# Supplementary material for: Modeling SARS-CoV-2 and influenza infections and antiviral treatments in human lung epithelial tissue equivalents
Source: Commun Biol. 2022 Aug 12;5:810. doi: 10.1038/s42003-022-03753-7 (PMC9373898; doi:10.1038/s42003-022-03753-7)
Supplement: Supplementary file 3 — Supplementary Data 1 [file 42003_2022_3753_MOESM3_ESM.xlsx]

## Sheet: ComparisonUPRegLists
UPREGULATED GENES	Names	total	genes	Names	total	genes	Names	total	genes	Names	total	genes	Names	total	genes	Names	total	genes	Names	total	genes	Names	total	genes	Names	total	genes	Names	total	genes	Names	total	genes
	AIR-IAV, AIR-SARS2, ALV-IAV, ALV-SARS2	60	EIF2AK2	AIR-IAV AIR-SARS2 ALV-IAV	1	TFF3	AIR-IAV ALV-IAV ALV-SARS2	104	PSMA4	AIR-IAV ALV-IAV	106	PDZK1IP1	AIR-IAV ALV-SARS2	6	MT1E	AIR-SARS2 ALV-IAV	1	VMO1	ALV-IAV ALV-SARS2	30	PHACTR4	AIR-IAV	48	PTTG1IP	ALV-IAV	160	H1N1-PB2	AIR-SARS2	3	BPIFA1	ALV-SARS2	36	CXCL14
			IDO1						TGM1			TMSB10			PGAM1						CCNA1			MYL12B			TNIP3			HSPA5			MMP13
ABBREVIATION KEY			PNPT1						APOL2			LMO7			MALAT1						DECR1			CLCA4			H2BC4			HDAC9			SP140L
AIR	TRACHEOBRONCHIAL		IFITM3						IER2			JPT1			IGFBP3						C1S			POMP			PDPN						MIER1
ALV	ALVEOLAR		NT5C3A						HLA-F			GDF15			F3						CD24			ANXA3			TMBIM4						RPL36A
IAV	INFLUENZA		TRIM22						C1R			MMP28			SAT1						CXCL13			EFHD2			CXCL3						FMR1
SARS2	SARS-COV2		BST2						S100P			SOD2									PSMA3			BUD31			KRT14						USP15
			CMPK2						C15orf48			HCP5									TGM2			DDIT3			SQOR						LAPTM4A
			SP100						MYD88			C4orf3									LGMN			CLEC2B			ANXA1						FYB1
			SP110						PML			DDIT4									MCUB			ID1			RDH10						COL1A1
			IFI6						IRF1			CLDN4									TRIM21			PHLDA1			MOV10						AQP3
			SAMHD1						RBCK1			DEFB1									STARD4			IGFBP7			HMGB3						N4BP2L2
			IFI44L						PLAAT4			SUMO2									GBP6			MYDGF			TMBIM1						MYCBP2
			IFIT1						PARP12			CD55									SOCS1			SLC3A2			BAK1						PTHLH
			TNFSF10						OPTN			PDIA3									RAB11FIP1			KLHDC7B-DT			CEACAM6						ENDOD1
			GBP1						ITM2B			NECTIN2									TMEM140			ATP6V1G1			GOLM1						PMAIP1
			OAS2						PCGF5			POLR2K									RARRES1			PHLDA2			HLA-DRB5						IRF1-AS1
			PLSCR1						APOL6			H2AW									LDHA			MRPL27			RHOF						SMIM14
			ISG20						TAP2			ATP6V0B									RABGAP1L			S100A10			BIK						EPGN
			UBE2L6						CHMP5			FXYD5									MXD1			KLF6			ANGPTL4						GNB4
			PARP14						DHRS7			ATP1B1									BLZF1			C4orf48			TCIM						ZC3HAV1
			IFIT2						MYL12A			C3									NT5E			ACTB			HMGN2						FYTTD1
			IFI27						DUOXA2			IGFBP6									SERPINB3			CEBPD			H4C8						TNFAIP6
			IFITM2						HLA-E			BTN3A2									CASP4			SUB1			AGRN						TMEM123
			IFI35						GMPR			CEACAM5									PPA1			RPS27L			TCN1						RPS27AP16
			IFI16						IFIT5			SAP18									MMP10			MARCKSL1			LARP7						SMARCA5
			CXCL10						LAMP3			MUC1									TRIM25			DRAP1			NUCB2						FST
			OAS3						JUNB			CD74									CP			PSMB2			TSPAN13						ANKIB1
			RSAD2						TNFSF13B			ELF3									MMP1			NOP10			BTG1						ADM
			OAS1						DTX3L			HLA-DRA									GPBP1			CALR			ADAM28						CTSK
			WARS1						PPM1K			SMIM26												LYPD2			MT1L						SMCHD1
			MX1						SERPING1			APOD												SPRR3			CD38						DCN
			DDX60L						DYNLT1			PARP10												KRT8			SMIM22						JUN
			HLA-B						MDK			B4GALT1												TMEM179B			MSMB						THEMIS2
			LY6E						PLAAT2			HLA-J												APOBEC3A			SPRR2D						CBR1
			IRF7						TACSTD2			FUCA2												MUC13			SRPX2						TOP1
			SAMD9L						SNX6			VAMP5												RBX1			SERPINB4
			DDX60						LGALS9			TMBIM6												CTSH			CBR3
			DDX58						SCARB2			SLC16A3												CTSD			UBA6
			HERC6						DUOX2			CTSL												AREG			H2BC21
			XAF1						TAP1			HSP90B1												TINAGL1			SERPINB1
			LAP3						CFH			CST3												MT2A			ADGRF1
			IFIH1						ETS2			CD81												MRPS18C			UBA7
			B2M						TRIM38			NUPR1												TNFRSF12A			LGALS3
			SAMD9						H2BC5			GRN												CLIC1			B3GNT7
			EPSTI1						CXCL11			HSH2D												PSMA5			BTN3A1
			HLA-C						ADAR			TAPBP												CARD16			FOS
			PSMB8						RTP4			AGTRAP												H1-2			CKB
			IRF9						SLC15A3			CLDN7															SPRR2A
			PARP9						GLRX			SAA1															GLUL
			OASL						XRN1			KRT7															HK2
			TYMP						SHFL			MSMO1															KRT16
			STAT1						IL1RN			C6orf62															KLF5
			IFI44						NMI			AQP5															CST6
			ISG15						HERC5			SERPINE1															ALG1L
			AGR2						GBP3			PRSS22															TMEM59
			MX2						STAT2			SCO2															CX3CL1
			PSMB9						CTSS			WFDC21P															SIL1
			IFIT3						KLK10			STOM															TMEM92
			RNF213						LGALS3BP			PDIA6															ERO1A
									HLA-A			HLA-DRB1															TNFAIP8
									N4BP1			LSR															CD40
									SLC25A28			AVPI1															CDC42EP5
									CFB			CSTB															RAET1G
									CFLAR			UPP1															SRD5A3
									HELZ2			CAPG															SEC11C
									ETV7			CCL20															LAG3
									CASP1			PPIC															DAPP1
									APOBEC3G			H1-0															GTF2B
									TMEM50A			SLPI															C19orf33
									CD47			GPRC5A															MT1M
									UNC93B1			KRT6B															H2BC11
									DNAJA1			LCN2															OGFR
									SECTM1			NFKBIA															CXCL8
									CNP			PLAC8															PLXNB2
									H2AC6			SAA2															WFDC2
									CD164			CEACAM1															TNIP1
									SLFN5			PPIB															ST14
									H3-3B			RND3															XBP1
									USP18			RABAC1															MUC15
									NUB1			CLTB															H2AJ
									RNF114			CIR1															TSPAN1
									TRIM69			G0S2															CSTA
									SPATS2L			DHX58															RNASE1
									ZNFX1			S100A6															BNIP3
									HES4			PSCA															SLC39A8
									FBXO6			TFPI2															STEAP4
									NCOA7			MUC4															EPS8L1
									TRIM14			C1orf116															SERPINB2
									APOL1			CXCL16															LINC01133
									PSME2			TIMP1															DEFB4A
									IFITM1			SDCBP2															CCL5
									PLAUR			ZG16B															SPRR2F
									TENT5A			SLC6A14															PITX1
									GBP4			LAMA3															RAB27B
									PHF11			LRPAP1															LPAR6
									TXNIP			FXYD3															MUC5B
									TRIM5			HSBP1															NCCRP1
									TLR3			BCL2A1															HLA-DPA1
									PSME1			CXCL17															MED24
									FGFBP1			TP53I3															TNFAIP2
									BIRC3			KRT23															B3GNT6
									SHISA5			DHRS9															SH3KBP1
									CTSC			UBC															FERMT1
												FAM83A															NCK1
												VNN3															LAMC2
																											S100A14
																											CXCL5
																											RCAN1
																											CSF3
																											SCNN1A
																											GCNT3
																											C1GALT1C1
																											MESD
																											LRG1
																											FSTL3
																											KYNU
																											SDR16C5
																											NDUFA9
																											IRAK3
																											VSIG2
																											SLC26A4
																											STING1
																											MRPL42
																											ELF1
																											PRSS8
																											CLDN10
																											DHRS1
																											LY6D
																											IL20RB
																											S100A12
																											SRGN
																											TREM1
																											TRANK1
																											ADRB2
																											TLR2
																											RAB25
																											HPGD
																											GSDMD
																											B4GALT5
																											RHCG
																											TINF2
																											ADAM15
																											S100A8
																											RBM43
																											FKBP11
																											PI3
																											KRT6A
																											ATP10B
																											CCND3
																											MAL2
																											BTG3
																											TRIM16
																											BLVRB
																											TOR1B
																											SSR4
																											SPRR1B
																											MMP9
																											RAB8A
																											SLC44A4

## Sheet: ComparisonDownRegLists
DOWNREGULATED GENES		Names	total	genes	Names	total	genes	Names	total	genes	Names	total	genes	Names	total	genes	Names	total	genes	Names	total	genes	Names	total	genes	Names	total	genes	Names	total	genes
		AIR-IAV, AIR-SARS2, ALV-IAV	2	TPT1	AIR-IAV, ALV-IAV, ALV-SARS2	35	RPL10	AIR-IAV, ALV-IAV	90	RPS11	AIR-IAV AIR-SARS2	3	HSPB1	AIR-IAV ALV-SARS2	1	PI3	AIR-SARS2 ALV-IAV	2	MT-ATP8	ALV-IAV ALV-SARS2	30	SERINC2	AIR-IAV	23	GSTA1	ALV-IAV	221	RPS17	AIR-SARS2	1	SPRR3
				KRT15			RPL10A			CD44			ALDH3A1						AKR1C1			TAGLN			KRT14			ANXA2	ALV-SARS2	66	NDUFS6
ABBREVIATION KEY							RPS18			YBX1			AKR1C2									PLAU			BPIFB1			DLG1			LAMTOR4
AIR	TRACHEOBRONCHIAL						EEF2			RPL23												FTH1			MT-CO2			TRAPPC2L			ENG
ALV	ALVEOLAR						NDUFAF8			TKT												MYL9			BPIFA1			MAP4			STUB1
IAV	INFLUENZA						RPS5			RPS2												SELENOW			PTPRZ1			LPP			MRPL41
SARS2	SARS-COV2						RPL7A			RPL26												TUBA1A			KRT4			NUAK1			DEFB4A
							RPS6			CXCL14												MZT2B			KRT13			AC016739.1			CCL23
							RPL8			H3-3A												RPL29			CHST9			ARPC2			FAU
							H4C3			GAS5												SERF2			MSMB			MYO1B			GSN
							DANCR			RPL35A												PPP1R14B			IMPA2			COL3A1			C19orf53
							RPS15A			RPL7												PFN1			MUC16			LGALS7B			FABP4
							RPS3A			TTC3												ITGB4			CALML3			COL4A1			TIMM13
							GPX4			RPLP0												FIS1			FABP5			SNHG16			NDUFB7
							RPS28			DSP												EEF1D			SCGB3A1			VCAN			CXCL6
							RPLP1			DSC3												LGALS1			KRT16			SLC25A3			S100A4
							RPL18A			RPL13A												FAM89B			MT-ND3			MACF1			CoV2-N
							EEF1B2			CYP2B7P												TUBB			SERPINB3			ESYT1			SRM
							RPL6			RACK1												PHPT1			ALDH1A1			CDK6			RHOC
							RPS4X			RPS7												MT1X			PIGR			DDB1			CoV2-orf1ab
							RPS3			VIM												GNB2			FCGBP			LIMA1			SLPI
							RPL3			UQCRB												CRIP2			MT-ND5			AC243919.1			ATP5MC1
							RPS14			GPNMB												NT5DC2			CENPF			RPL19			CCDC124
							RPS16			AC010642.2												BGN						CCNI			VWF
							RPL18			RPL37A												HSPG2						TLN1			BAD
							RPL32			RPL22												S100A2						CTSB			NAA10
							RPS9			RPS20												FLNA						SVIL			S100A7
							RPSA			PABPC1												EIF4EBP1						COL6A2			NAA38
							EIF3L			SNHG6												TMEM256						MYOF			ATP5F1D
							SNHG29			IMPDH2												NME4						SH3BGRL3			LCN2
							EEF1A1			MT-ATP6																		EDIL3			TRIR
							HDLBP			RPS10																		MIR205HG			S100A12
							RPS21			RPL21																		NUCKS1			PRDX5
							RPL13			RPS23																		IKBIP			ELOB
							FTL			RPL11																		TNC			RPL28
										KRT10																		SMARCC1			SEC61G
										RPS29																		SYNE2			GAPDH
										MT-ND4																		H2AZ1			FLYWCH2
										EIF3K																		SESN3			ZNHIT1
										MT-CO3																		FST			REX1BD
										SNHG5																		ZYX			LAMTOR1
										KRT5																		RPL41			C9orf16
										RPL5																		SERPINH1			POLR2I
										RPL23A																		SLC38A1			GPX1
										PRKDC																		OSBPL8			S100A6
										SLC25A5																		MT-RNR2			UQCRC1
										EIF3E																		MSN			RHCG
										RPL15																		MGLL			MZT2A
										RPL31																		RPL36A			S100A8
										NACA																		ATP5F1B			ARF5
										RPS25																		ITGB6			APRT
										EIF1																		COL5A2			METTL26
										RPL12																		FHL2			TECR
										RPL39																		PKM			NDUFS7
										RBM3																		CPD			ALKBH7
										EIF3F																		GJA1			GSTP1
										RPL34																		ITGAV			MICOS13
										RPS12																		FAT1			SSR4
										AHNAK2																		TPM2			LSM7
										RPS27A																		GALNT11			YIF1A
										PTMS																		TPM4			PPP1CA
										RPS4Y1																		CETN2			PRDX2
										RPL30																		NTN4			S100A9
										ATP1B3																		RHOBTB3			FKBP8
										RPLP2																		ASCC3			C4orf48
										RPS24																		CCND2			RPS15
										RPL27																		SCGB1A1			ARHGDIB
										RPL38																		SERPINE2
										RPL14																		KLRK1-AS1
										SNHG8																		ANTXR1
										HNRNPA1																		FAM210B
										RPL37																		ATP5MG
										DAPL1																		PALLD
										NEAT1																		GOLGB1
										RPL27A																		NDUFS5
										RPS13																		RPL35
										RPL9																		PHGDH
										MT-CYB																		MICOS10
										UQCRH																		COL1A1
										STMN1																		LARS1
										CRNDE																		PLXDC2
										AHNAK																		NDUFA4
										RPS8																		ANKRD11
										MTATP6P1																		XRCC5
										FN1																		PCYOX1
										RPL4																		EID1
										MT-CO1																		YBX3
										NAP1L1																		MMP14
										EIF4B																		PLP2
										RPS27																		GNAS
																												EIF3A
																												MYO5A
																												SEPTIN11
																												PTPRF
																												EGFR
																												GAMT
																												DCBLD2
																												MRPL51
																												MGAT4B
																												NDRG1
																												MYLK
																												UACA
																												TPM1
																												SEPTIN9
																												IGF2R
																												ACO1
																												SULF2
																												CALD1
																												COL6A1
																												ANAPC15
																												DSTN
																												LINC02762
																												WDR1
																												MGP
																												ATP5F1A
																												MGST3
																												CDK4
																												RTL8C
																												MCAM
																												SPARC
																												CBX5
																												IQGAP1
																												COL5A1
																												ACTA2
																												LIMCH1
																												CFL1
																												CLCA2
																												PMEPA1
																												NOP53
																												SNCA
																												EPAS1
																												ALDH7A1
																												PPIA
																												TAX1BP3
																												OST4
																												ACTN1
																												PRPF8
																												PABPC4
																												HADH
																												MYH9
																												UQCRQ
																												ITGAE
																												COX7C
																												COMMD6
																												FEZ1
																												EPHX1
																												AREG
																												UXT
																												TMSB4X
																												APEX1
																												VAT1
																												UBA52
																												TFRC
																												HIGD2A
																												GJB2
																												VPS13C
																												TCEAL4
																												LSM4
																												REXO2
																												SERBP1
																												SERPINA3
																												F2R
																												RAI14
																												LDHB
																												FAT2
																												RBP1
																												NDUFA2
																												CAST
																												C12orf57
																												FBXO32
																												AC073861.1
																												ACTG1
																												BTF3
																												KDSR
																												LTF
																												ATP5PB
																												DYNC1H1
																												ARL4C
																												TENM2
																												CAVIN1
																												GOLGA4
																												PEBP1
																												SLC25A39
																												EIF3H
																												ARPC1B
																												COL1A2
																												EEA1
																												SFTPB
																												JAG1
																												PAPPA
																												KTN1
																												HSPA8
																												IFI27L2
																												LAPTM4B
																												SELENOP
																												MAN1A2
																												RAB32
																												SLC26A2
																												TMED9
																												MYL6
																												CLIC6
																												ENAH
																												RCN2
																												AHCY
																												ZMAT3
																												RPL22L1
																												GOLIM4
																												FLRT2
																												DST
																												TMA7
																												CHCHD10
																												RHOQ
																												VEGFB
																												ARL3
																												MYADM
																												ATP1A1
																												CYSTM1
																												AMTN
																												SH3PXD2A
																												DUSP23
																												FILIP1L

## Sheet: DEG_ALV-SARS2-vsMock_downreg
	p_val	avg_log2FC	pct.1	pct.2	p_val_adj	average fold change
S100A7	1.97e-05	-0.91862	0.584	0.602	0.503553	-1.89031
MT1X	9.49e-55	-0.741421	0.916	0.935	2.43e-50	-1.67182
S100A9	9.21e-28	-0.679517	0.994	0.996	2.36e-23	-1.6016
FABP4	2.22e-08	-0.65825	0.142	0.18	0.000567011	-1.57817
ENG	2.68e-05	-0.542608	0.234	0.267	0.686398	-1.4566
RPL8	7.22e-289	-0.530905	1	1	1.85e-284	-1.44484
RHCG	5.99e-07	-0.511932	0.309	0.344	0.015329	-1.42596
FTH1	1.54e-128	-0.510568	1	1	3.94e-124	-1.42461
RPL29	5.86e-278	-0.505936	1	1	1.5e-273	-1.42004
LCN2	0.00226202	-0.503333	0.866	0.866	1	-1.41748
VWF	2.74e-13	-0.502859	0.153	0.212	7e-09	-1.41702
CoV2-N	6.81e-156	1.77392	0.2	0	1.74e-151	-0.292413
FTL	5.06e-152	-0.497196	0.998	1	1.29e-147	-1.41147
PFN1	1e-135	-0.488161	0.996	0.999	2.57e-131	-1.40266
RPL10	9.9e-182	-0.481905	1	1	2.53e-177	-1.39659
CCL23	8.63e-07	-0.478418	0.089	0.119	0.0220595	-1.39322
RPL13	2.12e-221	-0.474382	1	1	5.42e-217	-1.38932
RPL28	5.26e-230	-0.448545	1	1	1.34e-225	-1.36466
CoV2-orf1ab	4.86e-180	1.55858	0.227	0	1.24e-175	-0.339485
GPX1	2.34e-73	-0.446017	0.98	0.989	5.99e-69	-1.36227
RPS5	7.27e-179	-0.443938	1	1	1.86e-174	-1.36031
NT5DC2	8.98e-105	-0.442842	0.679	0.824	2.3e-100	-1.35928
RPS9	1.45e-194	-0.438698	1	1	3.7e-190	-1.35538
ATP5F1D	7.88e-183	-0.429929	0.981	0.995	2.01e-178	-1.34717
GSN	5.25e-55	-0.429014	0.863	0.917	1.34e-50	-1.34631
NME4	2.11e-121	-0.425638	0.852	0.938	5.39e-117	-1.34317
PRDX5	1.64e-141	-0.419977	0.998	1	4.2e-137	-1.33791
FLNA	5.19e-50	-0.412956	0.766	0.812	1.33e-45	-1.33141
PHPT1	1.1e-153	-0.412861	0.978	0.997	2.82e-149	-1.33132
GPX4	2.87e-133	-0.408061	0.995	0.999	7.34e-129	-1.3269
FLYWCH2	1.89e-124	-0.403976	0.311	0.539	4.83e-120	-1.32315
RPL18	1.21e-225	-0.400129	1	1	3.11e-221	-1.31963
PI3	0.00997828	-0.399141	0.539	0.535	1	-1.31872
S100A4	9.49e-13	-0.399099	0.476	0.53	2.43e-08	-1.31868
SERF2	1.89e-152	-0.397831	1	1	4.82e-148	-1.31753
FIS1	1.74e-133	-0.397518	0.891	0.958	4.45e-129	-1.31724
HSPG2	2.58e-49	-0.395829	0.741	0.829	6.6e-45	-1.3157
ELOB	3.51e-144	-0.392114	0.999	1	8.98e-140	-1.31232
GSTP1	2.49e-77	-0.389728	1	1	6.37e-73	-1.31015
STUB1	5.45e-139	-0.386913	0.892	0.966	1.39e-134	-1.30759
RPL3	6.4e-118	-0.386043	0.996	1	1.64e-113	-1.3068
SLPI	0.942733	-0.381313	0.895	0.87	1	-1.30253
EIF4EBP1	3.81e-54	-0.380615	0.78	0.861	9.75e-50	-1.3019
EEF1D	2.06e-122	-0.379279	0.986	0.996	5.27e-118	-1.30069
RPS3	4.7e-136	-0.378582	1	1	1.2e-131	-1.30006
GAPDH	1.4e-71	-0.373955	1	1	3.59e-67	-1.2959
RPS15	2.31e-204	-0.369661	1	1	5.91e-200	-1.29205
TAGLN	7.39e-05	-0.366826	0.663	0.669	1	-1.28951
SEC61G	1.48e-128	-0.366531	0.98	0.995	3.79e-124	-1.28925
NDUFAF8	1.04e-98	-0.357942	0.84	0.924	2.65e-94	-1.2816
EEF1B2	4.17e-113	-0.35551	0.986	0.997	1.07e-108	-1.27944
MRPL41	1.97e-122	-0.355383	0.951	0.985	5.04e-118	-1.27932
S100A8	0.0856818	-0.355207	0.944	0.947	1	-1.27917
RPL6	1.49e-125	-0.348587	0.999	1	3.82e-121	-1.27331
APRT	2.26e-104	-0.347065	0.948	0.979	5.78e-100	-1.27197
RPL18A	7.63e-153	-0.34051	1	1	1.95e-148	-1.2662
ALKBH7	7.48e-99	-0.340314	0.726	0.855	1.91e-94	-1.26603
H4C3	4.21e-46	-0.33876	0.219	0.348	1.08e-41	-1.26467
MZT2B	2.78e-116	-0.332571	0.985	0.997	7.1e-112	-1.25926
PPP1R14B	4.99e-108	-0.332266	0.985	0.995	1.28e-103	-1.25899
C9orf16	1.34e-81	-0.331998	0.941	0.963	3.42e-77	-1.25876
MYL9	2.13e-10	-0.330071	0.6	0.636	5.45e-06	-1.25708
TECR	2.18e-52	-0.329944	0.761	0.831	5.57e-48	-1.25696
NDUFB7	1.37e-125	-0.329925	0.96	0.986	3.49e-121	-1.25695
RPL10A	2.98e-80	-0.329822	0.994	1	7.61e-76	-1.25686
RPL32	5.69e-115	-0.329157	1	1	1.46e-110	-1.25628
NDUFS6	9.9e-121	-0.326942	0.952	0.986	2.53e-116	-1.25435
RPS4X	8.31e-114	-0.326556	1	1	2.13e-109	-1.25402
TIMM13	4.12e-100	-0.326494	0.908	0.957	1.05e-95	-1.25396
TUBB	5.01e-61	-0.326486	0.92	0.957	1.28e-56	-1.25396
SSR4	3.48e-116	-0.326344	0.997	0.999	8.89e-112	-1.25383
SRM	1.53e-75	-0.324443	0.737	0.85	3.91e-71	-1.25218
MZT2A	1.91e-82	-0.321848	0.913	0.951	4.89e-78	-1.24993
LSM7	2.51e-89	-0.320134	0.868	0.929	6.43e-85	-1.24845
TUBA1A	9.84e-26	-0.3196	0.791	0.84	2.52e-21	-1.24798
EIF3L	1.51e-79	-0.314	0.604	0.743	3.87e-75	-1.24315
TRIR	6.92e-105	-0.313791	0.958	0.981	1.77e-100	-1.24297
EEF2	5.88e-78	-0.313541	0.984	0.996	1.5e-73	-1.24275
RPS14	3.54e-135	-0.3099	1	1	9.05e-131	-1.23962
DEFB4A	2.2e-34	-0.308783	0.073	0.15	5.62e-30	-1.23866
SERINC2	1.37e-51	-0.308726	0.939	0.941	3.5e-47	-1.23861
ITGB4	1.22e-11	-0.307295	0.695	0.722	3.13e-07	-1.23739
RPSA	2.08e-71	-0.305822	0.998	1	5.32e-67	-1.23612
S100A12	8.7e-18	-0.304936	0.179	0.25	2.23e-13	-1.23536
RPS21	1.1e-123	-0.304509	0.999	1	2.82e-119	-1.235
DANCR	1.86e-73	-0.303502	0.546	0.698	4.75e-69	-1.23414
RPS6	6.35e-79	-0.302322	0.999	1	1.62e-74	-1.23313
RPS18	1.64e-75	-0.302072	1	1	4.2e-71	-1.23291
RHOC	8.72e-47	-0.299935	0.954	0.975	2.23e-42	-1.23109
NAA38	1.9e-60	-0.296706	0.81	0.873	4.85e-56	-1.22834
CCDC124	1.31e-73	-0.296549	0.714	0.817	3.34e-69	-1.2282
MICOS13	7.52e-89	-0.295007	0.913	0.958	1.92e-84	-1.22689
PPP1CA	6e-71	-0.293389	0.88	0.933	1.53e-66	-1.22552
BGN	0.00245577	-0.293201	0.261	0.281	1	-1.22536
GNB2	2.83e-73	-0.292944	0.848	0.928	7.23e-69	-1.22514
ATP5MC1	7.91e-53	-0.29248	0.853	0.911	2.02e-48	-1.22474
SELENOW	1.83e-66	-0.290513	0.989	0.994	4.69e-62	-1.22307
PRDX2	4.64e-61	-0.289455	0.964	0.982	1.19e-56	-1.22218
POLR2I	1.85e-66	-0.287134	0.766	0.843	4.73e-62	-1.22021
SNHG29	1.54e-42	-0.286163	0.976	0.989	3.95e-38	-1.21939
ZNHIT1	4.14e-84	-0.286106	0.941	0.977	1.06e-79	-1.21935
FAU	2.06e-120	-0.285237	1	1	5.26e-116	-1.21861
TMEM256	8.24e-70	-0.285119	0.645	0.768	2.11e-65	-1.21851
RPLP1	2.44e-84	-0.285053	1	1	6.24e-80	-1.21845
UQCRC1	3.05e-65	-0.283392	0.764	0.855	7.8e-61	-1.21705
LGALS1	3.88e-14	-0.280352	0.894	0.907	9.93e-10	-1.21449
RPS28	9.92e-89	-0.279169	1	1	2.54e-84	-1.2135
HDLBP	5.22e-73	-0.27574	0.927	0.965	1.33e-68	-1.21061
RPS15A	3.25e-87	-0.275414	0.999	1	8.31e-83	-1.21034
NAA10	4.36e-63	-0.275393	0.802	0.877	1.11e-58	-1.21032
YIF1A	8.35e-62	-0.275272	0.843	0.907	2.14e-57	-1.21022
RPS16	9.05e-75	-0.274588	0.999	1	2.31e-70	-1.20965
C4orf48	6.6e-49	-0.274234	0.925	0.945	1.69e-44	-1.20935
FAM89B	5.68e-62	-0.272061	0.694	0.793	1.45e-57	-1.20753
RPS3A	1.06e-71	-0.271564	1	1	2.71e-67	-1.20712
LAMTOR4	1.71e-62	-0.270958	0.903	0.949	4.37e-58	-1.20661
BAD	7.46e-56	-0.270357	0.615	0.721	1.91e-51	-1.20611
PLAU	3.48e-15	-0.270239	0.648	0.697	8.91e-11	-1.20601
ARF5	7.88e-63	-0.269201	0.247	0.402	2.01e-58	-1.20514
LAMTOR1	2.58e-57	-0.268934	0.903	0.944	6.6e-53	-1.20492
S100A6	2.93e-17	-0.268676	0.996	0.998	7.5e-13	-1.2047
ARHGDIB	8.96e-15	-0.268405	0.299	0.373	2.29e-10	-1.20448
C19orf53	4.75e-83	-0.268346	0.981	0.993	1.21e-78	-1.20443
REX1BD	6.51e-65	-0.268341	0.748	0.844	1.66e-60	-1.20442
CRIP2	2.8e-33	-0.267854	0.641	0.715	7.16e-29	-1.20402
METTL26	8.57e-62	-0.266834	0.738	0.827	2.19e-57	-1.20316
S100A2	3.56e-06	-0.266495	0.993	0.997	0.0910001	-1.20288
NDUFS7	1.12e-60	-0.26559	0.854	0.916	2.86e-56	-1.20213
CXCL6	0.000230899	-0.265459	0.513	0.53	1	-1.20202
RPL7A	1.24e-86	-0.264566	1	1	3.18e-82	-1.20128
FKBP8	1.12e-63	-0.263413	0.784	0.871	2.86e-59	-1.20031
EEF1A1	4.24e-55	-0.261763	1	1	1.09e-50	-1.19894
PKM	1.13e-35	-0.261188	0.986	0.992	2.9e-31	-1.19846
VAT1	4.56e-49	-0.260874	0.315	0.461	1.17e-44	-1.1982
RPS2	5.24e-56	-0.260658	1	1	1.34e-51	-1.19803
PIN1	8.1e-56	-0.260416	0.69	0.783	2.07e-51	-1.19782
VPS28	3.93e-52	-0.258215	0.875	0.926	1.01e-47	-1.196
GPS1	5.12e-60	-0.257808	0.268	0.424	1.31e-55	-1.19566
NDUFV1	4.6e-66	-0.25732	0.667	0.784	1.18e-61	-1.19526
CTSD	1.28e-44	-0.256244	0.958	0.979	3.28e-40	-1.19437
GAMT	2.47e-40	-0.256211	0.306	0.437	6.31e-36	-1.19434
RPS23	6.71e-69	-0.255835	0.999	1	1.72e-64	-1.19403
FAAP20	4.42e-61	-0.255473	0.739	0.828	1.13e-56	-1.19373
BSG	4.05e-51	-0.254691	0.943	0.975	1.04e-46	-1.19308
PGLS	7.28e-62	-0.253543	0.941	0.97	1.86e-57	-1.19213
CYBA	3.65e-27	-0.252906	0.951	0.963	9.33e-23	-1.1916
TMEM160	6.51e-53	-0.252652	0.723	0.807	1.66e-48	-1.1914
DNAJC4	3.34e-53	-0.25233	0.281	0.428	8.53e-49	-1.19113
PPP4C	3.4e-55	-0.251826	0.846	0.902	8.7e-51	-1.19071
TNC	0.00330532	-0.251513	0.587	0.581	1	-1.19046
LGALS7B	0.000124149	-0.250022	0.561	0.554	1	-1.18923
TSPAN1	6.85e-08	-0.248643	0.657	0.669	0.00175263	-1.18809
MYH9	4.35e-35	-0.247088	0.902	0.941	1.11e-30	-1.18681
RPS19BP1	6.45e-51	-0.245121	0.803	0.869	1.65e-46	-1.18519
MAP1LC3A	1.91e-38	-0.245081	0.305	0.427	4.88e-34	-1.18516
NUBP2	1.76e-44	-0.24494	0.304	0.438	4.5e-40	-1.18504
RACK1	2.93e-58	-0.244452	1	1	7.51e-54	-1.18464
GAS5	1.29e-10	-0.243878	0.923	0.932	3.31e-06	-1.18417
SLC25A1	1.8e-41	-0.243655	0.33	0.46	4.61e-37	-1.18399
PDZK1IP1	0.000167506	-0.24351	0.804	0.795	1	-1.18387
NME3	6.51e-43	-0.243398	0.715	0.787	1.67e-38	-1.18378
RPS8	1.4e-53	-0.243302	1	1	3.57e-49	-1.1837
FAM3D	6.54e-11	-0.243297	0.144	0.193	1.67e-06	-1.18369
NHP2	2.55e-49	-0.242276	0.858	0.913	6.52e-45	-1.18286
LAGE3	1.61e-35	-0.240662	0.623	0.705	4.13e-31	-1.18153
HMGA1	2.21e-21	-0.240481	0.663	0.719	5.65e-17	-1.18139
AP2M1	2.23e-51	-0.239521	0.951	0.981	5.69e-47	-1.1806
PROM2	1.6e-23	-0.238674	0.272	0.36	4.1e-19	-1.17991
SPRR2F	2.78e-05	-0.238567	0.087	0.114	0.710508	-1.17982
POLD2	1.86e-40	-0.237552	0.322	0.453	4.74e-36	-1.17899
UCP2	1.72e-19	-0.237547	0.326	0.403	4.41e-15	-1.17899
ATOX1	6.44e-40	-0.236971	0.946	0.965	1.65e-35	-1.17852
ZG16B	0.0012041	-0.236661	0.439	0.452	1	-1.17826
TMEM141	1.19e-44	-0.236098	0.693	0.774	3.05e-40	-1.1778
HHIP	0.372337	-0.235859	0.166	0.169	1	-1.17761
RPL19	7.04e-70	-0.235589	1	1	1.8e-65	-1.17739
MRPS12	1.24e-47	-0.234649	0.794	0.85	3.17e-43	-1.17662
RPLP0	7.38e-66	-0.234026	0.999	1	1.89e-61	-1.17611
NDUFB11	1.57e-46	-0.233826	0.977	0.987	4.01e-42	-1.17595
HOMER3	2.03e-29	-0.233312	0.821	0.876	5.19e-25	-1.17553
MRPL37	1.56e-38	-0.232934	0.31	0.431	3.98e-34	-1.17522
CCDC85B	2.47e-11	-0.232877	0.603	0.649	6.32e-07	-1.17518
ZNF593	1.68e-49	-0.232646	0.724	0.812	4.29e-45	-1.17499
RPL35	2.71e-62	-0.23178	1	1	6.94e-58	-1.17428
RPL30	1.09e-65	-0.231468	1	1	2.78e-61	-1.17403
RPL36	1.53e-66	-0.231148	1	1	3.92e-62	-1.17377
AURKAIP1	4.88e-65	-0.231145	0.963	0.986	1.25e-60	-1.17377
CST6	5.47e-07	-0.230768	0.598	0.619	0.0139842	-1.17346
COX4I1	3.98e-67	-0.229306	0.998	0.999	1.02e-62	-1.17227
MCRIP2	8.82e-51	-0.229037	0.211	0.347	2.26e-46	-1.17205
CAPNS1	1.6e-50	-0.228934	0.862	0.917	4.1e-46	-1.17197
GADD45GIP1	3.04e-48	-0.228903	0.93	0.965	7.78e-44	-1.17194
PPP2R1A	4.51e-48	-0.228702	0.709	0.796	1.15e-43	-1.17178
VIM	6.86e-08	-0.227065	0.839	0.848	0.00175476	-1.17045
EDF1	2.51e-69	-0.225437	0.998	0.999	6.42e-65	-1.16913
ENDOG	1.82e-41	-0.225387	0.321	0.449	4.67e-37	-1.16909
APOE	0.00961207	-0.224846	0.603	0.606	1	-1.16865
CLIC3	0.00081028	-0.224744	0.396	0.416	1	-1.16857
PSMB6	1.02e-49	-0.224284	0.952	0.969	2.6e-45	-1.1682
KRT13	1.6e-05	-0.224136	0.545	0.492	0.40921	-1.16808
ETFB	2.92e-34	-0.223597	0.865	0.904	7.47e-30	-1.16764
NDUFS8	8.65e-51	-0.223454	0.914	0.949	2.21e-46	-1.16753
IGFBP4	0.357405	-0.222755	0.548	0.532	1	-1.16696
ATP6V1F	7.23e-39	-0.222525	0.984	0.984	1.85e-34	-1.16677
MYL6	2.17e-54	-0.222429	1	1	5.54e-50	-1.1667
C12orf57	1.96e-37	-0.221644	0.896	0.947	5e-33	-1.16606
ARL6IP4	2.25e-44	-0.221041	0.26	0.391	5.76e-40	-1.16557
NDUFB10	2.23e-61	-0.22048	0.978	0.988	5.69e-57	-1.16512
PLD3	4.41e-35	-0.219321	0.819	0.87	1.13e-30	-1.16419
UQCC2	9.49e-44	-0.21908	0.902	0.939	2.43e-39	-1.16399
FCGRT	8.52e-07	-0.219048	0.212	0.252	0.021782	-1.16396
SSNA1	3.53e-42	-0.218938	0.713	0.791	9.04e-38	-1.16388
MRPS34	1.22e-46	-0.218922	0.841	0.902	3.12e-42	-1.16386
RPL11	1.18e-68	-0.218625	1	1	3.03e-64	-1.16362
SLC25A39	1.33e-37	-0.218607	0.762	0.814	3.41e-33	-1.16361
EGFL7	1.54e-05	-0.217972	0.228	0.266	0.392923	-1.1631
NUDT14	1.62e-30	-0.217682	0.297	0.405	4.14e-26	-1.16286
C3	0.645509	-0.217246	0.749	0.724	1	-1.16251
PCBP2	1.7e-44	-0.217157	0.79	0.859	4.36e-40	-1.16244
MTATP6P1	1.01e-25	-0.216885	0.812	0.851	2.58e-21	-1.16222
RRAS	2.03e-32	-0.216735	0.909	0.944	5.2e-28	-1.1621
KRT19	5.03e-15	-0.21657	0.952	0.955	1.29e-10	-1.16197
ARPC1A	2.22e-39	-0.216401	0.928	0.956	5.68e-35	-1.16183
MRPL12	1.64e-35	-0.215989	0.576	0.666	4.2e-31	-1.1615
TPI1	2.78e-32	-0.214576	0.995	0.998	7.11e-28	-1.16036
AP1S1	4.01e-35	-0.214558	0.81	0.858	1.03e-30	-1.16035
SELENOM	6.9e-17	-0.214504	0.649	0.708	1.76e-12	-1.1603
SH3BGRL3	2.65e-30	-0.214379	0.996	0.996	6.77e-26	-1.1602
COMTD1	1.34e-31	-0.214339	0.623	0.699	3.42e-27	-1.16017
TMEM205	1.44e-29	-0.213217	0.684	0.756	3.69e-25	-1.15927
PIEZO1	4.08e-29	-0.213176	0.317	0.425	1.04e-24	-1.15924
PMVK	1.54e-45	-0.2128	0.271	0.41	3.93e-41	-1.15894
MRPL54	1.09e-41	-0.212763	0.756	0.821	2.79e-37	-1.15891
SYNPO	4.39e-27	-0.212109	0.309	0.41	1.12e-22	-1.15838
RNH1	7.5e-32	-0.212028	0.914	0.934	1.92e-27	-1.15831
RALY	2.95e-43	-0.211621	0.61	0.716	7.55e-39	-1.15799
FAM174C	6.77e-37	-0.211576	0.668	0.745	1.73e-32	-1.15795
CDK2AP2	3.08e-28	-0.211376	0.648	0.718	7.87e-24	-1.15779
VEGFB	8.26e-27	-0.210657	0.363	0.467	2.11e-22	-1.15722
ALDH1A3	6.01e-06	-0.210593	0.618	0.635	0.153608	-1.15716
COPE	9.92e-51	-0.210306	0.969	0.986	2.54e-46	-1.15693
HSD17B1	9.15e-31	-0.209273	0.215	0.318	2.34e-26	-1.15611
RPL4	3.76e-35	-0.20825	0.986	0.995	9.61e-31	-1.15529
DGCR6L	2.93e-38	-0.208182	0.309	0.435	7.5e-34	-1.15523
SERPINB6	1.2e-40	-0.207801	0.93	0.96	3.07e-36	-1.15493
ANXA11	4.27e-38	-0.20677	0.882	0.923	1.09e-33	-1.1541
PRMT1	6.33e-32	-0.206003	0.759	0.818	1.62e-27	-1.15349
CCDC167	1.38e-36	-0.205766	0.599	0.691	3.53e-32	-1.1533
NUDT8	7.28e-38	-0.205078	0.187	0.299	1.86e-33	-1.15275
DHCR24	2.51e-11	-0.204812	0.812	0.82	6.42e-07	-1.15254
RPL10P9	0.0801003	-0.204789	0.161	0.171	1	-1.15252
STOML2	9.34e-39	-0.204624	0.758	0.826	2.39e-34	-1.15239
CIB1	1.13e-28	-0.20397	0.954	0.971	2.9e-24	-1.15186
RPL35A	8.34e-56	-0.203888	1	1	2.13e-51	-1.1518
RPL14	6.07e-48	-0.203424	1	1	1.55e-43	-1.15143
TXN2	1.13e-33	-0.202978	0.616	0.696	2.89e-29	-1.15107
BPIFA2	2.45e-09	-0.20254	0.078	0.114	6.27e-05	-1.15072
IL32	9.54e-11	-0.202217	0.688	0.735	2.44e-06	-1.15046
GNG11	0.0483758	-0.20207	0.306	0.275	1	-1.15035
MT-CO2	8.55e-30	-0.201341	1	1	2.19e-25	-1.14977
RPS19	9.43e-41	-0.201068	1	1	2.41e-36	-1.14955
UQCRQ	3.93e-20	-0.201001	0.992	0.998	1e-15	-1.1495
CD151	2.64e-24	-0.200664	0.948	0.96	6.75e-20	-1.14923
ZMAT3	3.22e-22	-0.200266	0.47	0.56	8.23e-18	-1.14891
MARCKS	7.23e-42	-0.200043	0.993	0.997	1.85e-37	-1.14873
NUTF2	1.05e-36	-0.199873	0.605	0.708	2.68e-32	-1.1486
NPDC1	1.04e-15	-0.199825	0.66	0.698	2.65e-11	-1.14856
MKNK2	7.88e-17	-0.199601	0.7	0.736	2.02e-12	-1.14838
COTL1	2.11e-15	-0.19948	0.427	0.497	5.38e-11	-1.14828
HRAS	9.09e-31	-0.19933	0.757	0.815	2.33e-26	-1.14816
MGLL	5.05e-24	-0.199205	0.262	0.36	1.29e-19	-1.14807
TNFRSF10D	1.05e-60	-0.19902	0.111	0.236	2.7e-56	-1.14792
TUFM	1.98e-37	-0.198691	0.905	0.94	5.07e-33	-1.14766
SAA2	0.0009233	-0.197614	0.818	0.762	1	-1.1468
SLC34A2	0.397685	-0.196777	0.441	0.432	1	-1.14613
RPL18AP3	4.04e-35	-0.196688	0.282	0.4	1.03e-30	-1.14606
LAMTOR2	5.48e-38	-0.196327	0.933	0.953	1.4e-33	-1.14578
SNRNP25	2.71e-32	-0.196256	0.32	0.434	6.93e-28	-1.14572
ICAM2	0.000856087	-0.196243	0.114	0.136	1	-1.14571
MRPL28	3.33e-35	-0.196205	0.614	0.702	8.5e-31	-1.14568
AP2S1	2.37e-43	-0.196017	0.992	0.997	6.06e-39	-1.14553
TMEM134	1.19e-29	-0.195578	0.764	0.806	3.04e-25	-1.14518
RPS4Y1	2.13e-31	-0.195394	0.975	0.974	5.45e-27	-1.14504
MCRIP1	1.04e-26	-0.195286	0.288	0.391	2.65e-22	-1.14495
PPP1R14B-AS1	1.29e-33	-0.195048	0.231	0.34	3.29e-29	-1.14476
GPAA1	2.71e-31	-0.194851	0.532	0.626	6.93e-27	-1.14461
NDUFS5	4.33e-49	-0.194612	0.995	0.998	1.11e-44	-1.14442
EIF3G	3.83e-35	-0.194509	0.884	0.922	9.79e-31	-1.14433
DCXR	1.1e-23	-0.194399	0.683	0.742	2.81e-19	-1.14425
PSMB3	1.67e-32	-0.194373	0.948	0.962	4.28e-28	-1.14423
NDRG2	1.96e-13	-0.194335	0.193	0.254	5e-09	-1.1442
ROMO1	6.76e-29	-0.194082	0.906	0.923	1.73e-24	-1.144
TAGLN2	7.63e-22	-0.19399	0.967	0.979	1.95e-17	-1.14392
ZP3	3.34e-48	-0.193784	0.093	0.195	8.55e-44	-1.14376
ATP5MF	5.67e-37	-0.193721	0.979	0.986	1.45e-32	-1.14371
SLC1A5	2.38e-18	-0.193618	0.308	0.392	6.08e-14	-1.14363
SCGB1A1	1.89e-06	-0.193449	0.248	0.199	0.0483906	-1.14349
RPS6KB2	2.14e-34	-0.193114	0.325	0.442	5.48e-30	-1.14323
METRN	3.03e-25	-0.192947	0.834	0.876	7.75e-21	-1.1431
ATP6V0D1	3.1e-33	-0.192619	0.731	0.796	7.92e-29	-1.14284
CDC34	9.19e-33	-0.192556	0.311	0.427	2.35e-28	-1.14279
TRAPPC2L	1.43e-35	-0.192459	0.72	0.796	3.65e-31	-1.14271
MIF	5.71e-24	-0.191562	0.802	0.834	1.46e-19	-1.142
KRT16	0.0430459	-0.19155	0.781	0.75	1	-1.14199
PRELID1	5.55e-40	-0.190819	0.946	0.971	1.42e-35	-1.14141
MAZ	6.99e-25	-0.1908	0.552	0.635	1.79e-20	-1.1414
TMEM63B	5.12e-36	-0.190774	0.233	0.35	1.31e-31	-1.14138
TSPO	1.99e-38	-0.190707	0.997	0.999	5.09e-34	-1.14132
PCNX3	1.99e-69	-0.189949	0.086	0.211	5.08e-65	-1.14072
POLR2L	3.76e-37	-0.189828	0.995	0.997	9.62e-33	-1.14063
A2ML1	1.88e-12	-0.189749	0.163	0.218	4.8e-08	-1.14057
RPL23A	5.24e-48	-0.189709	0.999	1	1.34e-43	-1.14053
CISD3	1.86e-26	-0.188996	0.338	0.438	4.76e-22	-1.13997
RPN1	2.9e-25	-0.188417	0.668	0.734	7.41e-21	-1.13951
JAG1	2.66e-11	-0.187774	0.723	0.738	6.79e-07	-1.139
TM7SF2	5.99e-13	-0.187433	0.207	0.27	1.53e-08	-1.13874
IER3	2.31e-10	-0.187233	0.838	0.868	5.92e-06	-1.13858
YBX3	2.82e-31	-0.186873	0.985	0.995	7.21e-27	-1.13829
RPL12	1.78e-37	-0.186428	1	1	4.55e-33	-1.13794
PRADC1	6.93e-38	-0.186125	0.205	0.322	1.77e-33	-1.1377
MGMT	1.59e-29	-0.185474	0.689	0.754	4.08e-25	-1.13719
PHB2	2.19e-31	-0.184749	0.761	0.827	5.61e-27	-1.13662
EIF1	1.59e-20	-0.184438	1	1	4.06e-16	-1.13637
SOX4	5.61e-22	-0.184176	0.958	0.972	1.44e-17	-1.13617
OAZ1	2.22e-37	-0.18396	0.997	0.999	5.67e-33	-1.136
C7orf50	3.89e-27	-0.183726	0.597	0.677	9.95e-23	-1.13581
PHB	1.41e-31	-0.183317	0.831	0.875	3.61e-27	-1.13549
MAP2K2	1.34e-28	-0.183003	0.835	0.876	3.42e-24	-1.13524
PHLDA3	1.03e-18	-0.182505	0.783	0.815	2.65e-14	-1.13485
ARHGDIA	1.03e-23	-0.18198	0.71	0.771	2.64e-19	-1.13444
DPCD	1.62e-34	-0.181804	0.274	0.395	4.13e-30	-1.1343
CCS	1.22e-25	-0.181214	0.351	0.451	3.11e-21	-1.13384
GUK1	1.07e-43	-0.18113	0.998	0.999	2.73e-39	-1.13377
EVA1B	3.24e-06	-0.180508	0.566	0.595	0.0828298	-1.13328
MRPL23	2.01e-32	-0.179484	0.69	0.767	5.13e-28	-1.13248
RPL5	6.16e-36	-0.179454	0.999	1	1.57e-31	-1.13246
UBXN1	3.31e-27	-0.179353	0.849	0.88	8.46e-23	-1.13238
NDUFA11	9.82e-36	-0.179344	0.98	0.989	2.51e-31	-1.13237
DTX2	3.86e-23	-0.179244	0.269	0.361	9.88e-19	-1.13229
COA8	9.12e-27	-0.179212	0.636	0.705	2.33e-22	-1.13227
ARL2	1.34e-21	-0.17912	0.704	0.765	3.44e-17	-1.13219
TTYH3	1.29e-26	-0.178807	0.275	0.378	3.31e-22	-1.13195
ANAPC15	1.27e-24	-0.17791	0.477	0.563	3.25e-20	-1.13124
PINK1	2.46e-24	-0.177031	0.304	0.4	6.3e-20	-1.13056
SOX18	0.00474069	-0.177022	0.121	0.14	1	-1.13055
MLF2	2.49e-25	-0.176424	0.887	0.911	6.37e-21	-1.13008
B3GAT3	3.58e-24	-0.176108	0.306	0.404	9.15e-20	-1.12983
TMSB4X	1.45e-17	-0.176093	1	1	3.7e-13	-1.12982
AP2A1	1.06e-26	-0.175582	0.305	0.406	2.71e-22	-1.12942
MIR205HG	0.000401379	-0.175301	0.836	0.837	1	-1.1292
GET3	8.51e-26	-0.175161	0.636	0.703	2.18e-21	-1.12909
POLR2F	2.92e-26	-0.174434	0.839	0.876	7.47e-22	-1.12852
OST4	1.24e-30	-0.17427	0.997	0.999	3.16e-26	-1.12839
CLPTM1	3.91e-30	-0.173923	0.275	0.385	9.99e-26	-1.12812
AKT1S1	1.47e-36	-0.173768	0.212	0.327	3.75e-32	-1.128
MIEN1	5.78e-24	-0.173623	0.764	0.809	1.48e-19	-1.12789
ADRM1	4.65e-26	-0.173266	0.818	0.863	1.19e-21	-1.12761
MUC1	0.336618	-0.173115	0.617	0.573	1	-1.12749
VPS51	2.32e-32	-0.172895	0.231	0.342	5.94e-28	-1.12732
TBCB	2e-25	-0.17252	0.813	0.857	5.12e-21	-1.12703
SYTL1	1.17e-21	-0.172315	0.277	0.367	2.98e-17	-1.12687
KRT8	9.16e-09	-0.172196	0.848	0.843	0.000234188	-1.12677
TIMM8B	6.43e-28	-0.172178	0.896	0.913	1.64e-23	-1.12676
RPS27A	5.3e-46	-0.171772	1	1	1.36e-41	-1.12644
MRPL52	5.02e-29	-0.171734	0.825	0.884	1.28e-24	-1.12641
UXT	2.03e-27	-0.171452	0.852	0.889	5.18e-23	-1.12619
ITGA5	0.000226079	-0.171397	0.557	0.577	1	-1.12615
ERI3	2.8e-30	-0.171295	0.272	0.384	7.16e-26	-1.12607
SAMD1	5.87e-32	-0.171071	0.272	0.389	1.5e-27	-1.12589
PGD	8.5e-18	-0.171007	0.37	0.448	2.17e-13	-1.12584
NOP53	3.42e-18	-0.17051	0.682	0.726	8.76e-14	-1.12546
TSPAN15	2.02e-07	-0.170459	0.176	0.218	0.00517593	-1.12542
C1orf122	2.75e-32	-0.170331	0.893	0.926	7.02e-28	-1.12532
GCHFR	3.78e-25	-0.170297	0.131	0.209	9.66e-21	-1.12529
TWF2	4.03e-17	-0.170282	0.481	0.556	1.03e-12	-1.12528
SSBP4	3.74e-27	-0.169928	0.238	0.34	9.57e-23	-1.125
TXNRD2	1.06e-16	-0.169486	0.153	0.219	2.72e-12	-1.12466
ANTKMT	5.79e-21	-0.169443	0.384	0.472	1.48e-16	-1.12462
OXA1L	5.81e-21	-0.169004	0.314	0.404	1.49e-16	-1.12428
PRPF8	6.9e-28	-0.168271	0.304	0.414	1.77e-23	-1.12371
RPS29	5.08e-44	-0.167927	0.997	1	1.3e-39	-1.12344
S100A16	1.58e-27	-0.167861	0.988	0.992	4.05e-23	-1.12339
HMOX2	6.52e-15	-0.167737	0.706	0.74	1.67e-10	-1.1233
PGF	6.7e-12	-0.167696	0.276	0.342	1.71e-07	-1.12326
CDK16	3.63e-28	-0.167054	0.252	0.356	9.28e-24	-1.12276
CDC42EP5	1.21e-15	-0.166952	0.68	0.728	3.1e-11	-1.12268
GLMP	9.29e-29	-0.166856	0.265	0.371	2.38e-24	-1.12261
IMPDH2	1.45e-23	-0.166554	0.569	0.65	3.7e-19	-1.12237
DCTN3	8.48e-27	-0.166535	0.882	0.909	2.17e-22	-1.12236
PECAM1	0.420399	-0.16626	0.17	0.173	1	-1.12215
CYB561A3	2.54e-19	-0.166114	0.295	0.382	6.51e-15	-1.12203
UBE2M	6.61e-27	-0.166092	0.784	0.84	1.69e-22	-1.12202
SDC1	1.82e-08	-0.165828	0.855	0.843	0.000465344	-1.12181
SARS1	3.84e-13	-0.165757	0.75	0.776	9.82e-09	-1.12175
MRPL51	8.36e-36	-0.165649	0.972	0.983	2.14e-31	-1.12167
ASL	1.05e-25	-0.165426	0.237	0.332	2.69e-21	-1.1215
ATP13A2	2.78e-28	-0.16537	0.243	0.346	7.1e-24	-1.12145
PAFAH1B3	8.04e-20	-0.165105	0.606	0.668	2.06e-15	-1.12125
RPLP2	1.25e-41	-0.164936	1	1	3.18e-37	-1.12112
MXD4	1.58e-20	-0.164906	0.744	0.791	4.04e-16	-1.12109
EIF3I	1e-20	-0.164867	0.841	0.87	2.57e-16	-1.12106
RPL41	2.16e-50	-0.164545	1	1	5.53e-46	-1.12081
DBN1	6.42e-23	-0.164472	0.351	0.453	1.64e-18	-1.12076
POLR2E	1.24e-23	-0.164407	0.63	0.696	3.16e-19	-1.12071
SNX17	2.87e-26	-0.16436	0.497	0.593	7.33e-22	-1.12067
CDA	1.06e-16	-0.164334	0.211	0.285	2.72e-12	-1.12065
NOTCH3	6.13e-15	-0.164148	0.326	0.403	1.57e-10	-1.1205
SWI5	3.79e-24	-0.163892	0.377	0.481	9.69e-20	-1.12031
AKR7A2	7.38e-23	-0.163886	0.578	0.652	1.89e-18	-1.1203
TXNL4A	2.34e-24	-0.163775	0.85	0.883	5.98e-20	-1.12021
CLU	1.24e-05	-0.163768	0.437	0.38	0.317633	-1.12021
PHGDH	1.83e-09	-0.163671	0.165	0.212	4.69e-05	-1.12013
PNKD	6.52e-17	-0.163479	0.705	0.746	1.67e-12	-1.11999
MT-CO1	1.19e-16	-0.163293	1	1	3.04e-12	-1.11984
CHPF	2.98e-15	-0.163256	0.596	0.644	7.62e-11	-1.11981
ISOC2	1.36e-19	-0.163097	0.655	0.707	3.47e-15	-1.11969
STARD10	4.19e-15	-0.16298	0.62	0.664	1.07e-10	-1.1196
SF3B5	1.04e-26	-0.162927	0.903	0.93	2.65e-22	-1.11956
TKT	2.24e-24	-0.162808	0.904	0.941	5.72e-20	-1.11946
JOSD2	4.77e-20	-0.162267	0.764	0.804	1.22e-15	-1.11904
ATP5ME	1.33e-36	-0.161899	0.934	0.966	3.4e-32	-1.11876
MT-ND5	1.47e-12	-0.161775	0.996	0.994	3.76e-08	-1.11866
TRAPPC1	2.53e-27	-0.16162	0.924	0.945	6.48e-23	-1.11854
CUTA	2.16e-25	-0.161576	0.908	0.933	5.53e-21	-1.11851
PIH1D1	5.09e-26	-0.161571	0.346	0.454	1.3e-21	-1.1185
COX7A2	1.23e-20	-0.161498	0.998	0.998	3.15e-16	-1.11845
MT1L	0.176256	-0.161342	0.227	0.239	1	-1.11833
PTOV1	2.59e-19	-0.160958	0.358	0.44	6.62e-15	-1.11803
ADA	8.59e-18	-0.160886	0.289	0.37	2.2e-13	-1.11797
RBP1	3.47e-06	-0.160799	0.616	0.629	0.0886763	-1.11791
GFUS	5.42e-25	-0.160697	0.623	0.704	1.39e-20	-1.11783
IFI27L2	3.78e-16	-0.16049	0.82	0.857	9.67e-12	-1.11767
ANAPC16	1.51e-25	-0.160195	0.891	0.916	3.87e-21	-1.11744
BLOC1S1	4.08e-20	-0.159843	0.83	0.861	1.04e-15	-1.11717
PFKL	1.81e-18	-0.15973	0.475	0.55	4.62e-14	-1.11708
RABL6	1.16e-20	-0.159472	0.492	0.573	2.96e-16	-1.11688
NDUFA3	7.48e-16	-0.159376	0.747	0.783	1.91e-11	-1.1168
NSMCE1	2.87e-23	-0.159342	0.365	0.465	7.33e-19	-1.11678
EIF4G1	3.85e-23	-0.159117	0.827	0.862	9.84e-19	-1.1166
RUVBL2	1.06e-23	-0.159057	0.302	0.4	2.71e-19	-1.11656
BMP4	0.000442907	-0.159032	0.126	0.15	1	-1.11654
GIPC1	3.04e-25	-0.158735	0.794	0.851	7.78e-21	-1.11631
RNF167	2.92e-17	-0.15872	0.476	0.54	7.48e-13	-1.1163
HSPBP1	3.38e-35	-0.158707	0.172	0.28	8.63e-31	-1.11629
EMD	9.72e-22	-0.158634	0.336	0.434	2.49e-17	-1.11623
S100A13	8.93e-18	-0.158516	0.962	0.973	2.28e-13	-1.11614
SEPTIN9	3.36e-23	-0.158357	0.622	0.695	8.58e-19	-1.11602
WDR1	7.16e-17	-0.158117	0.76	0.794	1.83e-12	-1.11583
DCTPP1	3.71e-20	-0.158109	0.336	0.428	9.48e-16	-1.11582
PAXX	9.24e-29	-0.157881	0.235	0.341	2.36e-24	-1.11565
NARF	5.11e-19	-0.157161	0.327	0.412	1.31e-14	-1.11509
LAMB2	1.39e-18	-0.157161	0.276	0.357	3.56e-14	-1.11509
ANAPC11	2.17e-28	-0.157	0.979	0.988	5.55e-24	-1.11497
BANF1	2.39e-20	-0.15682	0.879	0.907	6.12e-16	-1.11483
EIF3K	3.19e-30	-0.156781	0.979	0.991	8.16e-26	-1.1148
PCBD1	2.88e-18	-0.156706	0.732	0.772	7.37e-14	-1.11474
COPZ2	4.99e-18	-0.15656	0.267	0.349	1.28e-13	-1.11463
FIBP	2.33e-19	-0.156477	0.737	0.778	5.96e-15	-1.11456
ALDH3A1	1.88e-11	-0.156466	0.14	0.193	4.8e-07	-1.11455
NUDT22	1.04e-21	-0.156172	0.566	0.645	2.67e-17	-1.11433
AGPAT2	6.26e-21	-0.156096	0.367	0.461	1.6e-16	-1.11427
UBTD1	3.41e-26	-0.156017	0.163	0.25	8.73e-22	-1.11421
PTPRF	6.31e-15	-0.155472	0.739	0.77	1.61e-10	-1.11379
HYI	6.71e-22	-0.155343	0.236	0.327	1.72e-17	-1.11369
TRIM28	2.02e-21	-0.15512	0.598	0.669	5.17e-17	-1.11351
BCAT2	2.84e-35	-0.154872	0.157	0.26	7.27e-31	-1.11332
H2AJ	2.54e-13	-0.154493	0.866	0.878	6.5e-09	-1.11303
SHMT2	3.77e-19	-0.154234	0.254	0.34	9.63e-15	-1.11283
MPST	4.19e-23	-0.153925	0.671	0.737	1.07e-18	-1.11259
ICAM1	1.46e-13	-0.153885	0.223	0.29	3.73e-09	-1.11256
ACTN1	3.69e-06	-0.153818	0.853	0.856	0.0943172	-1.11251
MPG	1.33e-23	-0.15369	0.754	0.806	3.39e-19	-1.11241
SMARCD2	9.37e-22	-0.153635	0.25	0.337	2.4e-17	-1.11237
TPCN1	3.86e-24	-0.153449	0.161	0.245	9.86e-20	-1.11223
RHOD	8.99e-09	-0.153227	0.666	0.693	0.000230012	-1.11205
TSSC4	6.76e-18	-0.153098	0.338	0.421	1.73e-13	-1.11195
LONP1	1.22e-21	-0.153033	0.269	0.362	3.11e-17	-1.1119
TALDO1	6.38e-23	-0.152747	0.923	0.948	1.63e-18	-1.11168
QSOX1	3.52e-13	-0.15263	0.744	0.774	9e-09	-1.11159
KIAA0100	1.43e-24	-0.152616	0.273	0.372	3.67e-20	-1.11158
NDUFA4L2	7.94e-06	-0.152492	0.282	0.328	0.20313	-1.11149
GNAI2	4e-08	-0.152347	0.885	0.897	0.00102309	-1.11138
TUSC2	1.05e-21	-0.152159	0.604	0.679	2.69e-17	-1.11123
ACO1	4.57e-32	-0.151623	0.205	0.314	1.17e-27	-1.11082
SND1	1.34e-20	-0.151538	0.312	0.403	3.42e-16	-1.11075
MAF1	2.61e-18	-0.151428	0.516	0.59	6.68e-14	-1.11067
EIF3F	6.61e-17	-0.151015	0.94	0.955	1.69e-12	-1.11035
TNFRSF1A	7.1e-21	-0.15074	0.841	0.871	1.82e-16	-1.11014
COMMD6	1.95e-30	-0.150559	0.989	0.996	5e-26	-1.11
RANBP1	4.33e-18	-0.150301	0.835	0.868	1.11e-13	-1.1098
TGFB1	4.19e-13	-0.150188	0.599	0.648	1.07e-08	-1.10971
APEH	2.96e-25	-0.150163	0.211	0.305	7.57e-21	-1.10969
AIP	5.57e-20	-0.150081	0.29	0.377	1.43e-15	-1.10963
SLC9A3R1	2.45e-06	-0.14997	0.555	0.582	0.0627276	-1.10955
H2AZ1	7.54e-29	-0.149966	0.966	0.991	1.93e-24	-1.10954
RNASEH2C	1.23e-10	-0.149932	0.664	0.693	3.16e-06	-1.10952
CXCL1	1.12e-05	-0.149823	0.715	0.731	0.28734	-1.10943
AGPAT1	3.46e-27	-0.149695	0.254	0.357	8.86e-23	-1.10933
RNPEPL1	2.05e-21	-0.14932	0.226	0.313	5.24e-17	-1.10905
DAD1	2.67e-22	-0.149254	0.981	0.989	6.84e-18	-1.109
INTS1	1.01e-30	-0.149174	0.198	0.301	2.59e-26	-1.10893
SPRR3	0.183308	-0.148579	0.183	0.17	1	-1.10848
RPS27L	2.58e-17	-0.148515	0.979	0.992	6.61e-13	-1.10843
AHNAK	9.18e-19	-0.148156	0.92	0.943	2.35e-14	-1.10815
ERBB2	6.14e-27	-0.14812	0.205	0.303	1.57e-22	-1.10812
DDB1	2.79e-23	-0.148045	0.474	0.565	7.15e-19	-1.10807
KIF1C	1.06e-21	-0.147931	0.497	0.582	2.7e-17	-1.10798
TGFB1I1	1.69e-09	-0.147617	0.252	0.308	4.33e-05	-1.10774
TMEM258	5.21e-22	-0.147587	0.962	0.972	1.33e-17	-1.10772
UBA52	1.64e-37	-0.147208	1	1	4.2e-33	-1.10742
IMP4	7.56e-20	-0.1469	0.319	0.409	1.93e-15	-1.10719
RNF181	7.19e-18	-0.14674	0.911	0.933	1.84e-13	-1.10706
MMP24OS	2.55e-14	-0.146423	0.824	0.848	6.53e-10	-1.10682
MMP11	0.135325	-0.146331	0.091	0.101	1	-1.10675
CHMP2A	2.92e-26	-0.146322	0.932	0.95	7.46e-22	-1.10674
BAX	6.28e-15	-0.145937	0.879	0.901	1.61e-10	-1.10645
UPK3B	2.15e-19	-0.145773	0.095	0.155	5.49e-15	-1.10632
LINC01235	0.020723	-0.145766	0.105	0.119	1	-1.10632
H2AZ2	1.9e-25	-0.145739	0.838	0.888	4.85e-21	-1.1063
COX5B	4.14e-27	-0.145685	0.999	0.999	1.06e-22	-1.10626
PDLIM4	7.81e-08	-0.145673	0.689	0.709	0.0019977	-1.10625
NELFE	1.63e-20	-0.145528	0.521	0.602	4.17e-16	-1.10614
G6PD	7.32e-22	-0.145275	0.193	0.277	1.87e-17	-1.10594
RAC2	2.72e-14	-0.145104	0.23	0.299	6.95e-10	-1.10581
NAXE	1.31e-18	-0.145102	0.648	0.7	3.36e-14	-1.10581
SNHG7	3.49e-15	-0.145053	0.337	0.417	8.93e-11	-1.10577
MT-CO3	2.01e-11	-0.145012	1	1	5.13e-07	-1.10574
CTSZ	8.95e-05	-0.144785	0.803	0.807	1	-1.10557
PDLIM7	3.06e-09	-0.144765	0.666	0.696	7.82e-05	-1.10555
ARL2BP	4.65e-18	-0.144669	0.356	0.441	1.19e-13	-1.10548
EIF6	2.13e-21	-0.144586	0.919	0.938	5.44e-17	-1.10541
SURF2	4.78e-21	-0.144449	0.261	0.349	1.22e-16	-1.10531
C1orf35	3.18e-15	-0.144279	0.353	0.424	8.14e-11	-1.10518
ZNF358	4.54e-27	-0.144015	0.185	0.281	1.16e-22	-1.10498
NUDT3	4.89e-27	-0.143977	0.172	0.264	1.25e-22	-1.10495
ITGAE	1.72e-14	-0.143795	0.454	0.525	4.39e-10	-1.10481
LTBP4	4.77e-18	-0.143669	0.21	0.287	1.22e-13	-1.10471
CAPZB	7.78e-24	-0.143595	0.922	0.946	1.99e-19	-1.10465
ACOT7	1.2e-19	-0.142792	0.304	0.392	3.06e-15	-1.10404
VAMP5	0.141176	-0.142697	0.71	0.699	1	-1.10397
COX6B1	7.82e-28	-0.142524	0.991	0.995	2e-23	-1.10383
NPM3	1.21e-19	-0.142511	0.263	0.349	3.1e-15	-1.10382
RPL27	9.66e-31	-0.142491	0.999	1	2.47e-26	-1.10381
AC010642.2	9.05e-20	-0.142319	0.637	0.7	2.31e-15	-1.10368
GPX3	1.58e-14	-0.142315	0.261	0.335	4.05e-10	-1.10367
CCNI	5.13e-20	-0.142163	0.992	0.995	1.31e-15	-1.10356
PKN1	1.43e-16	-0.142147	0.154	0.221	3.65e-12	-1.10355
STXBP2	4.84e-16	-0.14202	0.384	0.459	1.24e-11	-1.10345
PTK7	2.23e-17	-0.141842	0.301	0.388	5.71e-13	-1.10331
RFLNB	7.31e-16	-0.141751	0.166	0.232	1.87e-11	-1.10324
EPN1	3.08e-16	-0.141506	0.469	0.542	7.86e-12	-1.10306
CYSTM1	5.79e-15	-0.141404	0.614	0.668	1.48e-10	-1.10298
NT5C3B	7.91e-23	-0.141158	0.252	0.347	2.02e-18	-1.10279
CTXN1	3.69e-22	-0.141136	0.104	0.172	9.43e-18	-1.10277
CLDN5	1.31e-05	-0.141064	0.079	0.105	0.334006	-1.10272
GPR108	3.67e-16	-0.141061	0.378	0.453	9.39e-12	-1.10272
EIF4B	1.75e-18	-0.140903	0.818	0.855	4.47e-14	-1.10259
STAB1	7.92e-09	-0.140902	0.08	0.115	0.000202469	-1.10259
CYHR1	2.95e-19	-0.140886	0.294	0.381	7.54e-15	-1.10258
DPP7	1.1e-12	-0.140865	0.582	0.63	2.81e-08	-1.10257
TSPAN4	3.13e-08	-0.140684	0.354	0.404	0.000800162	-1.10243
ATP5PO	2.86e-22	-0.140668	0.975	0.981	7.31e-18	-1.10242
NTHL1	1.51e-23	-0.140432	0.215	0.307	3.85e-19	-1.10224
SNHG5	1.08e-07	-0.140426	0.951	0.965	0.00276761	-1.10223
MFSD10	2.81e-13	-0.140414	0.882	0.894	7.18e-09	-1.10222
LRRC41	3.58e-18	-0.140213	0.306	0.389	9.15e-14	-1.10207
CHID1	5.47e-18	-0.140174	0.614	0.679	1.4e-13	-1.10204
FKBP1A	2.8e-07	-0.139917	0.968	0.977	0.00717031	-1.10184
SCAND1	4.98e-16	-0.139611	0.877	0.898	1.27e-11	-1.10161
DHCR7	1.6e-21	-0.139583	0.199	0.284	4.08e-17	-1.10159
CUEDC2	6.7e-16	-0.139298	0.66	0.708	1.71e-11	-1.10137
DUSP23	4.23e-13	-0.139286	0.763	0.802	1.08e-08	-1.10136
TMEM181	9.52e-15	-0.13898	0.36	0.436	2.44e-10	-1.10113
EFHD2	3.73e-14	-0.138554	0.68	0.719	9.53e-10	-1.1008
MRPL4	1.98e-17	-0.138419	0.652	0.707	5.05e-13	-1.1007
GASK1B	2.68e-06	-0.138339	0.151	0.188	0.0685837	-1.10064
ZNF580	1.03e-17	-0.138139	0.322	0.406	2.63e-13	-1.10048
CALU	1.73e-08	-0.137969	0.825	0.837	0.000443394	-1.10035
TCEA2	2.99e-19	-0.137954	0.27	0.357	7.64e-15	-1.10034
FBXW5	4.15e-19	-0.137854	0.613	0.674	1.06e-14	-1.10027
ELP5	1.11e-20	-0.137824	0.281	0.372	2.84e-16	-1.10024
MANF	5.16e-12	-0.137814	0.845	0.877	1.32e-07	-1.10024
CYC1	4.35e-16	-0.137684	0.764	0.803	1.11e-11	-1.10014
AUP1	2.79e-20	-0.137675	0.784	0.829	7.13e-16	-1.10013
AKR1B1	1.95e-11	-0.137627	0.311	0.373	4.98e-07	-1.10009
STK25	3.37e-16	-0.137604	0.529	0.6	8.62e-12	-1.10008
CYB5R3	1.61e-12	-0.137464	0.739	0.77	4.13e-08	-1.09997
ACTG1	1.8e-09	-0.13746	0.999	0.998	4.6e-05	-1.09997
ATP5MPL	3.03e-21	-0.137316	0.979	0.985	7.75e-17	-1.09986
NUDC	1.17e-12	-0.137218	0.811	0.844	3e-08	-1.09978
DYNC2I2	5.45e-21	-0.137047	0.185	0.265	1.39e-16	-1.09965
PMPCA	7.23e-26	-0.136986	0.233	0.333	1.85e-21	-1.09961
COPS6	6.24e-13	-0.136984	0.781	0.808	1.6e-08	-1.0996
CMTM4	5.52e-24	-0.136924	0.157	0.241	1.41e-19	-1.09956
ZNF524	6.45e-21	-0.136902	0.243	0.329	1.65e-16	-1.09954
HMG20B	1.85e-14	-0.136842	0.305	0.377	4.72e-10	-1.0995
PABPC1	6.41e-29	-0.13676	0.996	0.999	1.64e-24	-1.09943
PTRH1	2.46e-20	-0.136516	0.267	0.357	6.3e-16	-1.09925
HSD17B10	1.57e-15	-0.136514	0.723	0.758	4.01e-11	-1.09925
MAP3K11	7.62e-22	-0.136167	0.188	0.271	1.95e-17	-1.09898
LSM2	2.63e-14	-0.136018	0.696	0.733	6.74e-10	-1.09887
BTF3	2.51e-22	-0.135754	0.999	1	6.43e-18	-1.09867
ELOVL1	3.02e-15	-0.135626	0.362	0.44	7.74e-11	-1.09857
GFER	3.24e-21	-0.135552	0.218	0.304	8.28e-17	-1.09851
NOSIP	2.29e-15	-0.135486	0.679	0.726	5.86e-11	-1.09846
SAMM50	1.34e-14	-0.135408	0.347	0.42	3.43e-10	-1.0984
RPL9	9.38e-24	-0.135392	1	1	2.4e-19	-1.09839
FASTK	2.54e-19	-0.135323	0.332	0.423	6.49e-15	-1.09834
NMRAL1	1.7e-19	-0.135088	0.271	0.356	4.35e-15	-1.09816
PSMD8	3.48e-16	-0.134832	0.958	0.965	8.9e-12	-1.09796
MED24	1.85e-21	-0.134791	0.172	0.252	4.74e-17	-1.09793
CENPX	1.31e-14	-0.134779	0.539	0.599	3.36e-10	-1.09792
SIVA1	1.32e-15	-0.134564	0.849	0.871	3.36e-11	-1.09776
WDR46	3.26e-22	-0.134341	0.226	0.316	8.33e-18	-1.09759
SLC35B2	6.81e-15	-0.13432	0.282	0.353	1.74e-10	-1.09758
SEC61A1	4.56e-19	-0.134046	0.711	0.76	1.17e-14	-1.09737
MYL6B	1.05e-09	-0.134037	0.479	0.526	2.68e-05	-1.09736
MAP1B	1.93e-06	-0.133953	0.227	0.271	0.0493137	-1.0973
PRKAR2A	9.48e-17	-0.133839	0.361	0.444	2.43e-12	-1.09721
CLPP	1.7e-18	-0.13373	0.709	0.762	4.35e-14	-1.09713
DAPK3	4.74e-19	-0.133557	0.245	0.33	1.21e-14	-1.09699
ALYREF	6.2e-21	-0.13349	0.281	0.372	1.59e-16	-1.09694
CARS2	1.24e-13	-0.133373	0.315	0.385	3.17e-09	-1.09686
DTYMK	1.51e-14	-0.133234	0.31	0.387	3.87e-10	-1.09675
DCTN5	5.4e-15	-0.132942	0.323	0.4	1.38e-10	-1.09653
PNPLA6	1.57e-27	-0.132704	0.18	0.277	4e-23	-1.09635
SMARCA4	9.18e-23	-0.132572	0.666	0.736	2.35e-18	-1.09625
YBEY	1.06e-15	-0.132502	0.272	0.345	2.71e-11	-1.09619
ROBO4	5.81e-07	-0.132413	0.077	0.106	0.0148631	-1.09613
DCTN2	2.33e-17	-0.132246	0.821	0.854	5.96e-13	-1.096
YIPF3	1.83e-15	-0.131958	0.835	0.868	4.68e-11	-1.09578
AHCY	5.3e-15	-0.131759	0.333	0.409	1.36e-10	-1.09563
ARSA	8.72e-16	-0.131458	0.307	0.385	2.23e-11	-1.0954
BRI3	3.08e-15	-0.131364	0.99	0.996	7.87e-11	-1.09533
VARS1	2.24e-26	-0.131125	0.183	0.277	5.72e-22	-1.09515
SPATC1L	1.77e-24	-0.130923	0.174	0.261	4.53e-20	-1.09499
CRTAP	1.05e-14	-0.130713	0.346	0.424	2.69e-10	-1.09483
CERK	3.19e-24	-0.130602	0.137	0.218	8.16e-20	-1.09475
BRMS1	1.87e-17	-0.130586	0.262	0.342	4.78e-13	-1.09474
CBX5	6.77e-16	-0.130311	0.346	0.429	1.73e-11	-1.09453
KDM6B	1.36e-21	-0.130248	0.221	0.31	3.48e-17	-1.09448
TMEM208	2.59e-16	-0.130118	0.859	0.872	6.64e-12	-1.09438
TIMM10	2.5e-19	-0.129894	0.3	0.391	6.4e-15	-1.09421
CARHSP1	8.55e-13	-0.129877	0.808	0.839	2.19e-08	-1.0942
NRARP	7e-15	-0.129824	0.216	0.291	1.79e-10	-1.09416
TIMM50	9.27e-16	-0.129508	0.301	0.378	2.37e-11	-1.09392
NTMT1	4.77e-10	-0.1295	0.578	0.624	1.22e-05	-1.09391
TMEM203	4.82e-17	-0.129479	0.311	0.394	1.23e-12	-1.0939
IARS1	4.89e-16	-0.129382	0.337	0.42	1.25e-11	-1.09382
PRKCSH	4.2e-12	-0.129316	0.602	0.649	1.07e-07	-1.09378
APEX1	5.63e-16	-0.129192	0.781	0.827	1.44e-11	-1.09368
SMTN	1.11e-20	-0.129188	0.207	0.294	2.83e-16	-1.09368
ANXA6	3.74e-05	-0.129025	0.153	0.184	0.957315	-1.09355
CLN8	8.41e-26	-0.129003	0.136	0.219	2.15e-21	-1.09354
SQSTM1	1.07e-15	-0.128809	0.907	0.935	2.73e-11	-1.09339
TMEM159	2.62e-12	-0.128128	0.451	0.509	6.71e-08	-1.09287
UQCR11	1.92e-16	-0.127972	0.994	0.996	4.92e-12	-1.09276
SNRPN	2.18e-13	-0.127637	0.774	0.8	5.58e-09	-1.0925
SMIM22	0.00671043	-0.127623	0.366	0.379	1	-1.09249
PMM1	9.38e-18	-0.127524	0.247	0.328	2.4e-13	-1.09242
ZDHHC24	2.8e-16	-0.127114	0.315	0.394	7.17e-12	-1.09211
TMEM238	9.19e-10	-0.127105	0.325	0.381	2.35e-05	-1.0921
SNHG9	2.34e-22	-0.127024	0.17	0.253	6e-18	-1.09204
STX10	1.81e-14	-0.127009	0.334	0.411	4.62e-10	-1.09203
TFPT	6.05e-13	-0.12697	0.279	0.346	1.55e-08	-1.092
IFT22	5.66e-18	-0.126948	0.291	0.378	1.45e-13	-1.09198
MYO1C	3.21e-14	-0.126932	0.593	0.65	8.21e-10	-1.09197
NINJ1	1.04e-15	-0.126881	0.26	0.336	2.66e-11	-1.09193
GSTM3	1.64e-12	-0.126711	0.293	0.362	4.21e-08	-1.0918
KRTCAP2	1.67e-13	-0.12666	0.494	0.554	4.26e-09	-1.09176
TFRC	4.08e-18	-0.126545	0.302	0.394	1.04e-13	-1.09168
SAT2	3.84e-12	-0.12646	0.568	0.622	9.82e-08	-1.09161
NTN4	0.000272694	-0.126325	0.634	0.651	1	-1.09151
DDX41	6.13e-24	-0.126323	0.194	0.284	1.57e-19	-1.09151
RAC3	4.02e-22	-0.126263	0.206	0.295	1.03e-17	-1.09146
NXN	8.24e-15	-0.126055	0.339	0.413	2.11e-10	-1.09131
CAPN1	2.57e-14	-0.125989	0.771	0.8	6.57e-10	-1.09126
PUSL1	2.31e-23	-0.125823	0.171	0.255	5.9e-19	-1.09113
BCAS1	1.88e-08	-0.125778	0.121	0.161	0.000481217	-1.0911
TEX264	8.36e-14	-0.125469	0.592	0.648	2.14e-09	-1.09086
TSR3	3.47e-15	-0.125349	0.557	0.619	8.86e-11	-1.09077
C15orf40	2.32e-19	-0.125234	0.272	0.361	5.93e-15	-1.09068
RPS7	6.87e-21	-0.125231	1	1	1.76e-16	-1.09068
MFSD3	1.56e-23	-0.125174	0.172	0.258	3.98e-19	-1.09064
RAD23A	3.38e-14	-0.125129	0.776	0.807	8.63e-10	-1.0906
CDC37	3.54e-12	-0.125056	0.827	0.847	9.05e-08	-1.09055
HSF1	4.52e-16	-0.125006	0.296	0.377	1.16e-11	-1.09051
PPDPF	3.86e-15	-0.124995	0.996	0.997	9.87e-11	-1.0905
ALKBH5	5.03e-18	-0.124785	0.291	0.377	1.29e-13	-1.09035
ATP6V0B	2.15e-16	-0.124551	0.984	0.991	5.51e-12	-1.09017
NDUFA8	3.66e-14	-0.124541	0.845	0.865	9.36e-10	-1.09016
ESYT1	2.56e-15	-0.124492	0.229	0.301	6.54e-11	-1.09012
ACTR1A	1.41e-15	-0.124478	0.594	0.648	3.61e-11	-1.09011
CDC42EP1	4.73e-16	-0.124365	0.261	0.34	1.21e-11	-1.09003
MLST8	1.24e-24	-0.124222	0.127	0.206	3.18e-20	-1.08992
PLEC	1.93e-13	-0.124158	0.745	0.785	4.94e-09	-1.08987
FAM50A	7.63e-13	-0.124088	0.72	0.755	1.95e-08	-1.08982
UBXN6	7.44e-19	-0.12395	0.268	0.355	1.9e-14	-1.08971
FAH	1.31e-24	-0.123748	0.14	0.222	3.34e-20	-1.08956
THBS1	1.91e-10	-0.123451	0.729	0.655	4.88e-06	-1.08934
PQBP1	4.51e-16	-0.123429	0.27	0.348	1.15e-11	-1.08932
B4GALT2	1.56e-18	-0.12342	0.261	0.346	4e-14	-1.08931
ANKRD9	5.64e-14	-0.123398	0.302	0.376	1.44e-09	-1.0893
UROS	8.05e-13	-0.123156	0.506	0.566	2.06e-08	-1.08911
SERTAD3	1.94e-18	-0.123108	0.231	0.313	4.96e-14	-1.08908
MRPL2	2.19e-18	-0.12307	0.255	0.339	5.59e-14	-1.08905
MANCR	1.61e-13	-0.122859	0.167	0.23	4.11e-09	-1.08889
CCND2	2.56e-05	-0.122835	0.798	0.824	0.655001	-1.08887
FAM168B	1.77e-22	-0.122672	0.205	0.293	4.53e-18	-1.08875
LTBP3	1.83e-16	-0.122572	0.247	0.326	4.68e-12	-1.08867
ATP2B1	9.73e-13	-0.122543	0.289	0.361	2.49e-08	-1.08865
FAM83H	7.7e-16	-0.122411	0.24	0.313	1.97e-11	-1.08855
CLEC14A	0.0169426	-0.122171	0.131	0.147	1	-1.08837
DPM3	2.84e-11	-0.122034	0.543	0.597	7.26e-07	-1.08827
DIPK1B	2.02e-05	-0.121952	0.091	0.118	0.517673	-1.08821
TEX261	8.25e-20	-0.12192	0.201	0.282	2.11e-15	-1.08818
DCTN1	1.27e-18	-0.121855	0.257	0.341	3.24e-14	-1.08813
SH3PXD2B	9.87e-15	-0.121835	0.239	0.309	2.52e-10	-1.08812
UBL5	8.67e-16	-0.121803	0.997	0.998	2.22e-11	-1.08809
SNRPA	6.39e-20	-0.121761	0.218	0.302	1.63e-15	-1.08806
BOP1	3.95e-22	-0.121738	0.163	0.244	1.01e-17	-1.08805
COPG1	3.14e-18	-0.121498	0.236	0.318	8.02e-14	-1.08786
CSNK1E	3.72e-14	-0.121479	0.606	0.664	9.52e-10	-1.08785
TRAF7	1.16e-14	-0.121325	0.262	0.334	2.97e-10	-1.08773
COL18A1	0.0206454	-0.12129	0.439	0.453	1	-1.08771
BIK	5.77e-15	-0.121266	0.252	0.325	1.48e-10	-1.08769
MFGE8	0.00159971	-0.12117	0.574	0.589	1	-1.08762
DENND10	1.13e-15	-0.120947	0.288	0.367	2.9e-11	-1.08745
KDELR1	1.41e-13	-0.120812	0.966	0.969	3.6e-09	-1.08735
DGAT1	8.86e-20	-0.120562	0.186	0.264	2.27e-15	-1.08716
PYGB	4.83e-14	-0.120557	0.216	0.284	1.24e-09	-1.08715
DPM2	1.32e-16	-0.120405	0.258	0.338	3.37e-12	-1.08704
HGS	9.6e-20	-0.120339	0.241	0.329	2.45e-15	-1.08699
PRRC2A	2.59e-19	-0.120316	0.281	0.37	6.61e-15	-1.08697
TFF3	4.16e-06	-0.120309	0.134	0.17	0.106305	-1.08697
CALML3	3.77e-05	-0.120284	0.24	0.278	0.965189	-1.08695
RAB32	0.000120489	-0.120278	0.727	0.737	1	-1.08694
FAM20C	1.02e-19	-0.120258	0.154	0.229	2.6e-15	-1.08693
SVBP	1.09e-17	-0.120244	0.277	0.359	2.8e-13	-1.08692
BCL7C	5.81e-12	-0.119938	0.606	0.649	1.49e-07	-1.08669
SLC2A4RG	3.26e-13	-0.119796	0.357	0.429	8.33e-09	-1.08658
RHOT2	1.11e-19	-0.119787	0.181	0.259	2.85e-15	-1.08657
PEX6	1.87e-19	-0.11978	0.177	0.254	4.78e-15	-1.08657
CCND1	1.7e-10	-0.119654	0.924	0.934	4.36e-06	-1.08647
ATG101	9.88e-14	-0.119534	0.454	0.521	2.53e-09	-1.08638
RBM15B	3.3e-18	-0.11944	0.234	0.314	8.43e-14	-1.08631
PSMD13	4.02e-12	-0.119404	0.715	0.754	1.03e-07	-1.08629
ACO2	1.09e-09	-0.119375	0.522	0.564	2.8e-05	-1.08626
FKBP4	2.62e-13	-0.119233	0.336	0.41	6.69e-09	-1.08616
REEP4	2.12e-18	-0.119225	0.207	0.285	5.41e-14	-1.08615
SEMA3F	3.9e-18	-0.119184	0.25	0.335	9.96e-14	-1.08612
SEC16A	8.09e-19	-0.119125	0.285	0.37	2.07e-14	-1.08608
LSM4	2.25e-16	-0.119099	0.851	0.873	5.76e-12	-1.08606
RPS27	2.24e-17	-0.119094	0.999	1	5.72e-13	-1.08605
PORCN	4.79e-12	-0.119086	0.239	0.304	1.22e-07	-1.08605
SRA1	3.09e-13	-0.119066	0.725	0.764	7.89e-09	-1.08603
NRP2	0.136702	-0.119061	0.27	0.279	1	-1.08603
HYAL2	1.07e-06	-0.118792	0.634	0.662	0.0273822	-1.08583
GSS	5.39e-15	-0.118792	0.309	0.383	1.38e-10	-1.08583
NUDT16L1	1.55e-18	-0.118483	0.261	0.347	3.96e-14	-1.08559
BOK	3.4e-18	-0.118345	0.186	0.262	8.7e-14	-1.08549
PLOD1	4.33e-08	-0.1183	0.315	0.368	0.00110858	-1.08545
PACS2	1.2e-16	-0.118274	0.168	0.235	3.08e-12	-1.08544
GALK1	2.71e-18	-0.118219	0.174	0.249	6.94e-14	-1.08539
ADAM15	6.05e-11	-0.118213	0.637	0.669	1.55e-06	-1.08539
SCYL1	1.68e-18	-0.118199	0.212	0.292	4.3e-14	-1.08538
PMEPA1	4.6e-05	-0.118173	0.902	0.917	1	-1.08536
CHPF2	7.79e-20	-0.118143	0.249	0.337	1.99e-15	-1.08534
PLCB3	3.36e-21	-0.118055	0.15	0.227	8.6e-17	-1.08527
EIF3B	2.37e-15	-0.117933	0.579	0.642	6.05e-11	-1.08518
CD81	7.69e-14	-0.117868	0.994	0.996	1.97e-09	-1.08513
CINP	2.26e-13	-0.117808	0.309	0.38	5.77e-09	-1.08508
THOC6	3.52e-25	-0.117805	0.108	0.183	9.01e-21	-1.08508
RAB1B	2.51e-11	-0.117792	0.573	0.62	6.43e-07	-1.08507
SSR2	8.92e-11	-0.117704	0.899	0.916	2.28e-06	-1.08501
MANBAL	1.37e-17	-0.117676	0.279	0.363	3.5e-13	-1.08499
RPS13	2.75e-17	-0.11766	1	1	7.04e-13	-1.08497
UQCR10	5.22e-09	-0.117656	0.994	0.995	0.000133384	-1.08497
MARCHF2	7.77e-16	-0.117562	0.256	0.335	1.99e-11	-1.0849
TPP1	1.77e-10	-0.117378	0.306	0.369	4.53e-06	-1.08476
SNF8	1.18e-13	-0.117321	0.806	0.835	3.02e-09	-1.08472
TLE5	3.98e-15	-0.117105	0.894	0.918	1.02e-10	-1.08456
BPIFB1	0.0353679	-0.11709	0.374	0.341	1	-1.08455
WDR18	8.04e-16	-0.117053	0.258	0.333	2.06e-11	-1.08452
UBE2S	5.15e-12	-0.11695	0.528	0.584	1.32e-07	-1.08444
DHRS4L2	2.01e-17	-0.116849	0.277	0.362	5.14e-13	-1.08436
RPS12	3.35e-18	-0.116803	1	1	8.57e-14	-1.08433
TRIOBP	1.26e-11	-0.116793	0.498	0.556	3.24e-07	-1.08432
SUGCT	5.08e-13	-0.116776	0.284	0.358	1.3e-08	-1.08431
BAG6	5.19e-18	-0.116584	0.275	0.361	1.33e-13	-1.08416
MT-ATP6	3.25e-06	-0.116523	1	1	0.083228	-1.08412
ST13	4.06e-14	-0.116451	0.891	0.909	1.04e-09	-1.08406
CREB3L2	2.28e-13	-0.116441	0.338	0.411	5.82e-09	-1.08406
ESAM	0.000437252	-0.116099	0.097	0.12	1	-1.0838
KLC1	4.51e-15	-0.115975	0.272	0.346	1.15e-10	-1.08371
FEZ1	9.33e-06	-0.11596	0.421	0.456	0.238572	-1.0837
YIPF2	2.15e-14	-0.115947	0.285	0.359	5.49e-10	-1.08369
RPL37A	7.52e-18	-0.115934	1	1	1.92e-13	-1.08368
SNHG16	3.06e-12	-0.115908	0.829	0.86	7.83e-08	-1.08366
NBL1	7.65e-08	-0.115889	0.474	0.518	0.0019569	-1.08364
FAM234A	7.44e-14	-0.115864	0.223	0.291	1.9e-09	-1.08362
NME1	1.11e-11	-0.115845	0.834	0.861	2.85e-07	-1.08361
DNPH1	3.92e-11	-0.115834	0.599	0.639	1e-06	-1.0836
FBXL15	1.93e-15	-0.115807	0.272	0.349	4.94e-11	-1.08358
VPS26B	6.89e-18	-0.115783	0.219	0.298	1.76e-13	-1.08356
PLEKHO1	8.72e-06	-0.115606	0.223	0.263	0.222959	-1.08343
HAS3	4.96e-15	-0.115342	0.183	0.252	1.27e-10	-1.08323
TIMM22	4.02e-14	-0.1152	0.217	0.283	1.03e-09	-1.08313
B4GALT7	1.3e-14	-0.115162	0.267	0.34	3.31e-10	-1.0831
DTD1	9.05e-13	-0.115155	0.334	0.407	2.31e-08	-1.08309
GSTZ1	3.53e-14	-0.115151	0.28	0.35	9.03e-10	-1.08309
JUND	2.02e-07	-0.115103	0.793	0.814	0.00517607	-1.08305
PPP1R13L	2.43e-13	-0.115031	0.311	0.385	6.21e-09	-1.083
SVIL	7.97e-10	-0.115029	0.697	0.729	2.04e-05	-1.083
ATP1A1	2.35e-11	-0.114936	0.836	0.876	6.02e-07	-1.08293
AP2A2	1.01e-14	-0.114915	0.256	0.328	2.6e-10	-1.08291
GALE	9.95e-15	-0.114601	0.299	0.376	2.54e-10	-1.08268
TMEM147	7.52e-15	-0.114589	0.865	0.88	1.92e-10	-1.08267
CHCHD10	3.25e-14	-0.114471	0.749	0.799	8.3e-10	-1.08258
ZFPL1	7.15e-16	-0.114421	0.227	0.3	1.83e-11	-1.08254
RNPEP	5.32e-15	-0.114395	0.348	0.43	1.36e-10	-1.08252
PACSIN3	1.82e-17	-0.114363	0.19	0.264	4.66e-13	-1.0825
MBOAT7	5.71e-10	-0.114236	0.341	0.402	1.46e-05	-1.0824
ILK	4.16e-05	-0.11412	0.631	0.651	1	-1.08231
SCAF1	4.84e-19	-0.114036	0.178	0.255	1.24e-14	-1.08225
ZNF581	1.66e-17	-0.113947	0.214	0.292	4.24e-13	-1.08218
RTRAF	1.01e-13	-0.113912	0.968	0.976	2.59e-09	-1.08216
KRT10	2.12e-15	-0.113876	0.935	0.956	5.41e-11	-1.08213
PKIG	5.06e-13	-0.113768	0.195	0.26	1.29e-08	-1.08205
TMEM132A	6.6e-07	-0.113745	0.724	0.745	0.0168772	-1.08203
CTDNEP1	8.8e-14	-0.113692	0.67	0.714	2.25e-09	-1.08199
TMEM150A	1.49e-17	-0.113474	0.189	0.264	3.8e-13	-1.08183
MRPL55	3.5e-15	-0.11347	0.682	0.725	8.94e-11	-1.08183
COX8A	1.26e-20	-0.113463	0.991	0.996	3.21e-16	-1.08182
ORAI1	5.23e-17	-0.113288	0.193	0.267	1.34e-12	-1.08169
TOMM5	1.02e-20	-0.113257	0.163	0.242	2.61e-16	-1.08167
SNRPB	6.78e-12	-0.113255	0.906	0.929	1.73e-07	-1.08167
TPGS1	4.28e-14	-0.113216	0.296	0.368	1.09e-09	-1.08164
INTS11	8.96e-15	-0.113093	0.311	0.389	2.29e-10	-1.08154
TMEM106C	8.21e-18	-0.112911	0.16	0.231	2.1e-13	-1.08141
DDX49	7.19e-16	-0.112756	0.253	0.331	1.84e-11	-1.08129
SCAMP4	2.25e-17	-0.11269	0.215	0.292	5.76e-13	-1.08124
SLC10A3	6.17e-22	-0.112595	0.152	0.23	1.58e-17	-1.08117
GAA	1.6e-11	-0.112571	0.257	0.319	4.1e-07	-1.08115
MTURN	9.7e-16	-0.11246	0.245	0.322	2.48e-11	-1.08107
ARPC4	8.25e-08	-0.112439	0.728	0.748	0.00211077	-1.08105
CHD3	2.8e-11	-0.112423	0.571	0.624	7.17e-07	-1.08104
SMIM29	4.04e-13	-0.112381	0.271	0.34	1.03e-08	-1.08101
CHCHD6	1.85e-21	-0.112118	0.148	0.226	4.72e-17	-1.08081
INF2	6.39e-15	-0.112097	0.185	0.252	1.64e-10	-1.0808
FDXR	6.96e-17	-0.112006	0.175	0.247	1.78e-12	-1.08073
SNRNP40	2.39e-14	-0.111993	0.26	0.332	6.11e-10	-1.08072
NAPRT	2.45e-13	-0.11198	0.217	0.281	6.27e-09	-1.08071
KRT18	5.22e-08	-0.111922	0.865	0.884	0.00133416	-1.08067
PRAF2	1.2e-17	-0.111789	0.19	0.266	3.06e-13	-1.08057
CNN2	2.66e-11	-0.111734	0.796	0.82	6.81e-07	-1.08053
RNF145	6.38e-06	-0.111676	0.717	0.723	0.163062	-1.08048
JAG2	3.37e-10	-0.111643	0.21	0.264	8.61e-06	-1.08046
ZFPM1	3.42e-16	-0.111611	0.217	0.292	8.75e-12	-1.08043
COL6A2	0.00716068	-0.111573	0.236	0.207	1	-1.08041
STK11	5.53e-18	-0.111239	0.225	0.305	1.41e-13	-1.08016
COX14	5.11e-11	-0.111225	0.866	0.887	1.31e-06	-1.08014
OLFM2	0.000225917	-0.110999	0.106	0.131	1	-1.07998
CLTB	5.25e-08	-0.11097	0.968	0.982	0.00134276	-1.07995
NDUFB2	4.27e-14	-0.110766	0.994	0.996	1.09e-09	-1.0798
RNF10	5.94e-13	-0.110722	0.551	0.611	1.52e-08	-1.07977
FASN	3.01e-15	-0.110722	0.276	0.351	7.69e-11	-1.07977
BCAM	2.21e-10	-0.110691	0.236	0.295	5.65e-06	-1.07975
BAIAP2	1.89e-18	-0.110676	0.206	0.285	4.84e-14	-1.07973
MORN2	7.4e-08	-0.110656	0.347	0.4	0.00189241	-1.07972
IPO5	6.75e-13	-0.110583	0.313	0.387	1.73e-08	-1.07966
SLC39A3	2.4e-13	-0.110575	0.293	0.363	6.13e-09	-1.07966
ZNF444	2.01e-19	-0.110325	0.141	0.212	5.13e-15	-1.07947
EIF4G2	1.01e-19	-0.110287	0.991	0.994	2.58e-15	-1.07944
BID	2.23e-08	-0.110227	0.625	0.661	0.000571174	-1.0794
CCT3	1.53e-12	-0.110188	0.922	0.933	3.9e-08	-1.07937
SLC66A2	3.28e-13	-0.110077	0.321	0.391	8.4e-09	-1.07929
RASSF7	4.56e-12	-0.109982	0.268	0.333	1.17e-07	-1.07921
NISCH	4.9e-17	-0.109947	0.204	0.282	1.25e-12	-1.07919
USE1	2.15e-13	-0.109867	0.257	0.326	5.51e-09	-1.07913
BCR	7.36e-17	-0.109848	0.224	0.303	1.88e-12	-1.07911
CRIM1	0.175018	-0.10982	0.433	0.44	1	-1.07909
KRT4	0.0157191	-0.109804	0.12	0.137	1	-1.07908
SEMA6B	2.21e-06	-0.109474	0.074	0.102	0.0565618	-1.07883
CITED4	2.34e-05	-0.10936	0.533	0.559	0.597778	-1.07875
NBEAL2	7.02e-19	-0.109282	0.125	0.192	1.8e-14	-1.07869
PITPNA-AS1	7.26e-21	-0.109218	0.134	0.207	1.86e-16	-1.07864
RAB4A	4.05e-11	-0.109051	0.702	0.734	1.04e-06	-1.07852
UQCRH	3.9e-17	-0.109021	0.998	0.999	9.98e-13	-1.0785
PPP1R16A	1.64e-18	-0.108971	0.133	0.201	4.19e-14	-1.07846
GLUL	0.0394872	-0.108956	0.847	0.848	1	-1.07845
UNC45A	3.21e-16	-0.108828	0.243	0.32	8.2e-12	-1.07835
TARBP2	7.85e-19	-0.108791	0.135	0.203	2.01e-14	-1.07832
RPS25	2.58e-18	-0.108741	0.992	0.998	6.59e-14	-1.07829
MVD	1.85e-14	-0.108704	0.2	0.269	4.72e-10	-1.07826
PRDX1	1.67e-12	-0.108614	0.996	0.997	4.27e-08	-1.07819
TOMM40	5.84e-13	-0.108257	0.295	0.369	1.49e-08	-1.07793
EEF1AKMT4	1.67e-16	-0.10814	0.183	0.254	4.27e-12	-1.07784
LMNA	2.23e-06	-0.10814	0.929	0.936	0.0569355	-1.07784
PSMC5	1.46e-12	-0.108131	0.871	0.897	3.72e-08	-1.07783
SPINT1	2.07e-07	-0.108029	0.711	0.724	0.00530541	-1.07775
PRCC	5.35e-17	-0.107942	0.231	0.309	1.37e-12	-1.07769
SIGMAR1	4.78e-14	-0.107885	0.188	0.251	1.22e-09	-1.07765
MAPKAPK3	8.69e-19	-0.107675	0.165	0.239	2.22e-14	-1.07749
YDJC	8.35e-13	-0.107645	0.273	0.342	2.14e-08	-1.07747
BMP1	2.52e-06	-0.107585	0.554	0.591	0.0643257	-1.07742
SCAP	4.52e-19	-0.107568	0.173	0.249	1.16e-14	-1.07741
UBL7	5.89e-16	-0.107544	0.197	0.268	1.51e-11	-1.07739
URM1	2.7e-12	-0.107529	0.231	0.295	6.9e-08	-1.07738
SERPINH1	0.162093	-0.107451	0.758	0.749	1	-1.07732
PYCR1	5e-18	-0.107325	0.121	0.188	1.28e-13	-1.07723
ELOF1	1e-13	-0.107324	0.239	0.307	2.57e-09	-1.07723
ABHD14B	1.21e-17	-0.107255	0.166	0.237	3.1e-13	-1.07718
QARS1	8.04e-12	-0.107216	0.321	0.388	2.06e-07	-1.07715
UQCC3	7.71e-09	-0.107192	0.629	0.663	0.000197217	-1.07713
RFXANK	9.42e-09	-0.107191	0.599	0.642	0.000240791	-1.07713
PLEKHJ1	4.92e-12	-0.107119	0.313	0.382	1.26e-07	-1.07707
HK1	1.3e-12	-0.107042	0.301	0.371	3.33e-08	-1.07702
WNT4	4.61e-05	-0.106786	0.561	0.582	1	-1.07683
ACAP3	2.06e-19	-0.106665	0.121	0.189	5.28e-15	-1.07674
ZNHIT2	2.37e-18	-0.106517	0.146	0.216	6.07e-14	-1.07663
MOB3A	3.61e-18	-0.106433	0.165	0.237	9.22e-14	-1.07656
EPHX1	9.12e-05	-0.106413	0.561	0.587	1	-1.07655
SNHG8	2.4e-11	-0.106347	0.799	0.83	6.13e-07	-1.0765
CTHRC1	0.121982	-0.1063	0.24	0.254	1	-1.07646
RPL24	1.01e-23	-0.106299	1	1	2.57e-19	-1.07646
TMEM120A	8.31e-18	-0.105943	0.18	0.256	2.13e-13	-1.0762
IRF3	4.08e-12	-0.105862	0.334	0.403	1.04e-07	-1.07614
ENO1	1.69e-07	-0.105857	0.974	0.99	0.00431	-1.07613
PPP1R7	2.78e-09	-0.1058	0.772	0.791	7.1e-05	-1.07609
PABPC4	1.93e-13	-0.105685	0.768	0.811	4.93e-09	-1.07601
PITPNM1	1.83e-17	-0.105524	0.162	0.232	4.69e-13	-1.07589
PRKCZ	3.9e-19	-0.1055	0.132	0.201	9.98e-15	-1.07587
MSRB2	1.67e-11	-0.105397	0.878	0.895	4.28e-07	-1.07579
SH3D19	1.78e-12	-0.10521	0.253	0.32	4.56e-08	-1.07565
ARRDC1	2.44e-13	-0.104986	0.247	0.316	6.25e-09	-1.07548
KPNA6	5.74e-11	-0.104902	0.317	0.379	1.47e-06	-1.07542
UBA1	8.46e-13	-0.104756	0.573	0.634	2.16e-08	-1.07531
IDH3G	4.36e-09	-0.104724	0.524	0.569	0.000111606	-1.07529
MGP	7.05e-18	-0.104573	0.449	0.337	1.8e-13	-1.07518
EIF4EBP2	1.38e-12	-0.104541	0.317	0.388	3.54e-08	-1.07515
CDK5	6.4e-15	-0.104493	0.249	0.323	1.64e-10	-1.07512
TRIB3	1.62e-08	-0.104491	0.136	0.182	0.000413744	-1.07512
CDK4	2.23e-12	-0.10448	0.342	0.417	5.69e-08	-1.07511
NOTCH1	1.39e-11	-0.104296	0.247	0.312	3.56e-07	-1.07497
BRK1	3.12e-16	-0.104266	0.986	0.993	7.99e-12	-1.07495
CBY1	1.11e-16	-0.104146	0.231	0.31	2.85e-12	-1.07486
SUN2	9.27e-17	-0.103966	0.146	0.213	2.37e-12	-1.07472
NCS1	3.01e-10	-0.103867	0.33	0.397	7.69e-06	-1.07465
MRPS2	1.22e-14	-0.10379	0.23	0.301	3.13e-10	-1.07459
ERGIC3	1.36e-09	-0.103633	0.874	0.88	3.49e-05	-1.07448
SERPINA3	1.9e-07	-0.103534	0.147	0.188	0.0048621	-1.0744
ST6GALNAC1	2.05e-07	-0.103387	0.344	0.392	0.00524277	-1.07429
DAG1	1.37e-13	-0.103373	0.243	0.312	3.5e-09	-1.07428
TUBG1	2.58e-12	-0.10333	0.293	0.36	6.59e-08	-1.07425
PNPLA2	2.63e-08	-0.103309	0.298	0.348	0.000671896	-1.07423
HNRNPUL1	6.77e-12	-0.103264	0.339	0.409	1.73e-07	-1.0742
SMPD1	5.19e-11	-0.103234	0.165	0.22	1.33e-06	-1.07418
COX7A1	1.04e-05	-0.103093	0.124	0.156	0.267247	-1.07407
ABHD17A	5.72e-07	-0.103046	0.544	0.577	0.0146205	-1.07404
LYRM4	5.71e-13	-0.103039	0.281	0.349	1.46e-08	-1.07403
MRPS26	5.82e-11	-0.102976	0.641	0.685	1.49e-06	-1.07399
STIP1	2.93e-09	-0.102946	0.481	0.533	7.48e-05	-1.07396
PSD3	4.03e-12	-0.102916	0.246	0.311	1.03e-07	-1.07394
EFTUD2	5.1e-15	-0.102878	0.207	0.278	1.3e-10	-1.07391
TMPRSS4	8.86e-06	-0.102788	0.194	0.231	0.226525	-1.07385
POMGNT1	7.21e-14	-0.102749	0.216	0.283	1.84e-09	-1.07382
TPM2	0.208697	-0.102636	0.712	0.68	1	-1.07373
PKP4	1.26e-12	-0.102504	0.245	0.313	3.21e-08	-1.07364
PITX1	0.00152993	-0.102272	0.638	0.644	1	-1.07346
ZNRD2	5.65e-11	-0.10226	0.536	0.59	1.45e-06	-1.07345
NCSTN	3.87e-07	-0.102251	0.469	0.508	0.00990169	-1.07345
TRIP10	4.86e-11	-0.102215	0.327	0.393	1.24e-06	-1.07342
SCAMP2	2.33e-09	-0.10216	0.333	0.391	5.97e-05	-1.07338
PRR7	1.22e-23	-0.102143	0.112	0.187	3.13e-19	-1.07337
HEBP2	4.91e-08	-0.102063	0.964	0.965	0.00125562	-1.07331
ZNF511	1.41e-14	-0.10203	0.226	0.298	3.61e-10	-1.07328
SLC39A4	6.29e-12	-0.101935	0.229	0.293	1.61e-07	-1.07321
TIMM17B	6.15e-09	-0.101795	0.438	0.491	0.000157407	-1.07311
SSU72	4.19e-12	-0.101794	0.908	0.919	1.07e-07	-1.07311
HSD17B8	1.53e-15	-0.101789	0.144	0.206	3.92e-11	-1.0731
VKORC1	8.74e-09	-0.101736	0.829	0.856	0.000223556	-1.07306
MGST3	7.95e-12	-0.101556	0.981	0.989	2.03e-07	-1.07293
PRKDC	1.44e-12	-0.101493	0.776	0.82	3.69e-08	-1.07288
TCF3	5.1e-14	-0.101383	0.257	0.331	1.3e-09	-1.0728
ISYNA1	2.52e-15	-0.101129	0.135	0.195	6.45e-11	-1.07261
GARS1	0.000251958	-0.100975	0.709	0.723	1	-1.0725
PRSS8	8.14e-09	-0.100942	0.291	0.346	0.000208228	-1.07247
C20orf27	3.22e-16	-0.100902	0.158	0.226	8.23e-12	-1.07244
SLC38A10	1.72e-15	-0.100836	0.248	0.325	4.4e-11	-1.07239
GID8	2.27e-10	-0.10079	0.345	0.408	5.81e-06	-1.07236
MAP7D1	2.18e-09	-0.100731	0.627	0.663	5.57e-05	-1.07232
COL7A1	0.00275982	-0.100628	0.45	0.465	1	-1.07224
RNF126	5.58e-13	-0.100621	0.287	0.357	1.43e-08	-1.07223
TSC2	5.56e-14	-0.10043	0.18	0.244	1.42e-09	-1.07209
CHCHD2	7.38e-20	-0.100425	0.998	0.999	1.89e-15	-1.07209
SLC12A4	1.15e-13	-0.100246	0.152	0.211	2.95e-09	-1.07196
SYT8	3.69e-08	-0.100154	0.151	0.194	0.000942668	-1.07189
TINAGL1	0.00925633	-0.100154	0.725	0.717	1	-1.07189
ACVRL1	0.000204584	-0.100099	0.093	0.116	1	-1.07185
FDPS	4.57e-07	-0.099997	0.864	0.882	0.0117001	-1.07177
POP5	5.28e-09	-0.0998361	0.537	0.581	0.000134922	-1.07165
INO80E	1.89e-17	-0.0997868	0.16	0.23	4.82e-13	-1.07162
STYXL1	3.01e-13	-0.0996629	0.253	0.323	7.69e-09	-1.07152
WNT7B	2.27e-12	-0.0994562	0.178	0.238	5.8e-08	-1.07137
TP53TG1	2.68e-07	-0.0992705	0.78	0.79	0.00684674	-1.07123
RETREG2	1.03e-12	-0.0992002	0.23	0.296	2.64e-08	-1.07118
GRAMD1A	7.94e-13	-0.0991488	0.21	0.275	2.03e-08	-1.07114
NDUFS2	2.4e-09	-0.0991487	0.71	0.738	6.13e-05	-1.07114
SPSB3	6.27e-10	-0.0991423	0.333	0.392	1.6e-05	-1.07114
ASCC2	3.4e-13	-0.0991357	0.222	0.289	8.69e-09	-1.07113
NR2F6	8.58e-12	-0.099108	0.698	0.745	2.2e-07	-1.07111
ILVBL	2.42e-11	-0.099097	0.24	0.3	6.19e-07	-1.0711
HIGD2A	3.8e-10	-0.0990661	0.766	0.794	9.72e-06	-1.07108
RPL39	2.2e-10	-0.0988354	1	1	5.64e-06	-1.07091
EVL	3.89e-13	-0.0988069	0.202	0.266	9.95e-09	-1.07089
SLC35E2B	8.1e-13	-0.0987671	0.185	0.247	2.07e-08	-1.07086
MMP15	1.75e-14	-0.0986611	0.122	0.18	4.49e-10	-1.07078
GMPPB	4.67e-11	-0.0984673	0.182	0.237	1.19e-06	-1.07064
ACTN4	1.13e-09	-0.0984624	0.871	0.894	2.88e-05	-1.07063
PIP5K1C	5.12e-13	-0.0984609	0.17	0.23	1.31e-08	-1.07063
CCDC115	1.11e-08	-0.098259	0.306	0.359	0.000284555	-1.07048
TNFRSF12A	0.00750972	-0.0981442	0.889	0.902	1	-1.0704
MTCH2	5.18e-09	-0.0979691	0.762	0.781	0.000132426	-1.07027
AC100810.1	5.32e-16	-0.0977863	0.188	0.26	1.36e-11	-1.07013
ADI1	6.55e-10	-0.0976877	0.71	0.751	1.67e-05	-1.07006
MAPK12	2.06e-16	-0.0976432	0.121	0.182	5.26e-12	-1.07002
PLK3	3.48e-13	-0.0976325	0.138	0.195	8.89e-09	-1.07002
BEX3	3.16e-07	-0.0975012	0.962	0.96	0.00807144	-1.06992
SCARF2	3.51e-06	-0.0974463	0.073	0.1	0.089825	-1.06988
BCKDK	9.66e-11	-0.0973971	0.272	0.333	2.47e-06	-1.06984
MBD3	2.82e-14	-0.0973844	0.202	0.272	7.22e-10	-1.06983
EHBP1L1	4.49e-13	-0.0972446	0.179	0.241	1.15e-08	-1.06973
DUSP4	1.32e-09	-0.0972409	0.181	0.234	3.38e-05	-1.06973
FLII	2.69e-09	-0.0971554	0.494	0.544	6.89e-05	-1.06966
PPP1R11	2.86e-09	-0.0970091	0.313	0.372	7.31e-05	-1.06955
SDC3	5.49e-26	-0.0969721	0.069	0.134	1.4e-21	-1.06953
NOL3	8.3e-13	-0.0969516	0.244	0.313	2.12e-08	-1.06951
GTF3C1	1.77e-12	-0.0968568	0.187	0.248	4.52e-08	-1.06944
WDR13	6.01e-11	-0.0968373	0.297	0.364	1.54e-06	-1.06943
DUOX1	7.61e-12	-0.0968357	0.224	0.288	1.95e-07	-1.06943
OCIAD2	2.87e-05	-0.0967363	0.93	0.935	0.734837	-1.06935
SLC35C2	8.14e-12	-0.0967071	0.196	0.256	2.08e-07	-1.06933
ARL4C	8.01e-07	-0.0966368	0.518	0.56	0.0204894	-1.06928
MTG1	2.17e-13	-0.0965671	0.244	0.314	5.55e-09	-1.06923
TBC1D10B	1.55e-14	-0.0965627	0.15	0.212	3.97e-10	-1.06922
PKP1	0.00419741	-0.0965293	0.496	0.507	1	-1.0692
CD63	1.14e-06	-0.0964151	1	1	0.0292617	-1.06911
TMEM250	2.88e-15	-0.0964027	0.198	0.269	7.36e-11	-1.0691
SHKBP1	3.49e-12	-0.0963638	0.252	0.319	8.93e-08	-1.06908
COPS7A	1.78e-13	-0.0962807	0.286	0.361	4.54e-09	-1.06901
MOB2	3e-12	-0.0960977	0.233	0.298	7.66e-08	-1.06888
TRAP1	2.32e-11	-0.0960814	0.226	0.287	5.94e-07	-1.06887
ZNF703	1.92e-12	-0.0960175	0.168	0.226	4.92e-08	-1.06882
DNAJC5	8.26e-13	-0.0960057	0.308	0.381	2.11e-08	-1.06881
AP001324.1	5.74e-11	-0.0959895	0.46	0.516	1.47e-06	-1.0688
SORBS2	4.53e-07	-0.0958692	0.242	0.29	0.0115787	-1.06871
CHD4	3.18e-09	-0.0956633	0.319	0.378	8.13e-05	-1.06856
PPP6R2	1.03e-14	-0.0956565	0.19	0.259	2.64e-10	-1.06855
SIRT2	8.39e-13	-0.0956142	0.186	0.248	2.15e-08	-1.06852
NDUFA2	1.01e-11	-0.0956061	0.904	0.922	2.58e-07	-1.06851
MSN	2.04e-05	-0.0955133	0.73	0.742	0.521313	-1.06845
TMEM99	1.6e-10	-0.0954348	0.286	0.347	4.1e-06	-1.06839
PES1	1.77e-14	-0.0953022	0.151	0.213	4.52e-10	-1.06829
LRFN4	3.59e-17	-0.0952877	0.117	0.179	9.19e-13	-1.06828
NABP2	7.75e-14	-0.0950773	0.205	0.272	1.98e-09	-1.06812
LYPLA2	2.06e-09	-0.0948818	0.302	0.36	5.26e-05	-1.06798
USF2	3.97e-10	-0.0947364	0.331	0.392	1.01e-05	-1.06787
SURF1	3.64e-09	-0.0946246	0.652	0.688	9.3e-05	-1.06779
UCHL1	4.33e-05	-0.0945929	0.129	0.159	1	-1.06776
IMPDH1	2.9e-11	-0.0945793	0.265	0.331	7.43e-07	-1.06775
MCM7	6.79e-15	-0.0945478	0.097	0.15	1.74e-10	-1.06773
UBQLN4	1.17e-15	-0.094529	0.132	0.194	2.99e-11	-1.06772
ENDOV	1.61e-12	-0.094511	0.176	0.235	4.12e-08	-1.0677
GSTA1	9.74e-06	-0.0944636	0.105	0.136	0.248981	-1.06767
MDH2	4.73e-09	-0.0944296	0.908	0.914	0.000121011	-1.06764
TTC3	4.77e-10	-0.0943623	0.869	0.898	1.22e-05	-1.06759
PCYT2	4.13e-16	-0.0943296	0.14	0.204	1.06e-11	-1.06757
FAAP100	1.32e-17	-0.0942624	0.091	0.148	3.39e-13	-1.06752
PDZD8	1.34e-09	-0.0941848	0.314	0.375	3.42e-05	-1.06746
MT-ND1	0.0110367	-0.0941095	0.995	0.995	1	-1.06741
TNIP1	8.71e-09	-0.0940961	0.591	0.634	0.000222709	-1.0674
NUMA1	3.95e-11	-0.0940384	0.27	0.333	1.01e-06	-1.06735
POLDIP2	5.52e-10	-0.0940036	0.301	0.361	1.41e-05	-1.06733
CD320	1.15e-05	-0.0939639	0.259	0.3	0.293479	-1.0673
TGFBR3L	4.55e-17	-0.0939533	0.099	0.157	1.16e-12	-1.06729
SPINT1-AS1	1.86e-06	-0.0938398	0.258	0.303	0.0474894	-1.06721
PGLYRP4	3.65e-11	-0.093808	0.129	0.179	9.33e-07	-1.06718
MAVS	8.51e-12	-0.0937797	0.253	0.319	2.18e-07	-1.06716
HES2	0.000913072	-0.0937455	0.521	0.532	1	-1.06714
HDHD3	7.65e-11	-0.0936857	0.185	0.241	1.96e-06	-1.06709
PPP5C	8.54e-12	-0.0935599	0.159	0.214	2.18e-07	-1.067
AC106795.1	6.48e-12	-0.0935566	0.242	0.306	1.66e-07	-1.067
FLAD1	1.4e-11	-0.0935539	0.308	0.375	3.58e-07	-1.067
NEDD8	6.88e-12	-0.0935234	0.996	0.996	1.76e-07	-1.06697
EPHB4	2.53e-10	-0.0934912	0.213	0.269	6.46e-06	-1.06695
DDA1	3.44e-10	-0.0934323	0.666	0.701	8.79e-06	-1.06691
CIRBP	9.67e-07	-0.0933821	0.816	0.819	0.0247222	-1.06687
ACOT8	2.55e-15	-0.0933477	0.196	0.267	6.52e-11	-1.06684
C8orf33	2.81e-10	-0.0931878	0.241	0.3	7.19e-06	-1.06672
WDR54	6.51e-09	-0.0931736	0.227	0.278	0.000166569	-1.06671
TNRC18	2.65e-14	-0.0931441	0.201	0.269	6.78e-10	-1.06669
SLC29A1	1.25e-07	-0.0931361	0.081	0.113	0.00318661	-1.06669
SPG7	1e-08	-0.093102	0.31	0.367	0.000256783	-1.06666
UBE2I	1.21e-08	-0.0930896	0.895	0.9	0.000308978	-1.06665
PTDSS2	2.12e-14	-0.0930266	0.141	0.201	5.41e-10	-1.06661
DYRK1B	2.46e-14	-0.0929635	0.125	0.181	6.3e-10	-1.06656
NBAS	1.42e-12	-0.092953	0.218	0.282	3.64e-08	-1.06655
EID1	1.08e-08	-0.0929215	0.957	0.969	0.000275234	-1.06653
EMG1	3.77e-09	-0.0929201	0.363	0.42	9.63e-05	-1.06653
MCRS1	4.79e-10	-0.0929048	0.209	0.264	1.23e-05	-1.06652
SH3PXD2A	0.000287555	-0.0928435	0.625	0.637	1	-1.06647
GAN	4.56e-12	-0.0927682	0.217	0.281	1.17e-07	-1.06641
WDR6	1.51e-13	-0.0926318	0.167	0.229	3.85e-09	-1.06631
COX7A2L	1.25e-07	-0.0926149	0.893	0.908	0.00320685	-1.0663
KLC3	2.56e-12	-0.0925946	0.147	0.202	6.54e-08	-1.06629
SORBS3	3.76e-11	-0.0925198	0.209	0.268	9.63e-07	-1.06623
PEX16	7.66e-11	-0.0923573	0.216	0.274	1.96e-06	-1.06611
ZSWIM7	3.61e-11	-0.0923303	0.324	0.392	9.23e-07	-1.06609
ECSCR	0.0978551	-0.0923036	0.138	0.15	1	-1.06607
CCNO	2.05e-05	-0.0922845	0.147	0.18	0.524127	-1.06606
LINC01013	0.00112973	-0.0922836	0.084	0.104	1	-1.06606
BCAR1	5.51e-08	-0.0922091	0.279	0.332	0.00140859	-1.066
UPP1	0.00276862	-0.0921937	0.729	0.74	1	-1.06599
SHARPIN	7.51e-08	-0.09212	0.573	0.612	0.00192021	-1.06594
SFTA1P	1.15e-10	-0.092107	0.11	0.156	2.94e-06	-1.06593
COA3	1.59e-10	-0.0921057	0.842	0.864	4.06e-06	-1.06592
UBAP2L	1.14e-10	-0.0920864	0.268	0.33	2.9e-06	-1.06591
FAM114A1	3.28e-06	-0.0920736	0.747	0.761	0.0839533	-1.0659
AKAP8L	9.45e-09	-0.0920518	0.299	0.354	0.000241583	-1.06589
R3HCC1	6.17e-12	-0.092028	0.193	0.253	1.58e-07	-1.06587
LRRC28	5.08e-13	-0.0920211	0.156	0.214	1.3e-08	-1.06586
ARFGAP1	1.75e-14	-0.0919525	0.146	0.208	4.46e-10	-1.06581
BABAM1	2.28e-08	-0.0919394	0.517	0.564	0.000582992	-1.0658
PXMP2	9.43e-14	-0.0917751	0.177	0.242	2.41e-09	-1.06568
CSE1L	4.14e-11	-0.0917192	0.242	0.304	1.06e-06	-1.06564
TUBA4A	0.0040878	-0.0916027	0.704	0.713	1	-1.06555
EXTL3	2.44e-13	-0.0915965	0.159	0.22	6.25e-09	-1.06555
GAK	1.71e-11	-0.0914141	0.262	0.327	4.38e-07	-1.06541
TYK2	7.28e-14	-0.0913806	0.138	0.196	1.86e-09	-1.06539
TMC4	2.17e-09	-0.0911648	0.174	0.224	5.55e-05	-1.06523
SNRPD2	1.23e-13	-0.0911614	0.968	0.98	3.15e-09	-1.06523
DGKZ	1.63e-11	-0.0910665	0.209	0.27	4.16e-07	-1.06516
ZNF787	1.95e-12	-0.0909737	0.181	0.241	5e-08	-1.06509
MVB12A	1.16e-07	-0.0909473	0.553	0.59	0.00297359	-1.06507
LAMA4	0.0324039	-0.090947	0.229	0.245	1	-1.06507
GOLGA2P7	2.61e-15	-0.0907531	0.103	0.159	6.68e-11	-1.06493
PTGES2	1.58e-11	-0.0907196	0.266	0.331	4.05e-07	-1.0649
RHBDD2	7.33e-12	-0.0906843	0.222	0.285	1.88e-07	-1.06488
TP53I13	1.07e-12	-0.0906711	0.238	0.306	2.74e-08	-1.06487
C5orf38	3.04e-13	-0.0905931	0.18	0.242	7.78e-09	-1.06481
RGCC	7.2e-08	-0.0905819	0.258	0.313	0.00184186	-1.0648
ICAM3	1.95e-14	-0.0904991	0.124	0.181	5e-10	-1.06474
OSGEP	1.35e-11	-0.0904584	0.187	0.245	3.46e-07	-1.06471
POLR2J	6.69e-09	-0.0904342	0.902	0.911	0.000171013	-1.06469
MICALL2	3.45e-12	-0.0903175	0.165	0.222	8.83e-08	-1.0646
FUOM	6.59e-11	-0.0903034	0.228	0.288	1.68e-06	-1.06459
SNAPC2	1.69e-10	-0.0902954	0.15	0.2	4.32e-06	-1.06459
RHOQ	5.51e-08	-0.090238	0.333	0.392	0.00140909	-1.06455
MRPL14	2.21e-08	-0.0901585	0.921	0.934	0.000564203	-1.06449
CFAP36	9.69e-09	-0.0900342	0.367	0.427	0.000247789	-1.0644
AARS1	2.17e-12	-0.0899634	0.194	0.256	5.54e-08	-1.06434
NT5C	3.75e-07	-0.089911	0.317	0.366	0.0095965	-1.0643
NADSYN1	5.92e-14	-0.0899045	0.181	0.246	1.51e-09	-1.0643
RPL21	5.22e-13	-0.0898707	0.999	1	1.34e-08	-1.06427
TPD52L1	0.000227678	-0.0897913	0.442	0.466	1	-1.06422
CENPBD1P1	3.83e-09	-0.0896205	0.181	0.229	9.79e-05	-1.06409
EMCN	0.000954063	-0.0895614	0.092	0.113	1	-1.06405
GCSH	5.89e-10	-0.0895467	0.351	0.416	1.51e-05	-1.06404
ZFAND2B	1.7e-14	-0.0895292	0.176	0.243	4.34e-10	-1.06402
SLC25A11	1.6e-09	-0.089317	0.363	0.424	4.09e-05	-1.06387
ZDHHC16	2.82e-11	-0.0893034	0.264	0.33	7.21e-07	-1.06386
CPD	0.00331598	-0.0891898	0.735	0.752	1	-1.06377
SCAMP3	1.06e-10	-0.0891822	0.262	0.325	2.7e-06	-1.06377
KLHDC8B	6.02e-10	-0.0891346	0.24	0.298	1.54e-05	-1.06373
SPINK5	0.16339	-0.0890469	0.561	0.549	1	-1.06367
CLEC11A	0.000349249	-0.0890376	0.168	0.2	1	-1.06366
CRAT	2.1e-14	-0.0889261	0.136	0.195	5.38e-10	-1.06358
PLXNB2	2.19e-12	-0.0887392	0.694	0.744	5.6e-08	-1.06344
GPR137	2.87e-12	-0.0887071	0.165	0.223	7.35e-08	-1.06342
EXOSC4	7.84e-11	-0.0886465	0.401	0.464	2.01e-06	-1.06337
GNA11	4.17e-13	-0.0886324	0.247	0.319	1.07e-08	-1.06336
TMEM255B	7.25e-05	-0.0886157	0.158	0.189	1	-1.06335
MIR210HG	8.41e-07	-0.0885425	0.265	0.309	0.0214989	-1.0633
EVPL	7.44e-11	-0.0885304	0.133	0.183	1.9e-06	-1.06329
KIAA0232	1.29e-08	-0.0885219	0.258	0.313	0.000329633	-1.06328
FKBP10	0.000833235	-0.0884179	0.204	0.234	1	-1.0632
GPATCH11	4.58e-15	-0.0883444	0.158	0.224	1.17e-10	-1.06315
SUMF1	3.93e-10	-0.0883052	0.246	0.305	1.01e-05	-1.06312
ADIPOR1	1.85e-09	-0.0882661	0.689	0.725	4.74e-05	-1.06309
RHOG	3.21e-09	-0.0881436	0.338	0.395	8.22e-05	-1.063
TRIM16	5.07e-08	-0.0881097	0.281	0.337	0.00129669	-1.06298
GEMIN7	5e-13	-0.0880825	0.173	0.235	1.28e-08	-1.06296
TBC1D9	1.72e-08	-0.0878955	0.231	0.283	0.000439091	-1.06282
IFT27	8.93e-12	-0.0878775	0.213	0.276	2.28e-07	-1.06281
SUPT5H	3.07e-11	-0.0877927	0.304	0.368	7.86e-07	-1.06274
ATP5IF1	5.12e-08	-0.0876535	0.99	0.993	0.00131013	-1.06264
SAC3D1	2.36e-10	-0.0875859	0.192	0.247	6.04e-06	-1.06259
RBFA	8.38e-12	-0.0875276	0.212	0.275	2.14e-07	-1.06255
FOLR1	9.19e-05	-0.0874615	0.183	0.215	1	-1.0625
ERCC1	1.48e-06	-0.0872369	0.385	0.434	0.0379524	-1.06233
NUDT1	6.86e-12	-0.087233	0.237	0.304	1.76e-07	-1.06233
HSPA8	2.9e-07	-0.0871922	0.991	0.994	0.00740449	-1.0623
YBX1	1.31e-09	-0.087156	0.993	0.999	3.35e-05	-1.06227
FBH1	2.64e-11	-0.0871169	0.232	0.294	6.76e-07	-1.06225
DPYSL2	1.41e-06	-0.0871015	0.195	0.239	0.0361361	-1.06223
F2R	5.71e-05	-0.0870998	0.261	0.3	1	-1.06223
OTUB1	5.17e-09	-0.0870986	0.636	0.675	0.000132279	-1.06223
CRB3	1.88e-09	-0.0869743	0.187	0.239	4.82e-05	-1.06214
CCNY	5.06e-07	-0.086946	0.337	0.386	0.0129334	-1.06212
VPS4A	2.11e-10	-0.0869122	0.212	0.269	5.4e-06	-1.06209
RBM3	1.31e-07	-0.0868705	0.785	0.812	0.00334278	-1.06206
YARS1	1.23e-08	-0.0868262	0.278	0.335	0.000313782	-1.06203
IRGQ	1.37e-14	-0.0868261	0.159	0.224	3.5e-10	-1.06203
ANP32A	3.58e-08	-0.0867923	0.762	0.787	0.000915205	-1.06201
NENF	1.59e-07	-0.0867825	0.817	0.82	0.00405983	-1.062
EPHB2	2.24e-08	-0.0867702	0.257	0.311	0.000571674	-1.06199
CENPB	4.07e-13	-0.0867648	0.198	0.264	1.04e-08	-1.06199
COMMD7	4.86e-07	-0.0866851	0.335	0.386	0.0124414	-1.06193
NELFB	5.01e-13	-0.0866554	0.218	0.285	1.28e-08	-1.06191
SNHG18	1.12e-08	-0.0864988	0.175	0.222	0.000286032	-1.06179
SNRNP200	3.71e-09	-0.0864365	0.307	0.366	9.48e-05	-1.06174
MECR	1.67e-10	-0.0864304	0.194	0.25	4.26e-06	-1.06174
IFRD2	1.98e-06	-0.0864033	0.345	0.388	0.0505754	-1.06172
MRPS7	9.62e-08	-0.0863954	0.739	0.766	0.00245964	-1.06171
STRA6	4.65e-12	-0.0863293	0.131	0.184	1.19e-07	-1.06167
MT-ND3	0.0516005	-0.0862862	0.999	0.999	1	-1.06163
EPHA2	6.28e-12	-0.0862319	0.263	0.332	1.61e-07	-1.06159
ALDH16A1	2.92e-11	-0.0861899	0.209	0.268	7.47e-07	-1.06156
SPG21	8.23e-10	-0.0861806	0.289	0.352	2.1e-05	-1.06156
EFNB1	8.36e-09	-0.0860848	0.267	0.324	0.000213796	-1.06149
NIBAN1	0.000303679	-0.0860259	0.264	0.296	1	-1.06144
MYH14	7.73e-09	-0.0860226	0.144	0.19	0.000197643	-1.06144
CASP6	2.63e-09	-0.0859806	0.296	0.355	6.72e-05	-1.06141
MTMR14	1.84e-13	-0.0859709	0.15	0.209	4.7e-09	-1.0614
CSRP1	0.0162067	-0.0859479	0.417	0.436	1	-1.06138
DDR1	5.34e-05	-0.0859386	0.679	0.694	1	-1.06138
STX5	1.75e-11	-0.0858484	0.19	0.249	4.47e-07	-1.06131
TRAPPC6A	9.31e-09	-0.0857499	0.278	0.336	0.000238088	-1.06124
PLXND1	0.00039366	-0.0857466	0.14	0.166	1	-1.06124
MIB2	2.91e-12	-0.0856859	0.143	0.198	7.43e-08	-1.06119
TMA7	4.51e-13	-0.085679	0.993	0.996	1.15e-08	-1.06119
TOLLIP	1.07e-06	-0.0855983	0.411	0.449	0.0273268	-1.06113
PCYOX1	1.03e-09	-0.0855892	0.665	0.71	2.64e-05	-1.06112
SAFB	1.33e-11	-0.0855537	0.244	0.308	3.41e-07	-1.06109
F12	1.18e-12	-0.0854889	0.121	0.173	3.01e-08	-1.06105
TOMM22	5.71e-08	-0.0854463	0.753	0.779	0.0014603	-1.06102
ZFAS1	0.633856	-0.0854283	0.995	0.993	1	-1.061
DLGAP4	1.27e-08	-0.0854013	0.332	0.39	0.000326008	-1.06098
MRPL34	3.62e-07	-0.0853725	0.749	0.766	0.00927021	-1.06096
PRSS22	0.102071	-0.0852785	0.509	0.51	1	-1.06089
PTPA	7.71e-10	-0.0851829	0.264	0.325	1.97e-05	-1.06082
KLHL36	4.01e-12	-0.0851369	0.215	0.279	1.03e-07	-1.06079
MAP2K3	1.19e-11	-0.0850059	0.215	0.278	3.05e-07	-1.06069
ZNF667-AS1	1.68e-07	-0.0847949	0.366	0.418	0.00429715	-1.06054
PTGES	7.63e-11	-0.0847924	0.141	0.192	1.95e-06	-1.06054
LAMA5	1.01e-06	-0.0846956	0.314	0.363	0.02571	-1.06046
TLE3	7.75e-12	-0.0846827	0.166	0.223	1.98e-07	-1.06045
ZYX	4.1e-05	-0.0846272	0.645	0.662	1	-1.06041
PEMT	1.51e-15	-0.084453	0.124	0.184	3.86e-11	-1.06029
KIF9	8.56e-09	-0.0843749	0.149	0.194	0.000218805	-1.06023
MACROH2A2	2.62e-09	-0.0843735	0.162	0.21	6.7e-05	-1.06023
SIPA1	9.81e-10	-0.0843666	0.218	0.273	2.51e-05	-1.06022
SRSF8	5.15e-09	-0.0842958	0.329	0.389	0.000131738	-1.06017
RGL2	1.84e-08	-0.0842204	0.232	0.283	0.000471195	-1.06011
SHISA4	4.84e-13	-0.0842036	0.106	0.156	1.24e-08	-1.0601
CHCHD5	1.07e-06	-0.0841194	0.658	0.681	0.0273222	-1.06004
PI4KB	4.43e-12	-0.0841023	0.157	0.213	1.13e-07	-1.06003
MELTF	1.17e-06	-0.0840585	0.207	0.25	0.0300172	-1.06
RPS6KA3	6.37e-09	-0.0839469	0.323	0.38	0.000162833	-1.05991
FAM43A	0.00596618	-0.0839353	0.142	0.163	1	-1.05991
TSPAN14	1.34e-05	-0.0839096	0.449	0.485	0.342189	-1.05989
UNC119	3.2e-09	-0.0838748	0.165	0.212	8.19e-05	-1.05986
TBCD	8.3e-11	-0.0838512	0.155	0.208	2.12e-06	-1.05984
LCMT1	3.14e-10	-0.0836054	0.331	0.396	8.02e-06	-1.05966
MAD2L2	4.96e-10	-0.0836028	0.231	0.288	1.27e-05	-1.05966
RGS10	4.44e-06	-0.0835059	0.518	0.552	0.113504	-1.05959
RPL39P3	1.42e-18	-0.0834894	0.083	0.14	3.64e-14	-1.05958
TMEM161A	1.27e-13	-0.083431	0.182	0.247	3.25e-09	-1.05953
MYH10	7.58e-07	-0.0833378	0.322	0.371	0.0193843	-1.05947
ZNF579	5.96e-12	-0.083326	0.159	0.216	1.52e-07	-1.05946
IARS2	1.68e-06	-0.0833136	0.462	0.501	0.0430005	-1.05945
RAB34	0.000154337	-0.083311	0.618	0.631	1	-1.05945
CXXC5	8.76e-06	-0.0832637	0.3	0.346	0.224079	-1.05941
MT-ND4L	2.6e-05	-0.0831279	0.736	0.746	0.663871	-1.05931
MGAT4B	3.87e-05	-0.0829924	0.755	0.761	0.990957	-1.05921
WIPI2	1.48e-05	-0.082981	0.652	0.673	0.378629	-1.0592
PPM1G	3.11e-10	-0.0829293	0.827	0.852	7.95e-06	-1.05917
RRM1	1.68e-09	-0.0828773	0.252	0.31	4.29e-05	-1.05913
CCDC107	7.66e-07	-0.0828177	0.671	0.696	0.019596	-1.05908
BUD31	2.76e-08	-0.0827516	0.892	0.905	0.000706081	-1.05904
MIR200CHG	1.99e-09	-0.0826832	0.169	0.219	5.08e-05	-1.05899
MAPK13	7.55e-08	-0.0826312	0.232	0.282	0.0019311	-1.05895
PSMD2	5.71e-06	-0.0825711	0.883	0.893	0.146012	-1.0589
TENM2	0.809416	-0.0825554	0.542	0.518	1	-1.05889
WDR26	4.92e-10	-0.0825117	0.316	0.382	1.26e-05	-1.05886
PTMS	0.0711645	-0.0824685	0.828	0.814	1	-1.05883
CDK6	0.000127061	-0.0824471	0.802	0.821	1	-1.05881
AL139095.2	5.23e-24	-0.0824361	0.098	0.169	1.34e-19	-1.0588
RAB11FIP4	6.53e-13	-0.0824301	0.118	0.171	1.67e-08	-1.0588
VPS25	1.15e-06	-0.0824286	0.587	0.621	0.0295158	-1.0588
DUS1L	3.96e-06	-0.0823279	0.506	0.544	0.101398	-1.05873
RAB3D	9.71e-09	-0.0823228	0.214	0.266	0.000248358	-1.05872
RPS11	3.22e-10	-0.0823002	1	1	8.24e-06	-1.0587
HDDC3	3.79e-11	-0.0822877	0.166	0.221	9.69e-07	-1.0587
YPEL3	3.15e-05	-0.0822626	0.603	0.621	0.804984	-1.05868
BCAP31	9.99e-09	-0.0821642	0.944	0.952	0.000255618	-1.0586
ECI1	0.0006936	-0.0821564	0.665	0.672	1	-1.0586
UNC5B	8.46e-05	-0.0821155	0.19	0.225	1	-1.05857
ALDH1A1	0.0159976	-0.0820882	0.579	0.531	1	-1.05855
MTND1P23	0.971649	-0.0820598	0.212	0.21	1	-1.05853
SPR	9.31e-10	-0.0818073	0.148	0.196	2.38e-05	-1.05834
GNL1	7.63e-08	-0.0816744	0.266	0.318	0.00195093	-1.05825
PPP1R18	1.41e-06	-0.0816481	0.263	0.309	0.0359545	-1.05823
DEF8	1.46e-07	-0.0816186	0.585	0.622	0.00373415	-1.0582
PRXL2A	0.0645545	-0.0816147	0.74	0.741	1	-1.0582
GMPPA	5.07e-11	-0.0815711	0.199	0.257	1.3e-06	-1.05817
POLRMT	2.95e-14	-0.0815426	0.113	0.168	7.54e-10	-1.05815
CAD	3.16e-16	-0.081521	0.087	0.141	8.08e-12	-1.05813
STN1	2.42e-06	-0.0814843	0.335	0.381	0.061946	-1.05811
PTPN23	3.2e-12	-0.0814273	0.132	0.185	8.19e-08	-1.05806
SBF1	2.01e-12	-0.0813214	0.128	0.182	5.15e-08	-1.05799
SCRN2	7.73e-11	-0.0812691	0.173	0.227	1.98e-06	-1.05795
CORO1B	9.52e-08	-0.0812691	0.661	0.697	0.00243429	-1.05795
ALG3	3.16e-07	-0.0812422	0.499	0.543	0.00807364	-1.05793
REXO2	1.2e-08	-0.0812107	0.982	0.99	0.000306145	-1.05791
SLC41A3	1.51e-11	-0.0811358	0.154	0.208	3.86e-07	-1.05785
SMDT1	5.95e-08	-0.081078	0.748	0.779	0.001522	-1.05781
NSDHL	1.61e-08	-0.0809809	0.225	0.275	0.000410982	-1.05774
PDPK1	3.95e-10	-0.0808968	0.282	0.344	1.01e-05	-1.05768
RPL34	5.9e-13	-0.0807347	1	1	1.51e-08	-1.05756
CETN2	6.12e-07	-0.0806277	0.575	0.616	0.0156594	-1.05748
TMEM184B	2.41e-09	-0.0806218	0.27	0.329	6.15e-05	-1.05747
FAM3A	1.25e-11	-0.0806132	0.175	0.233	3.2e-07	-1.05747
ATP6AP1	7e-06	-0.0805962	0.768	0.774	0.179072	-1.05745
FAM83G	1.08e-16	-0.0805153	0.098	0.155	2.77e-12	-1.0574
TPRG1L	1.17e-09	-0.0804731	0.25	0.309	3e-05	-1.05736
CTTN	3.15e-07	-0.0803848	0.806	0.836	0.00805432	-1.0573
FURIN	8.06e-09	-0.0803708	0.287	0.344	0.000206014	-1.05729
PLA2G12A	9.18e-10	-0.0803386	0.16	0.209	2.35e-05	-1.05727
KIF22	4.64e-13	-0.0802841	0.112	0.164	1.19e-08	-1.05723
TRIM2	1.11e-06	-0.0801773	0.201	0.244	0.0283162	-1.05715
CDK9	2.08e-10	-0.0801706	0.218	0.276	5.32e-06	-1.05714
FAM207A	2.48e-07	-0.0801452	0.486	0.53	0.00635315	-1.05712
IPO13	7.82e-11	-0.0800612	0.136	0.185	2e-06	-1.05706
SETD7	4.35e-09	-0.0800223	0.26	0.315	0.000111254	-1.05703
TBC1D2	1.1e-07	-0.0800114	0.263	0.312	0.00280678	-1.05703
ZNRF1	4.94e-09	-0.0799255	0.293	0.353	0.000126463	-1.05696
PLXNB1	3.27e-10	-0.0799006	0.157	0.208	8.36e-06	-1.05695
PGP	1.5e-05	-0.0798947	0.627	0.651	0.383237	-1.05694
KIAA0930	8.85e-06	-0.0798755	0.422	0.466	0.226389	-1.05693
PEDS1	1.15e-07	-0.079805	0.338	0.392	0.00294016	-1.05688
SGTA	1.06e-08	-0.0797023	0.197	0.246	0.000270163	-1.0568
SNCG	1.46e-08	-0.0796962	0.167	0.215	0.000373789	-1.0568
PRPF31	3.59e-07	-0.0796548	0.534	0.576	0.00919148	-1.05677
TMEM37	8.15e-09	-0.0796161	0.088	0.125	0.000208488	-1.05674
PPP3R1	2.82e-11	-0.0796026	0.145	0.198	7.21e-07	-1.05673
TNIP2	7.11e-09	-0.079522	0.242	0.297	0.000181842	-1.05667
PRKACA	4.05e-11	-0.0794311	0.187	0.244	1.04e-06	-1.0566
C11orf68	2.62e-11	-0.0793847	0.168	0.225	6.71e-07	-1.05657
P3H4	1.85e-06	-0.0793349	0.21	0.252	0.0474068	-1.05653
TMEM41A	6.4e-10	-0.0792959	0.205	0.26	1.64e-05	-1.0565
AKR1A1	1.24e-06	-0.079262	0.793	0.819	0.0318238	-1.05648
EVA1A	2.18e-10	-0.0792358	0.207	0.266	5.57e-06	-1.05646
RNF130	1.01e-07	-0.0792156	0.252	0.304	0.00257787	-1.05644
GCAT	5.8e-15	-0.0792125	0.084	0.134	1.48e-10	-1.05644
SDF2L1	0.000120613	-0.0791994	0.685	0.703	1	-1.05643
ACOX1	1.08e-08	-0.0790449	0.285	0.341	0.000276441	-1.05632
CCNB1IP1	6.95e-09	-0.0789908	0.191	0.242	0.000177649	-1.05628
RAB5C	5.41e-06	-0.0789907	0.82	0.833	0.138483	-1.05628
MTHFD1L	1.89e-09	-0.0789586	0.232	0.289	4.83e-05	-1.05626
UBB	3e-09	-0.078946	0.997	0.998	7.67e-05	-1.05625
LIMK2	2.74e-07	-0.0789421	0.283	0.332	0.00699711	-1.05624
SF3A2	5.1e-11	-0.0788863	0.15	0.203	1.3e-06	-1.0562
RGS3	1.28e-07	-0.078871	0.209	0.258	0.00326171	-1.05619
RIPOR1	2.52e-10	-0.0788074	0.164	0.216	6.45e-06	-1.05614
TTLL12	3.41e-16	-0.078806	0.099	0.155	8.72e-12	-1.05614
DPAGT1	3.53e-07	-0.0787502	0.213	0.257	0.00904007	-1.0561
B4GALT3	4.16e-12	-0.0786561	0.186	0.248	1.06e-07	-1.05603
KIAA1671	2.95e-13	-0.0786418	0.153	0.213	7.55e-09	-1.05602
FABP6	6.85e-17	-0.0785927	0.065	0.113	1.75e-12	-1.05599
LAMB3	0.606091	-0.0785514	0.841	0.828	1	-1.05596
ABHD2	3.85e-08	-0.0783869	0.299	0.356	0.000984711	-1.05584
DRG1	2.12e-08	-0.0783505	0.274	0.329	0.000543376	-1.05581
BRI3BP	3e-11	-0.0783048	0.148	0.201	7.67e-07	-1.05578
NOTCH2	5.37e-07	-0.0782533	0.269	0.319	0.0137311	-1.05574
THAP7	4.41e-09	-0.078195	0.185	0.234	0.000112792	-1.0557
TRPT1	1.45e-08	-0.0781917	0.24	0.293	0.000371756	-1.05569
CCNQ	8.81e-10	-0.0781763	0.214	0.27	2.25e-05	-1.05568
PARVB	3.67e-10	-0.0781168	0.143	0.194	9.39e-06	-1.05564
ANKRD39	2.06e-11	-0.077985	0.15	0.204	5.26e-07	-1.05554
QRICH1	4.59e-10	-0.0779454	0.165	0.216	1.17e-05	-1.05551
CD276	4.33e-08	-0.0777846	0.229	0.28	0.00110773	-1.0554
TCF7L1	4.68e-08	-0.0776597	0.153	0.196	0.00119652	-1.0553
CPTP	5.67e-11	-0.0776012	0.132	0.181	1.45e-06	-1.05526
ISY1	2.89e-08	-0.0775938	0.189	0.236	0.000739533	-1.05526
PXDN	0.00559392	-0.0775321	0.62	0.633	1	-1.05521
TMEM115	2.38e-07	-0.0773907	0.242	0.29	0.00608741	-1.05511
YIF1B	1.12e-08	-0.0773362	0.249	0.304	0.000285692	-1.05507
VAC14	4.96e-14	-0.0773231	0.119	0.174	1.27e-09	-1.05506
ORAI2	2.17e-06	-0.0772555	0.148	0.185	0.0555739	-1.05501
ERAL1	1.63e-11	-0.0772528	0.159	0.215	4.17e-07	-1.05501
PINX1	3.22e-10	-0.0771436	0.152	0.202	8.25e-06	-1.05493
RPS6KA2	4.6e-10	-0.077114	0.158	0.21	1.18e-05	-1.05491
JUP	2.32e-06	-0.0770993	0.822	0.832	0.0594548	-1.05489
MAGED1	0.000207905	-0.0770901	0.634	0.655	1	-1.05489
RANGRF	3.43e-09	-0.0770734	0.179	0.23	8.77e-05	-1.05488
ZNF771	6.52e-11	-0.0770204	0.108	0.154	1.67e-06	-1.05484
NOC2L	1.14e-09	-0.076941	0.279	0.341	2.91e-05	-1.05478
VCP	4.84e-07	-0.0767572	0.92	0.925	0.0123868	-1.05464
PA2G4	9.16e-09	-0.0767377	0.882	0.908	0.000234356	-1.05463
SLC25A26	5.11e-09	-0.0766854	0.222	0.275	0.000130709	-1.05459
TPRA1	1.38e-09	-0.0766777	0.204	0.259	3.52e-05	-1.05459
SELENON	1.41e-09	-0.0766617	0.22	0.276	3.6e-05	-1.05457
KIF3B	1.85e-06	-0.0765981	0.245	0.289	0.0472567	-1.05453
NCLN	5.89e-09	-0.0764586	0.26	0.316	0.000150731	-1.05443
CCT7	1.12e-06	-0.0764342	0.838	0.855	0.0287191	-1.05441
PKD1	3.85e-11	-0.0763409	0.136	0.187	9.84e-07	-1.05434
NSMF	1.65e-12	-0.0762886	0.109	0.159	4.21e-08	-1.0543
FLRT2	2.17e-05	-0.0761587	0.251	0.294	0.554942	-1.05421
DVL1	1.97e-10	-0.076137	0.142	0.191	5.05e-06	-1.05419
DCPS	7.97e-09	-0.0760518	0.196	0.246	0.000203767	-1.05413
NACC2	1.11e-10	-0.0758888	0.171	0.225	2.85e-06	-1.05401
MROH1	9e-12	-0.075795	0.164	0.221	2.3e-07	-1.05394
FAM83F	1.36e-10	-0.0757569	0.144	0.195	3.49e-06	-1.05391
NQO2	4.09e-10	-0.07571	0.218	0.276	1.05e-05	-1.05388
RAPGEF1	1.32e-08	-0.075692	0.171	0.218	0.000336935	-1.05387
DAXX	8.1e-09	-0.0756646	0.301	0.359	0.000207067	-1.05385
P4HB	0.000503815	-0.0756271	0.979	0.979	1	-1.05382
EIF2D	8.44e-09	-0.0754691	0.165	0.211	0.00021576	-1.0537
NDST1	8.78e-08	-0.0752556	0.303	0.359	0.00224531	-1.05355
PPP1R9B	3.88e-11	-0.0752494	0.154	0.208	9.91e-07	-1.05354
MLLT1	9.51e-13	-0.0752443	0.157	0.217	2.43e-08	-1.05354
TRIM7	2.15e-09	-0.0752222	0.151	0.198	5.5e-05	-1.05352
RAB13	6.41e-05	-0.0752017	0.901	0.904	1	-1.05351
HAGH	2.15e-05	-0.0751506	0.491	0.526	0.550489	-1.05347
FGGY	6.68e-08	-0.0751359	0.173	0.217	0.00170949	-1.05346
PCSK7	1.99e-05	-0.0750501	0.337	0.381	0.509419	-1.0534
MIDN	4.82e-06	-0.0749898	0.674	0.699	0.123222	-1.05335
MRPL24	3.06e-07	-0.0749303	0.329	0.384	0.00781618	-1.05331
MRPS15	6.78e-09	-0.0749202	0.867	0.888	0.000173314	-1.0533
CYREN	4.48e-09	-0.0748773	0.175	0.224	0.000114624	-1.05327
CACFD1	1.59e-12	-0.0748495	0.086	0.132	4.07e-08	-1.05325
DMWD	1.24e-09	-0.0747789	0.151	0.2	3.18e-05	-1.0532
IFT20	4.4e-05	-0.0747565	0.636	0.656	1	-1.05318
CERCAM	3.31e-05	-0.0747514	0.308	0.351	0.846627	-1.05318
BLVRB	9.28e-07	-0.0746743	0.83	0.858	0.0237402	-1.05312
DEXI	4.08e-09	-0.0745533	0.29	0.349	0.000104244	-1.05303
LDLRAP1	4.62e-11	-0.0744773	0.171	0.227	1.18e-06	-1.05298
FGFR3	1.61e-06	-0.0744641	0.245	0.289	0.041185	-1.05297
HAGHL	3.1e-10	-0.0744091	0.119	0.165	7.93e-06	-1.05293
FADS2	2.28e-09	-0.0743941	0.207	0.263	5.83e-05	-1.05292
AP1M2	1.55e-06	-0.0743512	0.285	0.331	0.0397663	-1.05289
SOX9	1.16e-05	-0.0743201	0.184	0.22	0.297259	-1.05286
SPPL3	4.81e-09	-0.0743087	0.265	0.323	0.000123014	-1.05286
GLRX5	5.03e-08	-0.0742451	0.806	0.823	0.00128687	-1.05281
RAB11B	2.31e-07	-0.0741909	0.329	0.382	0.00590968	-1.05277
SRRD	1.14e-08	-0.0741802	0.241	0.295	0.000290693	-1.05276
MIF4GD	2.42e-11	-0.0738996	0.126	0.176	6.19e-07	-1.05256
UFD1	4.74e-07	-0.0738534	0.811	0.828	0.0121192	-1.05252
CCN1	0.0220305	-0.0738451	0.638	0.652	1	-1.05252
DVL3	7.18e-08	-0.073828	0.217	0.266	0.00183516	-1.05251
PRRG2	2.77e-10	-0.0737985	0.146	0.196	7.09e-06	-1.05248
TPT1	8.53e-06	-0.0737475	1	1	0.218242	-1.05245
PLCH2	1.85e-10	-0.073738	0.117	0.163	4.73e-06	-1.05244
ICMT	9.4e-08	-0.0737354	0.278	0.329	0.00240452	-1.05244
MRPS11	0.000245945	-0.0737235	0.675	0.687	1	-1.05243
ATP5MC2	1.75e-06	-0.0736644	0.994	0.996	0.044669	-1.05239
FBL	1.01e-06	-0.0735877	0.332	0.382	0.0257823	-1.05233
CDIPT	1.78e-08	-0.0735447	0.284	0.34	0.000454954	-1.0523
PLEKHM1	1.39e-10	-0.0735184	0.155	0.207	3.56e-06	-1.05228
PFDN2	1.6e-08	-0.0735008	0.931	0.943	0.000409109	-1.05227
ZFYVE19	1.65e-08	-0.0734807	0.146	0.19	0.000422172	-1.05225
STK16	1.41e-08	-0.0734787	0.249	0.302	0.000359555	-1.05225
PPIE	8.75e-08	-0.0734701	0.336	0.391	0.00223848	-1.05224
PARD6G	2.62e-09	-0.0734554	0.166	0.216	6.7e-05	-1.05223
GALNT11	4.3e-09	-0.0734102	0.278	0.337	0.000110008	-1.0522
TMPRSS2	2.58e-07	-0.0733635	0.121	0.159	0.00660486	-1.05217
SNTB2	7.34e-08	-0.073251	0.276	0.331	0.00187804	-1.05208
CD93	0.00724344	-0.0732196	0.096	0.113	1	-1.05206
TRPC4AP	1.7e-09	-0.0730998	0.213	0.268	4.34e-05	-1.05197
VOPP1	6.22e-05	-0.0729807	0.311	0.349	1	-1.05189
KIAA1522	6.03e-06	-0.0729377	0.305	0.348	0.154291	-1.05186
VPS35L	3.25e-09	-0.0729329	0.191	0.243	8.32e-05	-1.05185
SHB	3.24e-07	-0.0729286	0.209	0.253	0.00828787	-1.05185
CH17-340M24.3	5.98e-10	-0.0728793	0.111	0.155	1.53e-05	-1.05181
NUDCD3	3.66e-08	-0.072839	0.209	0.258	0.000936818	-1.05178
CERS4	2.78e-09	-0.0728342	0.086	0.123	7.12e-05	-1.05178
UROD	0.00159755	-0.0728207	0.609	0.625	1	-1.05177
UBE2J2	5.42e-06	-0.0727661	0.34	0.385	0.138496	-1.05173
HNRNPAB	5.42e-07	-0.0727416	0.88	0.901	0.0138607	-1.05171
LRRC8A	6.34e-07	-0.0727249	0.605	0.636	0.0162236	-1.0517
NNT	4.51e-08	-0.0727147	0.195	0.243	0.00115372	-1.05169
GPC1	0.00144313	-0.0724585	0.585	0.597	1	-1.05151
NDRG3	9.7e-08	-0.0724161	0.163	0.206	0.00248145	-1.05148
MEX3A	2.63e-10	-0.0723934	0.132	0.18	6.73e-06	-1.05146
PNPLA4	2.82e-06	-0.0723677	0.257	0.301	0.0720096	-1.05144
CORO1C	8.37e-07	-0.0723636	0.247	0.294	0.021413	-1.05144
CCL20	0.930476	-0.0722953	0.625	0.609	1	-1.05139
FYN	6.46e-08	-0.072249	0.149	0.193	0.00165204	-1.05135
FAM214B	3.12e-09	-0.07213	0.212	0.266	7.97e-05	-1.05127
ITGAV	0.000320789	-0.0720587	0.856	0.871	1	-1.05122
TMEM14B	5.65e-05	-0.0720424	0.787	0.804	1	-1.0512
CSNK1G2	3.95e-07	-0.0720234	0.334	0.383	0.0100994	-1.05119
BPHL	5.13e-10	-0.0719853	0.176	0.229	1.31e-05	-1.05116
PCBP4	1.09e-12	-0.0719528	0.1	0.15	2.8e-08	-1.05114
TEAD2	2.26e-07	-0.0719522	0.177	0.22	0.00578796	-1.05114
ECSIT	6.54e-11	-0.0719463	0.148	0.201	1.67e-06	-1.05113
UBL4A	1.14e-09	-0.0719354	0.163	0.213	2.92e-05	-1.05113
RRP7A	1.5e-06	-0.0719284	0.264	0.311	0.0382912	-1.05112
ATG4D	1.28e-11	-0.0719177	0.117	0.167	3.27e-07	-1.05111
PMS2P1	8.48e-09	-0.0718839	0.25	0.306	0.000216757	-1.05109
PGAP6	1.36e-08	-0.0718764	0.21	0.262	0.000348801	-1.05108
HADH	1.2e-06	-0.0718522	0.458	0.505	0.030697	-1.05107
PRR14	4.8e-09	-0.0718462	0.146	0.192	0.000122636	-1.05106
SAMD4B	3.86e-06	-0.071819	0.27	0.315	0.0988265	-1.05104
EXOC3	1.63e-09	-0.0716285	0.173	0.225	4.16e-05	-1.0509
DUSP3	2.58e-07	-0.0716226	0.255	0.304	0.00660833	-1.0509
ZNF576	2.51e-08	-0.07162	0.198	0.248	0.000642764	-1.0509
MRPL11	9.93e-06	-0.0716196	0.626	0.652	0.254019	-1.0509
ABLIM1	0.00112497	-0.0715879	0.451	0.476	1	-1.05087
MMAB	2.9e-08	-0.0715855	0.263	0.318	0.000742298	-1.05087
STRBP	2.69e-08	-0.0714962	0.156	0.201	0.000688089	-1.05081
AL590617.2	1.56e-11	-0.0714942	0.081	0.124	4e-07	-1.0508
DRG2	7.27e-10	-0.0714664	0.204	0.26	1.86e-05	-1.05078
THAP4	1.88e-09	-0.0714552	0.186	0.239	4.8e-05	-1.05078
MAPK3	1.09e-08	-0.0714523	0.172	0.221	0.000278708	-1.05077
NMB	3.06e-07	-0.0714509	0.178	0.224	0.00782693	-1.05077
ATP5F1B	1.55e-06	-0.0714199	0.976	0.984	0.0396261	-1.05075
TLCD1	1.03e-09	-0.071324	0.146	0.195	2.64e-05	-1.05068
GCN1	1.41e-07	-0.0712739	0.183	0.227	0.00360337	-1.05064
RRP1	1.56e-09	-0.0711882	0.198	0.251	3.98e-05	-1.05058
FLOT2	1.33e-12	-0.0711749	0.166	0.227	3.39e-08	-1.05057
YLPM1	5.59e-08	-0.0711522	0.246	0.298	0.00143078	-1.05056
AGO2	1.51e-07	-0.0710968	0.245	0.293	0.00387003	-1.05052
GET1	5.3e-08	-0.0710574	0.235	0.286	0.00135507	-1.05049
FARSA	2.31e-07	-0.071016	0.277	0.33	0.00590621	-1.05046
PSMC3	6.64e-05	-0.0709733	0.75	0.762	1	-1.05043
NPRL3	3.51e-09	-0.0709649	0.146	0.192	8.97e-05	-1.05042
ADGRA3	4.03e-13	-0.0709384	0.117	0.171	1.03e-08	-1.0504
DDX54	5.86e-08	-0.0708795	0.241	0.292	0.00149879	-1.05036
XRCC6	1.78e-05	-0.0708663	0.865	0.866	0.454068	-1.05035
KCNG1	0.000460137	-0.0708537	0.088	0.11	1	-1.05034
TMCO3	2.21e-05	-0.0708344	0.298	0.339	0.564566	-1.05032
CRYBB2P1	0.0164285	-0.0707999	0.193	0.211	1	-1.0503
ESM1	0.874254	-0.0707832	0.123	0.121	1	-1.05029
GAS2L1	5.22e-09	-0.0707631	0.192	0.244	0.000133446	-1.05027
HSBP1L1	0.0025699	-0.0707424	0.592	0.607	1	-1.05026
ERGIC1	8.14e-05	-0.0707222	0.565	0.597	1	-1.05024
RPS6KA4	7.81e-11	-0.0707058	0.14	0.19	2e-06	-1.05023
TAOK2	7.98e-09	-0.0706771	0.15	0.196	0.000203963	-1.05021
TMEM223	2.23e-07	-0.0706569	0.249	0.298	0.00570183	-1.05019
TLN1	6.18e-05	-0.0705774	0.803	0.816	1	-1.05014
EHD1	1.14e-10	-0.0705027	0.191	0.249	2.91e-06	-1.05008
PGPEP1	6.92e-10	-0.0704998	0.11	0.154	1.77e-05	-1.05008
ATF6B	3.24e-07	-0.0704434	0.247	0.294	0.00827646	-1.05004
SLC38A7	1.69e-08	-0.0702549	0.148	0.192	0.000431432	-1.0499
KAT5	1.91e-09	-0.0702547	0.134	0.18	4.9e-05	-1.0499
HILPDA	4.97e-05	-0.070242	0.309	0.351	1	-1.04989
GSK3A	4.82e-09	-0.0702097	0.258	0.315	0.000123354	-1.04987
RASIP1	2.04e-08	-0.0702051	0.126	0.168	0.000521891	-1.04987
ARL16	1.18e-06	-0.0701681	0.274	0.324	0.0301469	-1.04984
POLR3H	2.23e-08	-0.0700797	0.244	0.297	0.000570283	-1.04977
FOLR3	0.00992883	-0.070056	0.266	0.291	1	-1.04976
SLC12A2	2.77e-06	-0.069954	0.202	0.243	0.0709401	-1.04968
TIE1	0.00019057	-0.069926	0.08	0.102	1	-1.04966
TXNRD1	0.000737213	-0.0698696	0.336	0.37	1	-1.04962
G6PC3	9.95e-09	-0.0698441	0.182	0.231	0.000254384	-1.0496
POLR1G	2.72e-09	-0.0698182	0.169	0.22	6.97e-05	-1.04958
MRPS18A	2.01e-06	-0.0698008	0.333	0.38	0.051446	-1.04957
HPS1	2.04e-08	-0.0697683	0.22	0.272	0.000522403	-1.04955
HERC1	1.19e-09	-0.0697652	0.211	0.267	3.04e-05	-1.04955
MRTO4	1.46e-07	-0.0697606	0.274	0.327	0.00374345	-1.04954
GTF3C5	1.1e-10	-0.0697165	0.124	0.172	2.82e-06	-1.04951
PPIB	0.00612162	-0.0697098	0.998	0.998	1	-1.04951
SUPT6H	2.82e-07	-0.0696437	0.286	0.338	0.00721738	-1.04946
WNT7A	2.52e-07	-0.0696048	0.145	0.185	0.0064492	-1.04943
DHX30	2.44e-08	-0.0695854	0.256	0.309	0.000624023	-1.04942
CTU1	2.96e-09	-0.0695625	0.191	0.243	7.56e-05	-1.0494
EHD2	0.00053668	-0.0695567	0.532	0.557	1	-1.04939
PARK7	2.43e-09	-0.0695203	0.995	0.998	6.21e-05	-1.04937
TMC6	1.35e-06	-0.0694999	0.311	0.359	0.034516	-1.04935
KDM4B	8.2e-09	-0.0694881	0.196	0.247	0.00020976	-1.04934
FTSJ3	5.37e-06	-0.0694433	0.223	0.263	0.137218	-1.04931
DHX9	3.34e-06	-0.0692951	0.528	0.567	0.0854538	-1.0492
GOT2	1.2e-05	-0.0692535	0.298	0.338	0.305803	-1.04917
HNRNPUL2	4.91e-10	-0.0692459	0.287	0.351	1.26e-05	-1.04917
ATPAF2	5.54e-07	-0.0691885	0.168	0.209	0.0141689	-1.04913
ATP6V0E1	0.000176562	-0.0691723	0.997	0.999	1	-1.04911
MRPL48	4.43e-07	-0.0691711	0.206	0.25	0.0113178	-1.04911
XAB2	6.04e-10	-0.0691557	0.128	0.175	1.55e-05	-1.0491
PARP1	6.05e-05	-0.0691382	0.541	0.572	1	-1.04909
TBL3	1.2e-10	-0.069101	0.128	0.177	3.08e-06	-1.04906
THOC5	2.11e-08	-0.069049	0.144	0.187	0.000540195	-1.04902
VGLL4	2.3e-06	-0.0689406	0.689	0.713	0.0588082	-1.04895
DLG5	3.32e-09	-0.0689099	0.152	0.201	8.48e-05	-1.04892
ZNF219	3.09e-12	-0.0688286	0.101	0.149	7.91e-08	-1.04886
INPPL1	6.19e-09	-0.0688201	0.189	0.24	0.00015824	-1.04886
KXD1	0.000782431	-0.0687877	0.511	0.534	1	-1.04883
TPST2	2.02e-05	-0.0687632	0.342	0.385	0.516046	-1.04882
EYA2	1.33e-06	-0.0687535	0.162	0.201	0.034066	-1.04881
NOP10	2.91e-05	-0.0687282	0.987	0.992	0.743162	-1.04879
RCN2	6.89e-07	-0.068693	0.844	0.864	0.0176294	-1.04877
RCE1	4.09e-10	-0.0686447	0.135	0.183	1.05e-05	-1.04873
HSPA1B	3.67e-10	-0.0686352	0.193	0.249	9.39e-06	-1.04872
MAN1B1	0.000767275	-0.0685972	0.398	0.427	1	-1.0487
BORCS7	4.33e-05	-0.0685651	0.307	0.347	1	-1.04867
SLC25A29	1.83e-09	-0.0684295	0.156	0.206	4.68e-05	-1.04857
SORT1	6.26e-06	-0.0684182	0.267	0.312	0.159991	-1.04857
ABCD3	1.6e-06	-0.0683139	0.231	0.275	0.0409515	-1.04849
C11orf96	0.013728	-0.0683	0.106	0.122	1	-1.04848
BTBD6	2.33e-08	-0.068289	0.28	0.337	0.00059624	-1.04847
ISCA1	2.86e-07	-0.0681434	0.31	0.365	0.00732529	-1.04837
CPT2	9.12e-09	-0.0680924	0.16	0.206	0.000233157	-1.04833
ROGDI	6.58e-06	-0.068028	0.236	0.278	0.168236	-1.04828
MEX3D	1.43e-06	-0.0679715	0.17	0.209	0.0365317	-1.04824
COQ9	6.63e-07	-0.0679523	0.235	0.281	0.0169566	-1.04823
WIZ	2.57e-07	-0.0678835	0.181	0.223	0.00657191	-1.04818
PEF1	1.83e-05	-0.0678522	0.322	0.365	0.467075	-1.04816
P3H3	1.25e-07	-0.0678014	0.124	0.163	0.00318715	-1.04812
PHRF1	4.29e-08	-0.067772	0.152	0.196	0.00109765	-1.0481
KCTD12	1.05e-05	-0.0676841	0.25	0.294	0.269799	-1.04803
ABCF2	1.1e-09	-0.0676302	0.223	0.281	2.81e-05	-1.04799
DYNC1H1	1.35e-05	-0.0676065	0.875	0.889	0.346293	-1.04798
INTS3	6.03e-11	-0.0675947	0.135	0.186	1.54e-06	-1.04797
PNPO	6.34e-10	-0.0675667	0.149	0.199	1.62e-05	-1.04795
C19orf25	1.27e-07	-0.0675306	0.268	0.319	0.00325311	-1.04792
APLP2	0.00224502	-0.0675214	0.984	0.985	1	-1.04791
TACC2	1.42e-08	-0.0674717	0.203	0.255	0.000364078	-1.04788
SLC16A3	2.61e-05	-0.0674637	0.914	0.926	0.667258	-1.04787
ARAF	2.37e-09	-0.0673893	0.146	0.192	6.05e-05	-1.04782
PWWP3A	1.4e-08	-0.0672573	0.227	0.28	0.000357461	-1.04772
XPOT	6.86e-06	-0.0672373	0.264	0.308	0.175443	-1.04771
FJX1	3.24e-07	-0.0671912	0.226	0.275	0.00827998	-1.04767
SFXN3	4.06e-09	-0.0671828	0.144	0.19	0.000103822	-1.04767
SMAGP	3.36e-06	-0.0671177	0.25	0.293	0.0858952	-1.04762
CCDC34	3.25e-10	-0.0671006	0.181	0.237	8.3e-06	-1.04761
SLC35A4	1.35e-07	-0.0670973	0.232	0.28	0.00345545	-1.04761
DDRGK1	0.000209089	-0.0670611	0.75	0.755	1	-1.04758
TCTN3	2.76e-08	-0.0670532	0.207	0.257	0.000705863	-1.04757
FAM222B	1.65e-07	-0.0669553	0.189	0.235	0.00421518	-1.0475
TMEM40	0.042995	-0.0669195	0.643	0.638	1	-1.04748
ASPSCR1	1.84e-10	-0.0669169	0.143	0.194	4.7e-06	-1.04748
ATP5PF	5.52e-06	-0.0669119	0.994	0.997	0.141229	-1.04747
DBNL	2.5e-06	-0.0668843	0.348	0.396	0.0639336	-1.04745
SLC6A8	1.12e-06	-0.0667882	0.259	0.305	0.0287121	-1.04738
THOP1	3.8e-09	-0.0667414	0.149	0.196	9.73e-05	-1.04735
HINT1	2.34e-06	-0.0667219	0.999	1	0.059877	-1.04733
POLE4	5.55e-06	-0.0667191	0.706	0.726	0.141838	-1.04733
AL049840.5	5.22e-11	-0.0666646	0.103	0.149	1.34e-06	-1.04729
BYSL	7.82e-08	-0.0666555	0.151	0.193	0.00200067	-1.04729
C1orf53	4.02e-08	-0.0665989	0.195	0.244	0.00102702	-1.04724
PIGU	5.71e-08	-0.0665983	0.131	0.171	0.00145992	-1.04724
DYNLRB1	2.15e-07	-0.0665978	0.918	0.931	0.00548726	-1.04724
TBC1D10A	6.12e-09	-0.0665237	0.164	0.212	0.000156505	-1.04719
CRYL1	3.07e-06	-0.0665111	0.19	0.23	0.0786191	-1.04718
TAF6	1.42e-09	-0.0663832	0.164	0.214	3.64e-05	-1.04709
TMED1	4.91e-06	-0.0663079	0.28	0.324	0.125603	-1.04703
TP53	1.47e-07	-0.0662975	0.23	0.279	0.00374759	-1.04703
CCDC22	1.77e-11	-0.0662917	0.107	0.154	4.52e-07	-1.04702
IDH3B	1.38e-06	-0.0661765	0.324	0.373	0.0353787	-1.04694
PRAG1	1.98e-11	-0.0661598	0.128	0.18	5.07e-07	-1.04693
RABEPK	1.1e-08	-0.0661518	0.148	0.194	0.000282251	-1.04692
PRMT5	1.09e-06	-0.0661412	0.179	0.22	0.0278675	-1.04691
RFNG	6.88e-08	-0.0660882	0.174	0.219	0.0017584	-1.04687
TRMT1	1.25e-11	-0.0660489	0.106	0.154	3.19e-07	-1.04685
SLC35F6	2.66e-06	-0.0660032	0.279	0.325	0.0679892	-1.04681
HS6ST1	6.73e-06	-0.0659606	0.228	0.269	0.172048	-1.04678
ARAP1	1.22e-08	-0.0659141	0.129	0.171	0.000312448	-1.04675
CS	2.58e-08	-0.0658898	0.19	0.239	0.00066066	-1.04673
SLC22A23	1.34e-09	-0.0658631	0.161	0.212	3.41e-05	-1.04671
GYS1	4.03e-08	-0.0657183	0.126	0.166	0.00103143	-1.04661
MEPCE	9.97e-12	-0.0657136	0.107	0.156	2.55e-07	-1.0466
TRMT2A	1.86e-10	-0.0657021	0.119	0.165	4.75e-06	-1.04659
ATP13A1	1.23e-08	-0.0656769	0.199	0.25	0.000315556	-1.04658
CNOT3	2.98e-08	-0.0656018	0.139	0.181	0.000761619	-1.04652
LOXL1	2.01e-09	-0.0653627	0.148	0.198	5.15e-05	-1.04635
RHBDF1	7.18e-07	-0.06531	0.166	0.207	0.0183556	-1.04631
OCEL1	2.5e-08	-0.0652754	0.201	0.252	0.000639289	-1.04628
MEA1	1.01e-05	-0.0652705	0.667	0.696	0.258504	-1.04628
NACA	5.37e-09	-0.0652507	0.999	1	0.000137363	-1.04627
ERCC2	1.95e-10	-0.0651811	0.093	0.135	4.98e-06	-1.04622
AGAP3	3.33e-06	-0.0651746	0.264	0.308	0.0852096	-1.04621
PUF60	2.15e-06	-0.0651608	0.736	0.761	0.0549959	-1.0462
AAMP	1.86e-06	-0.06512	0.326	0.376	0.0476681	-1.04617
MED15	3.96e-07	-0.0651055	0.249	0.298	0.0101214	-1.04616
CZIB	2.58e-05	-0.0650888	0.366	0.406	0.658762	-1.04615
MYO5A	1.39e-07	-0.0650531	0.265	0.317	0.00355289	-1.04612
AHDC1	2.34e-08	-0.065001	0.165	0.211	0.000598895	-1.04609
SPON2	0.237866	-0.0649937	0.099	0.106	1	-1.04608
FBXW9	1.15e-13	-0.0649388	0.095	0.146	2.94e-09	-1.04604
HDHD5	6.9e-09	-0.0649381	0.171	0.221	0.000176472	-1.04604
MAP1S	9.8e-09	-0.0649048	0.126	0.168	0.00025076	-1.04602
USB1	1.35e-05	-0.0649006	0.334	0.377	0.34456	-1.04601
RPA1	3.24e-08	-0.0648728	0.155	0.2	0.000829813	-1.04599
NIPAL3	7.4e-08	-0.0648604	0.274	0.329	0.00189362	-1.04598
SH3BP2	2.23e-07	-0.0648399	0.204	0.25	0.00571104	-1.04597
CYGB	0.0212116	-0.0648077	0.219	0.241	1	-1.04595
TRNAU1AP	1.99e-05	-0.0647958	0.296	0.339	0.508698	-1.04594
BRD4	2.03e-05	-0.0647952	0.735	0.757	0.519547	-1.04594
PDCD11	3.15e-07	-0.0647934	0.179	0.223	0.00806447	-1.04594
CFL1	4.66e-06	-0.0647078	1	1	0.119059	-1.04587
KHSRP	5.22e-07	-0.0646963	0.245	0.292	0.0133575	-1.04586
ZMIZ2	2.5e-08	-0.064659	0.14	0.183	0.00064038	-1.04584
PLPP2	0.0297141	-0.064621	0.504	0.513	1	-1.04581
FOXN3	6.34e-06	-0.0646002	0.325	0.373	0.162042	-1.0458
ZNF664	1.09e-08	-0.0645501	0.199	0.25	0.000278346	-1.04576
ADAM9	0.000479457	-0.0645467	0.842	0.842	1	-1.04576
RPL15	8.97e-08	-0.0645206	1	1	0.00229315	-1.04574
CUL4A	4.57e-07	-0.0644589	0.25	0.298	0.011692	-1.04569
TMUB1	2.5e-07	-0.0644308	0.239	0.289	0.00640604	-1.04567
BCL7A	4.42e-06	-0.0644263	0.153	0.189	0.113038	-1.04567
TBL1X	8.84e-08	-0.0643479	0.157	0.201	0.00226044	-1.04561
BAP1	1.94e-08	-0.0642652	0.132	0.174	0.000496085	-1.04555
TUBGCP2	3.89e-06	-0.0642559	0.32	0.367	0.0994864	-1.04555
ELAVL1	1.09e-07	-0.0642015	0.372	0.429	0.00277856	-1.04551
FLJ20021	4e-12	-0.0641937	0.091	0.138	1.02e-07	-1.0455
ZSWIM8	2.42e-07	-0.0641862	0.191	0.236	0.00619459	-1.0455
SRPRB	7.64e-07	-0.0641829	0.376	0.43	0.0195266	-1.04549
SIRT6	3.02e-08	-0.064161	0.131	0.172	0.00077155	-1.04548
NTN1	8.14e-06	-0.064062	0.108	0.139	0.208282	-1.0454
ST3GAL1	3.76e-08	-0.0639773	0.227	0.279	0.000962897	-1.04534
FAM229B	4.77e-07	-0.0639627	0.208	0.255	0.0122057	-1.04533
TBRG4	4.82e-07	-0.0639376	0.254	0.304	0.0123182	-1.04531
CLCN3	4.35e-07	-0.0639302	0.317	0.371	0.0111278	-1.04531
ZSWIM4	1.02e-09	-0.0639008	0.103	0.145	2.6e-05	-1.04529
SLC27A4	5.32e-11	-0.0638814	0.108	0.155	1.36e-06	-1.04527
COPS7B	3.16e-08	-0.0638379	0.148	0.191	0.000808588	-1.04524
THYN1	0.000354096	-0.0637876	0.464	0.492	1	-1.04521
SRC	8.04e-09	-0.063724	0.156	0.202	0.000205616	-1.04516
STX8	0.000702355	-0.0637132	0.522	0.541	1	-1.04515
DOCK6	1.08e-09	-0.0637052	0.144	0.192	2.76e-05	-1.04515
DMKN	0.0362731	-0.063556	0.591	0.593	1	-1.04504
SCRIB	1.1e-08	-0.0635454	0.161	0.208	0.000281126	-1.04503
SOX2	1.65e-06	-0.0634826	0.173	0.215	0.0423164	-1.04499
TRAK2	1.38e-06	-0.0634781	0.171	0.211	0.0352408	-1.04498
SSRP1	5.76e-05	-0.0633492	0.356	0.395	1	-1.04489
LAMC2	0.0531153	-0.063348	0.744	0.708	1	-1.04489
WBP2	1.21e-05	-0.063317	0.298	0.342	0.310317	-1.04487
R3HDM4	2.56e-07	-0.0633164	0.228	0.276	0.0065437	-1.04486
DNAJC17	5.02e-07	-0.0633078	0.161	0.202	0.0128373	-1.04486
TP53AIP1	6.82e-07	-0.0632449	0.124	0.162	0.0174525	-1.04481
PPIH	1.62e-05	-0.0632173	0.319	0.362	0.413722	-1.04479
ALDH18A1	3.26e-08	-0.0632148	0.161	0.206	0.000833854	-1.04479
C8orf82	6.97e-08	-0.0632048	0.145	0.187	0.00178378	-1.04478
COL5A3	0.738882	-0.0631856	0.144	0.14	1	-1.04477
CSPG4	1.33e-05	-0.0631542	0.085	0.112	0.339503	-1.04475
HDGFL2	1.61e-06	-0.0630959	0.304	0.353	0.0411614	-1.04471
TADA3	0.0103621	-0.0630384	0.528	0.545	1	-1.04466
EXD3	9.14e-11	-0.0630229	0.087	0.129	2.34e-06	-1.04465
CMTM7	9.79e-08	-0.0630025	0.158	0.202	0.00250272	-1.04464
RTL8C	8.21e-05	-0.0629901	0.716	0.728	1	-1.04463
ATAD3A	1.54e-11	-0.062987	0.106	0.154	3.93e-07	-1.04463
INO80C	4.34e-07	-0.062874	0.224	0.271	0.0110987	-1.04454
SMIM10L1	2.56e-06	-0.0628671	0.357	0.408	0.065561	-1.04454
SFXN4	4.11e-09	-0.0628511	0.12	0.163	0.000105037	-1.04453
SLC66A3	1.12e-06	-0.0628367	0.16	0.199	0.0286744	-1.04452
PLXNA3	1.02e-07	-0.0627496	0.182	0.227	0.00261231	-1.04445
NDUFAF3	2.85e-05	-0.062709	0.831	0.838	0.729264	-1.04443
TNKS1BP1	8.16e-06	-0.0627056	0.556	0.591	0.208815	-1.04442
GEMIN8	3.43e-09	-0.0626214	0.094	0.133	8.77e-05	-1.04436
EI24	7.93e-05	-0.0625742	0.868	0.872	1	-1.04433
ARFIP2	3.98e-07	-0.0625549	0.199	0.244	0.0101775	-1.04431
HYAL3	8.98e-10	-0.0624623	0.102	0.145	2.3e-05	-1.04425
BCL7B	4.85e-07	-0.0624524	0.179	0.222	0.0123989	-1.04424
SLC44A2	9.37e-06	-0.0623999	0.278	0.323	0.239684	-1.0442
INKA1	5.26e-07	-0.0623873	0.16	0.201	0.0134595	-1.04419
GPAT4	2.11e-06	-0.0623832	0.212	0.254	0.0539061	-1.04419
INTS5	1.54e-08	-0.0623457	0.125	0.167	0.000394474	-1.04416
FARSB	3.04e-08	-0.0623138	0.147	0.191	0.000777014	-1.04414
CIZ1	1.33e-09	-0.0622738	0.175	0.228	3.41e-05	-1.04411
MYDGF	0.000181486	-0.0622664	0.94	0.95	1	-1.0441
HMGA2	0.00311514	-0.0622182	0.206	0.232	1	-1.04407
GATAD2A	6.97e-06	-0.0622042	0.254	0.296	0.178373	-1.04406
MTA3	3.18e-07	-0.0620928	0.22	0.267	0.00814255	-1.04398
TSTD1	0.0194554	-0.0620803	0.676	0.673	1	-1.04397
POU2F2	0.000152749	-0.0620505	0.188	0.22	1	-1.04395
VASP	0.0449846	-0.0620033	0.621	0.625	1	-1.04391
CAVIN1	0.010486	-0.0619647	0.778	0.784	1	-1.04389
JMJD8	1.68e-06	-0.0619533	0.156	0.194	0.0430344	-1.04388
COL16A1	8.52e-07	-0.0619424	0.177	0.219	0.0217938	-1.04387
SLC43A2	4.77e-06	-0.061889	0.224	0.268	0.122061	-1.04383
SBNO1	2.99e-05	-0.0617735	0.529	0.561	0.764074	-1.04375
EFNA4	1.1e-06	-0.0616659	0.192	0.235	0.0282513	-1.04367
ATP5F1E	1.64e-05	-0.0616645	0.999	1	0.419272	-1.04367
PITRM1	1.3e-07	-0.0616454	0.223	0.272	0.00331686	-1.04366
GTF3A	5.86e-06	-0.0616151	0.723	0.746	0.149939	-1.04363
TBC1D7	1.11e-05	-0.0616092	0.291	0.335	0.283707	-1.04363
CNPPD1	2.85e-08	-0.0616013	0.141	0.184	0.000728086	-1.04362
TBC1D14	4.02e-08	-0.0615688	0.161	0.206	0.00102762	-1.0436
KATNB1	4.6e-11	-0.0614933	0.087	0.13	1.18e-06	-1.04355
PSMA7	2.1e-06	-0.0614419	0.998	1	0.053824	-1.04351
HTRA2	7.16e-07	-0.061431	0.18	0.223	0.0183172	-1.0435
CNPY3	4.85e-05	-0.061416	0.286	0.324	1	-1.04349
HMBS	8.96e-08	-0.0614004	0.147	0.189	0.00229246	-1.04348
ECH1	7.62e-06	-0.0614002	0.78	0.798	0.194875	-1.04348
TMEM127	4.71e-08	-0.0613969	0.23	0.281	0.00120334	-1.04348
XPO6	1.79e-06	-0.0613447	0.21	0.253	0.0456521	-1.04344
GNA15	0.0444288	-0.0613377	0.48	0.488	1	-1.04343
GDF15	0.121647	-0.0613294	0.582	0.583	1	-1.04343
RNF187	4.95e-05	-0.0612851	0.559	0.591	1	-1.04339
KLC2	1.59e-09	-0.0612566	0.119	0.163	4.07e-05	-1.04337
PPAN	2.15e-07	-0.0612506	0.181	0.226	0.00549971	-1.04337
CSNK2B	4.87e-06	-0.0612308	0.914	0.918	0.124494	-1.04336
TYMS	0.00333375	-0.061201	0.116	0.138	1	-1.04333
PELP1	7.24e-08	-0.0611922	0.12	0.16	0.00185072	-1.04333
INSR	2.23e-05	-0.0611794	0.218	0.258	0.570173	-1.04332
CTIF	2.59e-09	-0.0610729	0.106	0.148	6.61e-05	-1.04324
PARL	6.83e-05	-0.0610053	0.303	0.341	1	-1.04319
MED16	4.07e-09	-0.0609886	0.12	0.163	0.000104172	-1.04318
AGAP1	7.94e-08	-0.0609504	0.134	0.174	0.00203025	-1.04315
GALNT6	1.14e-05	-0.0609021	0.177	0.214	0.291943	-1.04312
ZER1	6.66e-09	-0.0608906	0.113	0.154	0.000170244	-1.04311
FAM172A	4.83e-08	-0.0608746	0.219	0.271	0.00123429	-1.0431
GIT1	1.82e-08	-0.0608582	0.113	0.153	0.000466022	-1.04309
CDKN2AIPNL	3.45e-06	-0.0608318	0.186	0.224	0.0882801	-1.04307
PDLIM2	0.134601	-0.0608	0.477	0.486	1	-1.04304
PCSK1N	1.13e-05	-0.0607945	0.144	0.179	0.290208	-1.04304
C6orf132	2.05e-06	-0.060778	0.277	0.325	0.0523707	-1.04303
STX6	5.18e-05	-0.060732	0.29	0.331	1	-1.04299
AHCYL1	0.000310294	-0.0607135	0.749	0.761	1	-1.04298
ARL3	2.44e-05	-0.0605316	0.737	0.755	0.623531	-1.04285
LDHB	0.000133182	-0.0605314	0.947	0.963	1	-1.04285
FADS1	0.000387522	-0.0604819	0.255	0.291	1	-1.04281
POLR1D	0.000458905	-0.0604288	0.917	0.928	1	-1.04278
HIBADH	3.13e-07	-0.0603958	0.176	0.219	0.00801467	-1.04275
DNAL4	1.16e-09	-0.0603894	0.121	0.167	2.96e-05	-1.04275
HTT	4.53e-08	-0.060381	0.208	0.258	0.00115839	-1.04274
TRABD	1.57e-06	-0.0603785	0.242	0.287	0.0400728	-1.04274
TMEM42	1.71e-07	-0.0603768	0.221	0.269	0.00437777	-1.04274
DFFA	6.42e-05	-0.0603597	0.353	0.392	1	-1.04273
ABCA7	3.81e-08	-0.0603403	0.12	0.161	0.000973461	-1.04271
PDCL3	0.000108188	-0.0603241	0.308	0.346	1	-1.0427
SGPP2	0.000528156	-0.0603206	0.216	0.248	1	-1.0427
LRPPRC	7.22e-07	-0.0603079	0.272	0.323	0.0184735	-1.04269
RTL10	8.07e-08	-0.0602399	0.118	0.156	0.00206303	-1.04264
LRP1	0.000868973	-0.0602142	0.298	0.332	1	-1.04262
KLHL24	4.1e-06	-0.0601683	0.301	0.352	0.104896	-1.04259
B3GALT6	4.73e-07	-0.060121	0.198	0.242	0.0121092	-1.04255
TMED3	0.000920995	-0.0601071	0.85	0.844	1	-1.04254
CLIC6	0.00617001	-0.059981	0.173	0.195	1	-1.04245
DMAP1	1.29e-06	-0.0599338	0.201	0.243	0.0330699	-1.04242
PHKG2	4.46e-07	-0.0599105	0.157	0.197	0.0114093	-1.0424
NAA60	3.55e-07	-0.0598876	0.187	0.231	0.00907243	-1.04238
UBTF	9.62e-05	-0.0598873	0.341	0.38	1	-1.04238
ZNF205	8.51e-08	-0.0598831	0.12	0.159	0.0021768	-1.04238
CFAP298	5.45e-05	-0.0598443	0.328	0.369	1	-1.04235
SAFB2	1.21e-05	-0.0598337	0.265	0.306	0.310405	-1.04235
EIF2S3	0.00463835	-0.0598209	0.72	0.725	1	-1.04234
INAVA	3.53e-05	-0.0597682	0.268	0.309	0.903618	-1.0423
KLRK1-AS1	0.247172	-0.0597265	0.644	0.637	1	-1.04227
HM13	3.31e-05	-0.0596528	0.877	0.885	0.845443	-1.04221
VPS37B	1.38e-06	-0.0595694	0.211	0.254	0.0351913	-1.04215
RBM42	0.000474614	-0.0595249	0.519	0.544	1	-1.04212
TP53INP2	0.000163676	-0.059481	0.196	0.228	1	-1.04209
RPS6KA1	1.01e-07	-0.0594643	0.111	0.148	0.00258019	-1.04208
BMERB1	2.87e-07	-0.0594605	0.132	0.172	0.00734876	-1.04208
FKBP2	1.91e-09	-0.0594562	0.11	0.153	4.88e-05	-1.04207
MRPS6	2.71e-06	-0.0594199	0.34	0.393	0.0692204	-1.04205
CTDSPL	0.00039786	-0.0593622	0.322	0.357	1	-1.04201
PNKP	6.18e-08	-0.0592121	0.26	0.315	0.0015817	-1.0419
INTS10	1.11e-06	-0.0591646	0.253	0.301	0.0284624	-1.04186
PICK1	2.69e-10	-0.0590776	0.106	0.151	6.88e-06	-1.0418
AKAP1	4.29e-06	-0.0590593	0.149	0.184	0.109803	-1.04179
MLLT11	0.00106646	-0.0590462	0.2	0.228	1	-1.04178
ISG20L2	8.44e-06	-0.0590336	0.212	0.252	0.215742	-1.04177
NXT1	2.27e-05	-0.0589852	0.289	0.331	0.581196	-1.04173
ILKAP	4.42e-08	-0.05898	0.199	0.249	0.00113054	-1.04173
TP53BP1	5.41e-05	-0.0589284	0.236	0.273	1	-1.04169
PCCA-DT	2.86e-06	-0.05889	0.143	0.18	0.0731528	-1.04166
ECM1	0.00416492	-0.0588693	0.13	0.151	1	-1.04165
SYNGR2	0.00187425	-0.0588017	0.64	0.65	1	-1.0416
BABAM2	4.02e-06	-0.0587199	0.203	0.244	0.102753	-1.04154
UBE4B	1.81e-07	-0.0586885	0.149	0.19	0.00464001	-1.04152
QTRT1	1.15e-06	-0.0586873	0.164	0.203	0.0294601	-1.04152
L3MBTL2	2.55e-08	-0.0586604	0.129	0.172	0.000653363	-1.0415
PAQR4	2.38e-07	-0.0586006	0.076	0.107	0.00608236	-1.04146
CYB5D2	4.84e-08	-0.0585993	0.166	0.212	0.00123745	-1.04145
YKT6	0.000117276	-0.0585688	0.35	0.387	1	-1.04143
HIP1R	3.11e-06	-0.058565	0.109	0.141	0.079436	-1.04143
FBXL6	7.54e-09	-0.0585516	0.095	0.134	0.000192852	-1.04142
MTDH	0.000103639	-0.058543	0.978	0.986	1	-1.04141
GPR153	3.31e-08	-0.0584282	0.135	0.178	0.00084568	-1.04133
MPND	2.06e-08	-0.0583305	0.116	0.156	0.000525858	-1.04126
PHYH	2.25e-06	-0.0582837	0.236	0.282	0.0575301	-1.04123
FOXP4	3.91e-10	-0.0582318	0.088	0.129	1e-05	-1.04119
APMAP	0.00349584	-0.0581995	0.413	0.443	1	-1.04117
H2AX	2.31e-07	-0.0581864	0.141	0.182	0.00591246	-1.04116
PLEKHM2	2.68e-05	-0.0581686	0.212	0.248	0.68451	-1.04114
OPN3	3.33e-05	-0.0581516	0.217	0.254	0.852469	-1.04113
MACC1	0.0105043	-0.0581403	0.254	0.28	1	-1.04112
COMMD1	5.96e-05	-0.0580975	0.712	0.734	1	-1.04109
ABTB1	2.54e-07	-0.058092	0.09	0.123	0.00650214	-1.04109
ZBTB44	0.000285413	-0.0580807	0.256	0.29	1	-1.04108
RAB7B	7.61e-05	-0.0580114	0.167	0.2	1	-1.04103
FOCAD	2.96e-07	-0.0580028	0.14	0.18	0.00756038	-1.04102
GSTO2	8.1e-06	-0.0579579	0.174	0.211	0.20712	-1.04099
AMZ2	0.000257166	-0.0579387	0.272	0.306	1	-1.04098
SNX8	1.89e-07	-0.0579187	0.097	0.131	0.00482184	-1.04096
GCLC	6.5e-05	-0.0578258	0.228	0.264	1	-1.0409
SMUG1	4.23e-06	-0.0578229	0.223	0.265	0.108281	-1.04089
RNF5	0.000505438	-0.0578197	0.342	0.376	1	-1.04089
IL17RC	8.78e-07	-0.0577795	0.123	0.159	0.0224656	-1.04086
C15orf61	1.3e-06	-0.0577582	0.249	0.297	0.0331489	-1.04085
RAB5B	0.000204315	-0.0577042	0.362	0.399	1	-1.04081
CCM2	0.0410939	-0.0576984	0.433	0.444	1	-1.0408
NEK6	2.47e-05	-0.057616	0.23	0.27	0.630739	-1.04074
MOSPD1	2.11e-05	-0.0576153	0.201	0.239	0.53963	-1.04074
UBAC1	0.000419028	-0.0576059	0.394	0.425	1	-1.04074
GFOD2	7.68e-10	-0.0575688	0.175	0.229	1.97e-05	-1.04071
STMP1	1.83e-05	-0.0575601	0.935	0.942	0.469177	-1.0407
CCDC127	3.29e-06	-0.0574106	0.232	0.276	0.0842039	-1.0406
GGA1	1.55e-06	-0.0574051	0.206	0.249	0.0397354	-1.04059
SLC2A6	8.28e-10	-0.0574009	0.121	0.167	2.12e-05	-1.04059
SLC20A1	9.3e-08	-0.0573573	0.242	0.294	0.00237946	-1.04056
GOLGA3	1.34e-06	-0.0572968	0.314	0.364	0.0343032	-1.04051
USP5	9.71e-07	-0.0572769	0.15	0.189	0.024844	-1.0405
TNPO3	5.06e-05	-0.0572626	0.222	0.26	1	-1.04049
REXO4	9.51e-06	-0.0572086	0.202	0.241	0.243166	-1.04045
RRAGD	3.39e-05	-0.0571969	0.122	0.152	0.866014	-1.04044
MAP4K3-DT	2.11e-05	-0.0571833	0.206	0.245	0.540821	-1.04043
ZHX3	3.64e-06	-0.0571664	0.119	0.152	0.0929986	-1.04042
COP1	0.000180637	-0.0570991	0.201	0.232	1	-1.04037
TANC1	0.000126976	-0.0570422	0.257	0.294	1	-1.04033
KIFC3	1.34e-06	-0.057032	0.202	0.246	0.0341582	-1.04032
COLGALT1	6.64e-05	-0.0569904	0.287	0.326	1	-1.04029
TLCD3A	1.03e-07	-0.0569899	0.149	0.192	0.00264638	-1.04029
WFS1	1.47e-09	-0.0569556	0.076	0.113	3.77e-05	-1.04027
NUDT5	0.000144509	-0.056954	0.773	0.787	1	-1.04027
FNDC4	1.75e-08	-0.0569021	0.092	0.129	0.000447827	-1.04023
KCNMA1	0.000442601	-0.0568931	0.105	0.128	1	-1.04022
GSK3B	0.000189881	-0.0568922	0.614	0.64	1	-1.04022
GTF3C2	3.76e-09	-0.0568542	0.141	0.187	9.61e-05	-1.0402
LZTS3	2.16e-07	-0.0567761	0.086	0.119	0.00551164	-1.04014
MLXIP	0.000507775	-0.0567374	0.563	0.584	1	-1.04011
LPCAT1	2.43e-07	-0.0567318	0.22	0.271	0.00621384	-1.04011
SREBF2	1.16e-06	-0.0566897	0.263	0.313	0.0295933	-1.04008
SLC4A2	2.54e-07	-0.0566849	0.23	0.279	0.00648598	-1.04007
NDUFV3	0.000265323	-0.0566253	0.645	0.665	1	-1.04003
CSNK2A2	0.00232543	-0.0566199	0.363	0.392	1	-1.04003
EFEMP1	1.36e-11	-0.0566011	0.798	0.746	3.48e-07	-1.04001
NTPCR	0.00216872	-0.0565875	0.557	0.573	1	-1.04
MACO1	0.000198617	-0.0565729	0.338	0.375	1	-1.03999
NPLOC4	2.18e-05	-0.0565463	0.253	0.295	0.556265	-1.03997
MOGS	1.51e-05	-0.0565461	0.202	0.239	0.385729	-1.03997
CHMP7	2.78e-07	-0.0565426	0.139	0.18	0.00712199	-1.03997
CNOT8	1.8e-06	-0.0565234	0.22	0.264	0.0460775	-1.03996
HBEGF	6.81e-05	-0.0565171	0.141	0.172	1	-1.03995
ALOX5AP	0.0115825	-0.0564895	0.095	0.112	1	-1.03993
UCKL1	9.2e-07	-0.0563826	0.155	0.195	0.0235193	-1.03986
DDX56	0.000121952	-0.0563523	0.29	0.327	1	-1.03983
TCIRG1	3.64e-06	-0.0563505	0.253	0.299	0.0931256	-1.03983
GPX2	0.00156188	-0.0563503	0.092	0.112	1	-1.03983
GORASP2	3.5e-05	-0.0563392	0.387	0.43	0.894509	-1.03982
P4HTM	7.79e-06	-0.0562987	0.154	0.19	0.199287	-1.03979
SIL1	0.00192783	-0.0562856	0.659	0.669	1	-1.03979
PLLP	9.33e-08	-0.056232	0.088	0.122	0.00238498	-1.03975
TESK1	2.76e-08	-0.0562244	0.13	0.172	0.000705304	-1.03974
DUSP7	2.53e-05	-0.0561897	0.209	0.247	0.647306	-1.03972
RITA1	1.55e-08	-0.0561504	0.117	0.158	0.000396283	-1.03969
KIFC2	6.17e-11	-0.0560895	0.079	0.119	1.58e-06	-1.03964
GDI1	3.59e-06	-0.0560785	0.237	0.281	0.0918891	-1.03964
POP7	0.000257615	-0.0560287	0.622	0.642	1	-1.0396
ACAT1	7.53e-05	-0.0560231	0.182	0.216	1	-1.0396
NANS	0.00139184	-0.0559942	0.664	0.684	1	-1.03958
NUP214	4.56e-06	-0.0559901	0.163	0.201	0.11664	-1.03957
MCAT	1.93e-06	-0.0559379	0.114	0.147	0.0494541	-1.03953
DDX39A	0.000104989	-0.0559326	0.246	0.282	1	-1.03953
ARID1A	0.000515426	-0.0559302	0.54	0.566	1	-1.03953
SLC35C1	1.44e-06	-0.0559239	0.236	0.283	0.0368039	-1.03952
NFKB1	9.9e-06	-0.0559026	0.274	0.319	0.253136	-1.03951
ANKRD13D	7.8e-06	-0.0558511	0.229	0.271	0.199371	-1.03947
DNM2	1.24e-07	-0.0558215	0.217	0.267	0.00316818	-1.03945
COG4	6.27e-06	-0.0558206	0.194	0.233	0.160368	-1.03945
CHMP1A	0.000330187	-0.0558151	0.315	0.352	1	-1.03945
CBLC	4.03e-08	-0.055813	0.112	0.151	0.00102951	-1.03944
MED29	1.17e-06	-0.0558069	0.229	0.274	0.0298046	-1.03944
CSK	6.14e-07	-0.0557927	0.159	0.201	0.0157108	-1.03943
TMEM107	1.02e-05	-0.055787	0.217	0.257	0.261942	-1.03943
MXRA7	0.0586363	-0.0557849	0.678	0.685	1	-1.03942
TRAPPC3	8.15e-05	-0.0557629	0.791	0.799	1	-1.03941
FAM160B2	4.23e-07	-0.0557551	0.157	0.2	0.0108093	-1.0394
PRPF6	0.000407194	-0.0557027	0.326	0.36	1	-1.03937
ATP8B1	6.47e-05	-0.0556817	0.239	0.276	1	-1.03935
NBPF1	5.14e-06	-0.0556318	0.158	0.195	0.13137	-1.03931
PPARA	8.57e-07	-0.0556067	0.127	0.164	0.0219094	-1.0393
ADCK2	4.99e-08	-0.0555959	0.119	0.158	0.00127539	-1.03929
HGSNAT	1.54e-05	-0.055592	0.267	0.31	0.39342	-1.03929
OAZ2	2.37e-05	-0.0554471	0.328	0.372	0.60607	-1.03918
AC244153.1	5.26e-05	-0.0554254	0.135	0.166	1	-1.03917
CDIP1	3.71e-06	-0.0553803	0.165	0.203	0.0948559	-1.03913
TST	0.00060246	-0.055365	0.586	0.609	1	-1.03912
LPAR2	1.39e-08	-0.0553432	0.094	0.131	0.000356446	-1.03911
GRWD1	2.16e-06	-0.0553396	0.139	0.175	0.0552812	-1.0391
EPHX3	5.9e-08	-0.0552856	0.07	0.102	0.00150787	-1.03906
SEZ6L2	2.97e-05	-0.0552701	0.263	0.303	0.760433	-1.03905
MT-CYB	0.00568386	-0.0552454	1	1	1	-1.03904
FPGS	6.18e-08	-0.0552366	0.117	0.156	0.00158004	-1.03903
TIGAR	6.54e-06	-0.0552336	0.168	0.205	0.16726	-1.03903
[truncated: 7,182 more rows]

## Sheet: DEG_AIR-SARS2-vsMock-DOWNREG
	p_val	avg_log2FC	pct.1	pct.2	p_val_adj	average fold change
CoV2-orf10	0	2.72306	0.157	0	0	6.60271
HSPB1	2.93e-184	-0.358267	0.975	0.986	8.89e-180	1.28189
CoV2-N	0	1.78343	0.162	0	0	0.290491
MT-ATP8	8.22e-143	-0.358185	0.791	0.869	2.49e-138	1.28181
AKR1C2	1.79e-191	-0.346182	0.868	0.933	5.43e-187	1.27119
TPT1	0	-0.297504	1	1	0	1.22902
SPRR3	6.18e-07	-0.278215	0.156	0.178	0.0187008	1.21269
AKR1C1	2.23e-132	-0.268291	0.833	0.906	6.75e-128	1.20438
KRT15	4.62e-48	-0.255169	0.876	0.908	1.4e-43	1.19348
CoV2-orf1ab	0	1.02541	0.12	0	0	0.491269
ALDH3A1	3.35e-71	-0.253481	0.842	0.892	1.02e-66	1.19208
TPM1	7.08e-33	-0.24668	0.468	0.549	2.15e-28	1.18647
RPL36A	4.08e-119	-0.242799	0.903	0.944	1.24e-114	1.18329
COX8A	5.09e-140	-0.231349	0.958	0.982	1.54e-135	1.17393
SPINK5	3.65e-58	-0.229071	0.924	0.947	1.11e-53	1.17208
DAPL1	2.49e-64	-0.22723	0.795	0.863	7.54e-60	1.17059
AQP4-AS1	3.12e-15	-0.220696	0.122	0.154	9.46e-11	1.1653
CYP2B7P	1.17e-10	-0.212091	0.175	0.201	3.53e-06	1.15837
MT-TS2	7.68e-45	-0.210039	0.394	0.465	2.33e-40	1.15672
NDUFA13	1.05e-71	-0.196104	0.838	0.903	3.16e-67	1.1456
LAD1	1.56e-80	-0.193378	0.497	0.612	4.74e-76	1.14344
KRT4	6.11e-24	-0.188021	0.297	0.359	1.85e-19	1.1392
THRB	8.86e-39	-0.1852	0.684	0.755	2.68e-34	1.13697
CXCL14	3.35e-37	-0.182094	0.49	0.577	1.02e-32	1.13453
CAPS	0.000421558	-0.180532	0.113	0.126	1	1.1333
TUBA1A	6.59e-07	-0.180372	0.113	0.133	0.0199424	1.13318
MT-TP	3.35e-26	-0.176453	0.465	0.509	1.01e-21	1.1301
SRGAP3	1.45e-34	-0.175959	0.612	0.681	4.39e-30	1.12972
POLR2I	5.47e-59	-0.17329	0.57	0.675	1.66e-54	1.12763
CMAHP	8.72e-16	-0.164386	0.457	0.491	2.64e-11	1.12069
RPS10	7.43e-69	-0.160664	0.992	0.995	2.25e-64	1.1178
NCKAP5	3.93e-19	-0.157738	0.403	0.442	1.19e-14	1.11554
COX7C	8.71e-80	-0.15527	0.997	0.999	2.64e-75	1.11363
GCLM	8.71e-48	-0.154796	0.577	0.663	2.64e-43	1.11326
TUBB4B	9.77e-18	-0.154259	0.915	0.939	2.96e-13	1.11285
RPL31	6.58e-51	-0.146917	0.984	0.992	1.99e-46	1.1072
RPL37A	2.53e-95	-0.146772	1	1	7.65e-91	1.10709
CARMIL1	5.5e-31	-0.145835	0.697	0.758	1.66e-26	1.10637
ZBTB7C	5.38e-22	-0.145611	0.404	0.451	1.63e-17	1.1062
CBLB	1.29e-13	-0.144984	0.548	0.572	3.9e-09	1.10572
HPGD	1.58e-10	-0.144871	0.23	0.26	4.77e-06	1.10563
HMGA2	1.4e-06	-0.143382	0.405	0.425	0.0424605	1.10449
RUNX1	6.76e-18	-0.143334	0.613	0.664	2.05e-13	1.10445
CDC42BPA	2.08e-28	-0.141787	0.663	0.727	6.29e-24	1.10327
GCLC	5.54e-34	-0.140939	0.603	0.679	1.68e-29	1.10262
UQCR11	9.75e-57	-0.139086	0.954	0.977	2.95e-52	1.10121
UQCRQ	4.33e-58	-0.13895	0.965	0.984	1.31e-53	1.1011
MCC	1.66e-28	-0.136937	0.722	0.781	5.03e-24	1.09957
MTSS1	1.28e-22	-0.136801	0.686	0.744	3.88e-18	1.09946
TMEM232	0.000185716	-0.136423	0.115	0.129	1	1.09918
KIAA1217	6.11e-21	-0.13458	0.887	0.919	1.85e-16	1.09777
RPS17	3.06e-35	-0.133964	0.76	0.823	9.27e-31	1.0973
TBL1XR1	2.15e-28	-0.133737	0.783	0.838	6.52e-24	1.09713
RPS26	2.41e-46	-0.133418	0.984	0.992	7.29e-42	1.09689
ABHD2	3.71e-16	-0.132381	0.364	0.402	1.12e-11	1.0961
POLR2L	4.21e-38	-0.132244	0.951	0.969	1.27e-33	1.096
RERE	4.93e-21	-0.130012	0.752	0.8	1.49e-16	1.0943
TKT	2.9e-29	-0.129072	0.962	0.974	8.78e-25	1.09359
RPS28	3.71e-75	-0.128872	1	1	1.12e-70	1.09344
LINC01344	0.00100541	-0.128654	0.211	0.224	1	1.09327
TENM2	2.32e-07	-0.127553	0.405	0.422	0.00703733	1.09244
CASC19	1.2e-23	-0.127148	0.168	0.216	3.63e-19	1.09213
JARID2	4.11e-18	-0.127072	0.557	0.592	1.24e-13	1.09208
SH3PXD2A	1.09e-25	-0.126531	0.693	0.751	3.31e-21	1.09167
ALDH1A1	0.000336777	-0.12528	0.239	0.254	1	1.09072
KRT16	0.00745002	-0.124051	0.225	0.237	1	1.08979
ARHGEF4	3.97e-15	-0.123047	0.353	0.39	1.2e-10	1.08903
EIF4G3	1.79e-23	-0.12301	0.723	0.773	5.41e-19	1.089
RASGEF1B	3.54e-10	-0.122813	0.238	0.267	1.07e-05	1.08886
PSCA	2.22e-23	-0.122683	0.442	0.518	6.71e-19	1.08876
SEMA5A	1.07e-18	-0.12231	0.317	0.362	3.25e-14	1.08848
ADD3	2.96e-24	-0.122184	0.779	0.835	8.96e-20	1.08838
CHST9	0.25956	-0.12172	0.291	0.288	1	1.08803
RPL27A	7.88e-60	-0.121072	1	1	2.39e-55	1.08754
MACF1	5.96e-20	-0.12051	0.721	0.775	1.81e-15	1.08712
EFNA5	4.44e-17	-0.120474	0.761	0.809	1.34e-12	1.08709
PDCD4	7.14e-31	-0.120101	0.614	0.688	2.16e-26	1.08681
ATOX1	1.69e-30	-0.119706	0.763	0.83	5.11e-26	1.08651
RPL38	7.65e-44	-0.118797	0.997	0.999	2.32e-39	1.08583
ABLIM1	1.72e-27	-0.118471	0.614	0.684	5.2e-23	1.08558
RPLP2	4e-68	-0.118238	1	1	1.21e-63	1.08541
S100A6	3.89e-46	-0.117153	1	1	1.18e-41	1.08459
ULK4	1.96e-06	-0.117046	0.209	0.231	0.0593306	1.08451
C19orf33	2.24e-22	-0.115573	0.763	0.813	6.8e-18	1.08341
PKP3	1.23e-30	-0.115437	0.557	0.633	3.71e-26	1.0833
CD44	1.93e-15	-0.114683	0.756	0.804	5.84e-11	1.08274
ATP5IF1	2.17e-19	-0.11468	0.932	0.952	6.56e-15	1.08273
TNFRSF21	2.86e-24	-0.114106	0.653	0.724	8.67e-20	1.0823
MAP4	9.02e-23	-0.113938	0.683	0.747	2.73e-18	1.08218
SCGB1A1	2.8e-66	-0.112495	0.331	0.445	8.47e-62	1.0811
TCF25	4.1e-32	-0.112264	0.638	0.711	1.24e-27	1.08092
HNRNPAB	3.98e-23	-0.110989	0.793	0.854	1.21e-18	1.07997
VPS4B	4.86e-28	-0.109266	0.596	0.667	1.47e-23	1.07868
ATP5ME	1.87e-23	-0.10883	0.916	0.942	5.67e-19	1.07835
EHF	8.63e-11	-0.10809	0.796	0.828	2.61e-06	1.0778
PPP1R13B	3.41e-13	-0.107844	0.466	0.494	1.03e-08	1.07762
CCDC146	1.69e-06	-0.107767	0.198	0.22	0.051163	1.07756
ACACA	1.05e-18	-0.106726	0.659	0.705	3.19e-14	1.07678
PVT1	2.72e-14	-0.106531	0.59	0.618	8.22e-10	1.07664
ATP5MPL	9.43e-25	-0.106086	0.94	0.962	2.86e-20	1.0763
AKAP13	2.95e-16	-0.106006	0.773	0.818	8.93e-12	1.07624
RPS21	8.85e-39	-0.105643	0.999	1	2.68e-34	1.07597
SEPTIN9	3.06e-19	-0.105483	0.762	0.813	9.26e-15	1.07585
CDK6	1.45e-17	-0.10544	0.721	0.775	4.38e-13	1.07582
GRIP1	1.58e-08	-0.105317	0.637	0.66	0.000479934	1.07573
NHSL1	1.89e-14	-0.105211	0.667	0.701	5.72e-10	1.07565
ARHGAP32	1.38e-18	-0.104753	0.624	0.673	4.17e-14	1.07531
PTPRZ1	2.06e-20	-0.10407	0.565	0.622	6.24e-16	1.0748
EYA2	2.31e-13	-0.103946	0.634	0.663	6.99e-09	1.07471
RPL7	1.37e-28	-0.103683	0.972	0.982	4.14e-24	1.07451
DGKH	4.3e-16	-0.103385	0.742	0.792	1.3e-11	1.07429
ZFAND3	2.05e-18	-0.103366	0.811	0.853	6.21e-14	1.07428
CAPNS1	3.01e-20	-0.103244	0.688	0.744	9.13e-16	1.07419
GALNT1	6.36e-23	-0.102417	0.767	0.825	1.93e-18	1.07357
PHLDA3	1.02e-25	-0.102362	0.592	0.662	3.09e-21	1.07353
CHD9	1.09e-17	-0.101655	0.768	0.818	3.3e-13	1.073
SPAG16	0.284646	-0.101615	0.32	0.319	1	1.07297
HADHA	4.06e-24	-0.101203	0.702	0.766	1.23e-19	1.07267
MAP4K4	3.84e-18	-0.100746	0.668	0.73	1.16e-13	1.07233
DSTN	1.77e-23	-0.100499	0.978	0.988	5.36e-19	1.07214
PTK2	3.46e-16	-0.100408	0.769	0.813	1.05e-11	1.07208
NDUFA1	2.41e-22	-0.100077	0.924	0.948	7.3e-18	1.07183
ANKRD11	1.65e-17	-0.0999626	0.814	0.86	5e-13	1.07175
GTF2I	2.77e-24	-0.0998396	0.627	0.694	8.39e-20	1.07165
VGLL4	9.92e-23	-0.0995027	0.677	0.74	3e-18	1.0714
KDM5B	1.32e-23	-0.0991675	0.544	0.609	3.99e-19	1.07116
MAGI1	5.71e-09	-0.0989785	0.434	0.459	0.000172898	1.07101
BICD1	1.66e-08	-0.0988805	0.416	0.437	0.000502222	1.07094
DSP	7.16e-11	-0.0987085	0.855	0.882	2.17e-06	1.07081
NAP1L4	7.37e-23	-0.0986678	0.702	0.769	2.23e-18	1.07078
MAST4	2.84e-16	-0.0984352	0.697	0.749	8.61e-12	1.07061
MT-TE	9.41e-22	-0.0983505	0.178	0.224	2.85e-17	1.07055
TMPRSS4	2.32e-14	-0.0982847	0.747	0.79	7.03e-10	1.0705
RPS27	3.24e-49	-0.0982814	1	1	9.8e-45	1.0705
ATP5MF	3.71e-22	-0.0975539	0.957	0.972	1.12e-17	1.06996
FKBP5	3.83e-13	-0.0966376	0.565	0.607	1.16e-08	1.06928
SERPINB5	4.48e-16	-0.0965918	0.7	0.755	1.36e-11	1.06924
PA2G4	2.09e-20	-0.0961418	0.817	0.87	6.31e-16	1.06891
MAPK10	0.0762805	-0.095691	0.434	0.436	1	1.06858
HECTD1	2.63e-19	-0.095527	0.646	0.709	7.96e-15	1.06846
METAP2	8.89e-25	-0.0954794	0.576	0.647	2.69e-20	1.06842
SMARCC1	3.9e-23	-0.0948716	0.598	0.662	1.18e-18	1.06797
ATP5MD	3.18e-23	-0.0946963	0.961	0.973	9.62e-19	1.06784
SLIRP	3.27e-19	-0.0944356	0.818	0.872	9.89e-15	1.06765
MT-ND4L	5.34e-16	-0.094406	0.652	0.708	1.62e-11	1.06763
RDH10-AS1	5.76e-06	-0.0943983	0.107	0.124	0.174531	1.06762
CSNK1A1	4.71e-18	-0.0942311	0.793	0.844	1.43e-13	1.0675
TINAGL1	1.41e-13	-0.0940556	0.468	0.514	4.26e-09	1.06737
KIF26B	0.00171895	-0.0940271	0.272	0.287	1	1.06735
MT-ND5	4.69e-21	-0.0938958	0.989	0.992	1.42e-16	1.06725
PSD3	5.86e-07	-0.0937943	0.556	0.565	0.0177423	1.06717
TENM4	2.26e-12	-0.0935675	0.298	0.333	6.85e-08	1.06701
ADGRF1	3.42e-17	-0.0927482	0.596	0.658	1.03e-12	1.0664
KIAA1671	5.6e-11	-0.0926967	0.413	0.44	1.7e-06	1.06636
GLUL	1.51e-13	-0.0925652	0.91	0.919	4.58e-09	1.06626
RIMS2	0.000136277	-0.0925469	0.516	0.524	1	1.06625
CCND2	0.00293261	-0.0924539	0.287	0.299	1	1.06618
ANK3	1.73e-07	-0.0917998	0.68	0.718	0.00524251	1.0657
SPIDR	3.52e-14	-0.0917874	0.747	0.794	1.07e-09	1.06569
GLTP	1.44e-14	-0.0917796	0.586	0.644	4.36e-10	1.06568
BTBD9	6.06e-06	-0.0913542	0.461	0.475	0.183483	1.06537
MT-TA	2.47e-08	-0.091126	0.267	0.292	0.000748759	1.0652
COPS9	4.41e-15	-0.0907795	0.829	0.875	1.34e-10	1.06495
ARID1B	2.93e-14	-0.0904028	0.746	0.794	8.87e-10	1.06467
ROMO1	2.76e-16	-0.090364	0.806	0.845	8.36e-12	1.06464
NET1	1.89e-16	-0.0901887	0.493	0.541	5.74e-12	1.06451
MORN2	0.941921	-0.0901485	0.244	0.242	1	1.06448
CAST	2.08e-22	-0.0899255	0.979	0.988	6.3e-18	1.06432
TTC3	1.26e-19	-0.0897116	0.651	0.709	3.82e-15	1.06416
UQCR10	1.58e-23	-0.0896739	0.986	0.991	4.79e-19	1.06413
FTX	1.12e-10	-0.089591	0.723	0.761	3.39e-06	1.06407
SNHG25	0.00130166	-0.0894128	0.268	0.279	1	1.06394
PABPC4	1.43e-15	-0.0890266	0.524	0.566	4.32e-11	1.06365
RPL21	3.39e-31	-0.0887605	1	1	1.03e-26	1.06346
ATXN1	5.29e-06	-0.0885134	0.469	0.482	0.160172	1.06327
SRRM2	3.45e-15	-0.0884654	0.83	0.87	1.05e-10	1.06324
ITCH	9.66e-09	-0.0882788	0.521	0.538	0.000292661	1.0631
SIPA1L2	5.83e-09	-0.0879679	0.351	0.379	0.000176586	1.06287
PRKDC	4.88e-19	-0.0877525	0.689	0.749	1.48e-14	1.06271
EVI5	1.68e-08	-0.0877413	0.448	0.469	0.000507445	1.06271
ARMC9	1.7e-18	-0.0876936	0.232	0.277	5.16e-14	1.06267
AOPEP	1.22e-13	-0.0876858	0.808	0.855	3.71e-09	1.06266
IMPDH2	7.24e-22	-0.0873687	0.626	0.694	2.19e-17	1.06243
CAMKMT	4.1e-10	-0.0871137	0.529	0.558	1.24e-05	1.06224
SRSF5	2.08e-18	-0.0863157	0.641	0.703	6.3e-14	1.06166
ARL15	3.1e-07	-0.0862911	0.47	0.487	0.00938181	1.06164
ELOB	1.28e-29	-0.0862559	0.998	0.999	3.87e-25	1.06161
CERS6	0.000106858	-0.0861548	0.535	0.542	1	1.06154
ATP5MG	1.42e-20	-0.0861352	0.985	0.991	4.3e-16	1.06152
ANKUB1	3.9e-08	-0.0859456	0.168	0.193	0.00117981	1.06138
RHOD	6.96e-21	-0.0859268	0.564	0.629	2.11e-16	1.06137
TANC1	7.15e-09	-0.0855033	0.597	0.618	0.000216427	1.06106
LRBA	6.19e-11	-0.0852846	0.729	0.769	1.88e-06	1.0609
APBB2	6.32e-07	-0.0851848	0.459	0.479	0.0191259	1.06082
GIPC1	5.92e-17	-0.0851473	0.629	0.685	1.79e-12	1.0608
CMTM4	8.15e-14	-0.0850934	0.28	0.319	2.47e-09	1.06076
STK17A	8.77e-19	-0.0850396	0.61	0.672	2.66e-14	1.06072
AHNAK	2.44e-12	-0.0849389	0.78	0.827	7.38e-08	1.06064
C16orf74	3.43e-12	-0.0848668	0.656	0.701	1.04e-07	1.06059
ZNF385A	3.81e-22	-0.0848423	0.161	0.207	1.15e-17	1.06057
DYNC2I1	2.58e-05	-0.084792	0.232	0.251	0.780707	1.06053
H4C3	1.8e-13	-0.0847634	0.499	0.56	5.44e-09	1.06051
NDUFA10	6.15e-19	-0.0846635	0.598	0.658	1.86e-14	1.06044
UBE2K	2e-19	-0.0843061	0.651	0.715	6.05e-15	1.06018
FRMD6	9.83e-08	-0.0839654	0.712	0.753	0.00297713	1.05993
BIRC6	2.17e-17	-0.0839384	0.646	0.705	6.56e-13	1.05991
PHPT1	3.17e-17	-0.083845	0.906	0.931	9.61e-13	1.05984
SIPA1L3	4.66e-07	-0.0836062	0.488	0.502	0.0141015	1.05966
CTDSPL	2.31e-17	-0.0830397	0.65	0.709	7.01e-13	1.05925
RPL39	1.66e-38	-0.082869	1	1	5.02e-34	1.05912
RFX3	0.796404	-0.0828076	0.227	0.223	1	1.05908
COX6A1	7.53e-18	-0.0826156	0.989	0.992	2.28e-13	1.05894
NDUFA3	1.9e-18	-0.0823721	0.546	0.605	5.75e-14	1.05876
MYH9	2.84e-13	-0.0823441	0.648	0.702	8.61e-09	1.05874
NAP1L1	7.36e-18	-0.0823289	0.914	0.944	2.23e-13	1.05873
GNAQ	6.1e-17	-0.0821888	0.678	0.731	1.85e-12	1.05862
RPL23	1.04e-23	-0.0821	0.999	1	3.16e-19	1.05856
KLF3	2.22e-15	-0.0820113	0.546	0.601	6.72e-11	1.05849
CCNO	0.000156843	-0.0819957	0.189	0.205	1	1.05848
MPP7	7.48e-12	-0.0818579	0.552	0.589	2.26e-07	1.05838
MICOS10	4.43e-17	-0.0817295	0.875	0.916	1.34e-12	1.05829
PTK2B	0.00182854	-0.0817288	0.361	0.37	1	1.05829
PCCA	2.62e-07	-0.0816199	0.483	0.499	0.00792605	1.05821
SPRR1B	5.68e-15	-0.0814025	0.59	0.659	1.72e-10	1.05805
TCEAL4	2.67e-19	-0.0812955	0.536	0.596	8.09e-15	1.05797
SMAD3	5.16e-11	-0.0812758	0.722	0.768	1.56e-06	1.05795
NXN	1.3e-07	-0.0812715	0.618	0.64	0.00394187	1.05795
NRIP1	6.72e-15	-0.0810487	0.567	0.621	2.03e-10	1.05779
DHRS3	7.76e-12	-0.0810373	0.798	0.838	2.35e-07	1.05778
RPL37	2.02e-32	-0.0809826	1	1	6.11e-28	1.05774
MED13L	4.82e-12	-0.0809663	0.713	0.752	1.46e-07	1.05773
DOCK9	1.96e-05	-0.0809496	0.566	0.57	0.592684	1.05771
PET100	5.67e-13	-0.0808783	0.434	0.475	1.72e-08	1.05766
NBEAL1	1.19e-11	-0.0808052	0.615	0.647	3.6e-07	1.05761
CD109	7.48e-16	-0.080595	0.529	0.584	2.27e-11	1.05745
PCSK5	1.92e-10	-0.0805085	0.309	0.341	5.82e-06	1.05739
PATJ	1.35e-10	-0.0804727	0.771	0.806	4.1e-06	1.05736
ATP9A	1.83e-10	-0.0803876	0.339	0.37	5.55e-06	1.0573
EXOC4	3.05e-10	-0.0802969	0.722	0.761	9.24e-06	1.05724
STOX2	3.8e-06	-0.0802208	0.4	0.418	0.115089	1.05718
IGFBP2	8.65e-11	-0.080143	0.902	0.927	2.62e-06	1.05712
DYNC1I2	1.65e-15	-0.0799354	0.526	0.581	5.01e-11	1.05697
PSMD2	1.6e-16	-0.0794574	0.603	0.664	4.84e-12	1.05662
PITX1	1.49e-11	-0.0792129	0.739	0.793	4.52e-07	1.05644
FAM229B	0.000326011	-0.0792102	0.102	0.115	1	1.05644
VWA8	6.8e-08	-0.0789954	0.499	0.516	0.00205842	1.05628
RFX2	5.34e-05	-0.0789619	0.124	0.14	1	1.05626
TBC1D8	4.43e-06	-0.0787064	0.297	0.318	0.134214	1.05607
MRC2	1.16e-17	-0.0786771	0.157	0.197	3.52e-13	1.05605
NDUFAF8	5.48e-18	-0.0786637	0.61	0.673	1.66e-13	1.05604
PRKCA	3.06e-08	-0.0784918	0.411	0.436	0.000926079	1.05591
SH3D19	1.08e-05	-0.0784729	0.422	0.439	0.32676	1.0559
TST	5.75e-10	-0.078421	0.319	0.35	1.74e-05	1.05586
EPN2	1.42e-10	-0.0783558	0.345	0.377	4.3e-06	1.05581
PI3	0.20087	-0.0782534	0.118	0.113	1	1.05574
RBMX	7.25e-13	-0.0781547	0.564	0.609	2.2e-08	1.05567
EPHX1	4.35e-10	-0.0780772	0.415	0.452	1.32e-05	1.05561
BARX2	5.37e-07	-0.0779979	0.249	0.273	0.0162581	1.05555
JUP	1.35e-10	-0.0779196	0.704	0.742	4.08e-06	1.05549
COX14	5.06e-14	-0.0778205	0.701	0.751	1.53e-09	1.05542
NQO1	6e-14	-0.0777575	0.748	0.809	1.82e-09	1.05538
RTF1	9.89e-19	-0.0776242	0.556	0.617	3e-14	1.05528
COX6B1	9.31e-18	-0.0772575	0.989	0.993	2.82e-13	1.05501
PNKD	1.52e-17	-0.0772466	0.569	0.631	4.61e-13	1.055
ST6GALNAC2	1.64e-14	-0.0772256	0.238	0.278	4.97e-10	1.05499
CEMIP	6.28e-07	-0.0770771	0.19	0.214	0.0190188	1.05488
CRYBG1	2.2e-11	-0.0770526	0.705	0.752	6.65e-07	1.05486
KLF12	1.37e-09	-0.0769522	0.245	0.275	4.16e-05	1.05479
UBL5	5.44e-12	-0.0768933	0.957	0.964	1.65e-07	1.05474
AC073332.1	8.44e-07	-0.0767503	0.129	0.149	0.0255463	1.05464
BICDL1	8.32e-10	-0.0767493	0.21	0.239	2.52e-05	1.05464
GSE1	7.17e-07	-0.0766919	0.372	0.393	0.0216991	1.0546
DDX5	1.76e-12	-0.0766478	0.937	0.952	5.33e-08	1.05456
MSI2	3e-05	-0.0764856	0.504	0.513	0.909605	1.05445
KIF1B	4.9e-07	-0.0764089	0.409	0.429	0.0148395	1.05439
DOCK1	3.73e-06	-0.0761607	0.601	0.61	0.113094	1.05421
ACADVL	1.32e-11	-0.0760338	0.626	0.673	4.01e-07	1.05412
NDUFB2	8.83e-15	-0.0753048	0.976	0.983	2.67e-10	1.05358
BAZ2B	1.55e-09	-0.0751655	0.606	0.648	4.68e-05	1.05348
LUZP1	1.09e-12	-0.075087	0.543	0.59	3.3e-08	1.05342
INPP4B	0.090167	-0.0750795	0.357	0.36	1	1.05342
ADK	7e-11	-0.075009	0.841	0.883	2.12e-06	1.05337
NCOA3	3.64e-11	-0.0748228	0.659	0.705	1.1e-06	1.05323
BPTF	6.6e-15	-0.0747986	0.691	0.745	2e-10	1.05321
MBOAT2	7.87e-10	-0.0745377	0.7	0.749	2.38e-05	1.05302
PCM1	4.18e-06	-0.0743787	0.499	0.524	0.126696	1.05291
ASH1L	2.19e-13	-0.0742258	0.692	0.743	6.63e-09	1.0528
CHST11	6.16e-06	-0.0741658	0.241	0.262	0.186435	1.05275
TOMM7	4.7e-16	-0.0741376	0.969	0.978	1.42e-11	1.05273
EEA1	3.69e-14	-0.0741361	0.635	0.69	1.12e-09	1.05273
MAML3	0.00104832	-0.0740094	0.494	0.501	1	1.05264
STRBP	9.21e-05	-0.0739556	0.378	0.394	1	1.0526
SASH1	9.31e-07	-0.0739136	0.248	0.271	0.0281965	1.05257
PYGB	6.57e-06	-0.073865	0.343	0.361	0.19888	1.05253
NDUFA11	6.92e-15	-0.0738123	0.871	0.908	2.09e-10	1.05249
ANKRD17	1.86e-12	-0.0737408	0.703	0.75	5.64e-08	1.05244
KIAA0825	0.000702082	-0.0737379	0.239	0.253	1	1.05244
MARK3	2.7e-09	-0.0737216	0.542	0.572	8.19e-05	1.05243
TMEM117	5.09e-05	-0.0735893	0.466	0.477	1	1.05233
NDUFV3	4.9e-16	-0.0735381	0.482	0.534	1.48e-11	1.05229
RPL26	4.98e-18	-0.073304	1	1	1.51e-13	1.05212
CEP126	3.12e-05	-0.0730045	0.13	0.147	0.945871	1.05191
STK39	0.0193305	-0.0729242	0.452	0.452	1	1.05185
CMIP	8.71e-09	-0.0726213	0.714	0.753	0.000263598	1.05163
TRAK1	3.93e-07	-0.0724795	0.473	0.495	0.0119037	1.05152
ACTN4	2.32e-11	-0.0724794	0.785	0.832	7.03e-07	1.05152
SNX29	2.03e-07	-0.0724749	0.268	0.293	0.00615966	1.05152
NDUFA2	1.14e-12	-0.0724056	0.741	0.788	3.45e-08	1.05147
HSP90AB1	1.35e-12	-0.0723311	0.992	0.994	4.09e-08	1.05141
TACC2	3.6e-07	-0.0721053	0.415	0.436	0.0108959	1.05125
DANT2	1.06e-05	-0.0720638	0.475	0.488	0.320463	1.05122
KANSL1	5.28e-10	-0.0718014	0.758	0.8	1.6e-05	1.05103
ATP5F1E	1.55e-14	-0.0716413	1	0.999	4.69e-10	1.05091
PUM1	9.83e-09	-0.0715069	0.592	0.622	0.000297517	1.05081
WDPCP	0.00163389	-0.0714474	0.29	0.303	1	1.05077
THRAP3	1.04e-13	-0.0714213	0.684	0.74	3.16e-09	1.05075
TP63	4.41e-06	-0.0711488	0.636	0.675	0.133628	1.05055
SRPK2	1.95e-10	-0.0710842	0.737	0.777	5.9e-06	1.05051
POLR2E	9.77e-09	-0.0710144	0.35	0.378	0.000295777	1.05046
HDAC1	2.11e-14	-0.0709501	0.611	0.663	6.4e-10	1.05041
ADIRF	2.69e-09	-0.0708383	0.767	0.813	8.13e-05	1.05033
USP34	8.24e-09	-0.0705567	0.617	0.649	0.000249373	1.05012
ANXA10	1.9e-14	-0.0704934	0.634	0.701	5.76e-10	1.05008
SNHG14	1.07e-07	-0.0704552	0.256	0.282	0.00323164	1.05005
DDX46	2.15e-15	-0.0704092	0.629	0.69	6.5e-11	1.05001
IK	8.11e-11	-0.0703838	0.527	0.572	2.45e-06	1.05
PAFAH1B1	1.72e-12	-0.0701184	0.664	0.715	5.22e-08	1.0498
HOMER2	4.36e-11	-0.0700888	0.218	0.251	1.32e-06	1.04978
WNK1	1.88e-08	-0.0700568	0.531	0.557	0.000570222	1.04976
MARCHF3	1.6e-09	-0.070047	0.219	0.249	4.85e-05	1.04975
IQCG	3.37e-07	-0.0700447	0.116	0.136	0.0102032	1.04975
BCAP31	5.25e-11	-0.0700374	0.781	0.832	1.59e-06	1.04974
SDCCAG8	8.17e-14	-0.0699723	0.663	0.717	2.47e-09	1.0497
PIBF1	0.000666827	-0.0699079	0.466	0.473	1	1.04965
NEK11	5.7e-05	-0.0698874	0.105	0.12	1	1.04963
S100A13	3.43e-09	-0.0698213	0.774	0.819	0.000103986	1.04959
TANC2	3.32e-10	-0.069663	0.675	0.718	1.01e-05	1.04947
NDUFS5	6.37e-13	-0.0696226	0.995	0.997	1.93e-08	1.04944
CUX1	1.83e-11	-0.069616	0.71	0.763	5.54e-07	1.04944
EMP2	1.87e-11	-0.0695717	0.715	0.766	5.65e-07	1.04941
HP1BP3	3.14e-12	-0.0695465	0.557	0.603	9.5e-08	1.04939
RHCG	0.0081832	-0.0695205	0.201	0.212	1	1.04937
KIAA0232	2.39e-08	-0.0694662	0.339	0.365	0.00072386	1.04933
SDC1	1.95e-09	-0.0694058	0.734	0.785	5.89e-05	1.04928
EI24	1.4e-14	-0.0693781	0.644	0.704	4.24e-10	1.04926
EFHC1	0.00108862	-0.0693499	0.121	0.133	1	1.04924
TCF12	2.03e-09	-0.0692295	0.678	0.709	6.16e-05	1.04916
CALML3	2.54e-08	-0.0689917	0.19	0.217	0.000769475	1.04898
SBF2	1.06e-05	-0.0688796	0.643	0.656	0.322105	1.0489
PARD3	1.88e-05	-0.0688053	0.891	0.913	0.570019	1.04885
SLMAP	3.21e-10	-0.0687805	0.654	0.692	9.72e-06	1.04883
PPARGC1B	2.08e-10	-0.068773	0.25	0.282	6.3e-06	1.04882
COX5B	1.32e-15	-0.0686356	0.997	0.997	4.01e-11	1.04872
SET	1.03e-11	-0.068603	0.914	0.945	3.11e-07	1.0487
RBBP8	3.57e-08	-0.0685977	0.587	0.63	0.00108018	1.0487
AHNAK2	2.73e-14	-0.0683171	0.509	0.566	8.25e-10	1.04849
FER1L6	0.356797	-0.0681265	0.17	0.171	1	1.04835
MIR31HG	0.000177287	-0.0680966	0.867	0.896	1	1.04833
SRPK1	1.36e-13	-0.068041	0.564	0.612	4.11e-09	1.04829
DENR	2.74e-15	-0.0678669	0.537	0.592	8.29e-11	1.04817
ABCC5	1.57e-06	-0.067751	0.365	0.389	0.0475256	1.04808
CLSTN1	7.86e-12	-0.0677425	0.549	0.594	2.38e-07	1.04808
FHIT	0.00187936	-0.0676845	0.585	0.588	1	1.04803
TNRC6B	1.16e-09	-0.0675481	0.641	0.684	3.51e-05	1.04793
IGF1R	3.62e-05	-0.0675326	0.632	0.651	1	1.04792
PAK2	1.22e-14	-0.0674732	0.594	0.65	3.7e-10	1.04788
PPM1L	0.0125271	-0.0674672	0.278	0.287	1	1.04788
ZFHX3	3.98e-05	-0.0671663	0.369	0.385	1	1.04766
GALNT18	3.16e-07	-0.06715	0.316	0.342	0.00957252	1.04765
AKR1B10	8.47e-14	-0.0669917	0.663	0.734	2.56e-09	1.04753
BCAS3	0.00165287	-0.0669664	0.41	0.421	1	1.04751
JAZF1	7.13e-11	-0.0669295	0.209	0.242	2.16e-06	1.04748
EXOC6B	3.53e-07	-0.0666184	0.728	0.759	0.0106803	1.04726
LONP2	4.2e-06	-0.066424	0.394	0.413	0.127319	1.04712
TSC22D1	8.27e-10	-0.0660752	0.62	0.665	2.5e-05	1.04686
HIF1A	4.19e-10	-0.0660617	0.7	0.754	1.27e-05	1.04686
MAOA	2.1e-10	-0.0660502	0.64	0.689	6.36e-06	1.04685
PPFIBP1	7.07e-08	-0.0659744	0.516	0.542	0.00214233	1.04679
SF3B1	4.81e-11	-0.0659617	0.547	0.592	1.46e-06	1.04678
RPL34	7.85e-24	-0.0659231	1	1	2.38e-19	1.04675
SLC22A23	0.000239137	-0.0656871	0.413	0.424	1	1.04658
KIF16B	1.49e-07	-0.0655508	0.293	0.319	0.00451016	1.04648
DIAPH2	0.00514392	-0.0654885	0.428	0.437	1	1.04644
SSH2	3.46e-05	-0.0653241	0.552	0.562	1	1.04632
SAE1	7.33e-09	-0.06532	0.221	0.25	0.000221999	1.04632
FAM222B	2.99e-08	-0.0653004	0.33	0.359	0.00090653	1.0463
CPNE3	3.91e-11	-0.0650793	0.677	0.728	1.18e-06	1.04614
SQLE	1.48e-07	-0.0650504	0.731	0.773	0.00449095	1.04612
MAPKAP1	1.92e-06	-0.0649308	0.46	0.479	0.0581789	1.04603
ALOX12P2	6.68e-05	-0.0649008	0.432	0.448	1	1.04601
DMAC1	1.57e-14	-0.0648874	0.545	0.6	4.75e-10	1.046
ENOSF1	0.000206301	-0.0648568	0.383	0.394	1	1.04598
NDUFB1	2.99e-09	-0.0648002	0.691	0.742	9.06e-05	1.04594
ZFYVE9	1.09e-08	-0.064784	0.312	0.342	0.000331108	1.04593
C20orf194	3.3e-05	-0.0647837	0.399	0.416	0.999525	1.04593
CLMP	0.000372401	-0.0646318	0.34	0.357	1	1.04582
PTPN13	8.94e-09	-0.0646029	0.601	0.638	0.000270725	1.0458
ZNF609	0.000979047	-0.0645976	0.557	0.563	1	1.04579
MMP28	5.12e-10	-0.0644153	0.595	0.646	1.55e-05	1.04566
TIAM1	4.67e-09	-0.0644053	0.211	0.24	0.000141348	1.04565
SLC2A9	2.4e-05	-0.0643206	0.384	0.402	0.725805	1.04559
PLXDC2	0.000381664	-0.064249	0.298	0.313	1	1.04554
NEO1	4.05e-06	-0.064134	0.302	0.323	0.122733	1.04546
PTMS	2.48e-06	-0.0640697	0.818	0.849	0.0752096	1.04541
YY1	1.15e-13	-0.0640263	0.638	0.693	3.48e-09	1.04538
AKAP9	5.85e-08	-0.0640081	0.7	0.743	0.00177277	1.04537
TFPI2	5.67e-10	-0.0638892	0.493	0.542	1.72e-05	1.04528
NDUFB7	1.23e-09	-0.0638639	0.92	0.94	3.73e-05	1.04526
ATP1A1	6.61e-10	-0.0638631	0.756	0.802	2e-05	1.04526
TMC7	1.19e-12	-0.0638621	0.142	0.174	3.62e-08	1.04526
PDZD8	1.5e-07	-0.0636972	0.29	0.317	0.00454567	1.04514
PHLDA2	1.9e-09	-0.0636581	0.86	0.888	5.75e-05	1.04511
BCYRN1	0.000272617	-0.0635512	0.145	0.16	1	1.04503
DNAJC8	1.98e-14	-0.0635453	0.634	0.695	5.99e-10	1.04503
SREBF2	1.04e-05	-0.0635421	0.606	0.623	0.314939	1.04503
HDGF	8.89e-13	-0.0635032	0.545	0.597	2.69e-08	1.045
GAN	0.000522017	-0.0634108	0.331	0.345	1	1.04493
FANK1	0.00900759	-0.0631837	0.103	0.112	1	1.04477
NRG4	4.09e-10	-0.0631573	0.186	0.216	1.24e-05	1.04475
DYNC2H1	0.000387414	-0.0631332	0.19	0.205	1	1.04473
ZBTB16	8.71e-08	-0.0631097	0.145	0.169	0.00263709	1.04472
SEM1	7.32e-10	-0.0631079	0.915	0.942	2.22e-05	1.04471
AKR1C3	9.45e-12	-0.0630942	0.897	0.926	2.86e-07	1.0447
TMCC1	0.00400002	-0.0630889	0.513	0.515	1	1.0447
RIOK3	2.83e-13	-0.0630457	0.61	0.669	8.57e-09	1.04467
MYO1B	1.86e-13	-0.0628756	0.568	0.627	5.62e-09	1.04455
TRAF3IP1	5.42e-05	-0.0628056	0.18	0.198	1	1.0445
RPL15	1.4e-19	-0.0627533	1	1	4.25e-15	1.04446
TJP1	2.71e-13	-0.0627172	0.625	0.681	8.2e-09	1.04443
AK9	0.21183	-0.062694	0.137	0.14	1	1.04441
SLC9A3R1	1.38e-10	-0.0625955	0.624	0.679	4.17e-06	1.04434
GSPT1	2.17e-12	-0.0625444	0.642	0.694	6.58e-08	1.04431
NDUFAF2	5.02e-06	-0.0625192	0.469	0.49	0.151985	1.04429
FARP1	0.000121575	-0.0624813	0.28	0.298	1	1.04426
CLINT1	2.65e-08	-0.0624298	0.704	0.747	0.00080303	1.04422
PLEKHA7	0.00145726	-0.0624011	0.567	0.569	1	1.0442
BRD4	1.37e-09	-0.0623781	0.533	0.569	4.14e-05	1.04419
STAG1	0.00203875	-0.0622553	0.643	0.655	1	1.0441
TAF15	4.91e-10	-0.0622548	0.7	0.745	1.49e-05	1.0441
CCDC80	4.02e-08	-0.0621547	0.384	0.418	0.00121701	1.04402
MTPN	8.39e-13	-0.0620739	0.683	0.737	2.54e-08	1.04397
C11orf49	0.000328519	-0.0619901	0.364	0.378	1	1.0439
HOMER3	5.36e-11	-0.0619774	0.57	0.626	1.62e-06	1.0439
R3HDM2	6.74e-06	-0.0618746	0.536	0.56	0.204199	1.04382
VPS13D	0.00769909	-0.0618366	0.496	0.495	1	1.04379
ELL2	9.45e-08	-0.0618332	0.584	0.616	0.00286009	1.04379
ARHGEF3	0.00246008	-0.0616524	0.562	0.563	1	1.04366
AL445524.1	7.32e-15	-0.0616175	0.132	0.166	2.22e-10	1.04364
EIF3J	8.1e-10	-0.0615981	0.549	0.592	2.45e-05	1.04362
SYNE2	6.58e-09	-0.0615404	0.664	0.713	0.00019914	1.04358
ATP8B1	2.94e-05	-0.0614934	0.48	0.493	0.890878	1.04355
TSPAN1	0.000180666	-0.061437	0.538	0.577	1	1.0435
ABCA13	0.00714506	-0.0613498	0.123	0.134	1	1.04344
FAF1	6.79e-11	-0.0612994	0.735	0.784	2.06e-06	1.04341
DDX17	3.97e-09	-0.0611517	0.667	0.713	0.000120138	1.0433
RBM3	3.03e-11	-0.0611171	0.586	0.637	9.16e-07	1.04327
CSPP1	0.00658467	-0.0608819	0.233	0.244	1	1.0431
EREG	0.123785	-0.0608435	0.306	0.309	1	1.04308
RPL4	5.12e-10	-0.0606726	0.988	0.993	1.55e-05	1.04295
KIF9	0.0102679	-0.0606393	0.144	0.154	1	1.04293
BRD7	3.36e-10	-0.0605381	0.476	0.516	1.02e-05	1.04285
AC023590.1	3.87e-06	-0.0605281	0.097	0.114	0.11719	1.04285
HNRNPA0	3.96e-11	-0.0603559	0.55	0.603	1.2e-06	1.04272
MT-TN	1.11e-05	-0.0603465	0.168	0.186	0.33735	1.04272
SNHG16	3.59e-12	-0.0602887	0.491	0.539	1.09e-07	1.04267
CASK	0.0035605	-0.0602832	0.538	0.538	1	1.04267
CDC37	2.84e-11	-0.0602567	0.552	0.602	8.6e-07	1.04265
GTF2IRD1	0.000152315	-0.0602183	0.368	0.382	1	1.04262
PI4KA	2.79e-08	-0.0602145	0.255	0.283	0.000843587	1.04262
CAPN1	2.94e-12	-0.0601796	0.642	0.695	8.89e-08	1.0426
PLCE1	0.000715058	-0.0601219	0.209	0.225	1	1.04255
KAT6B	0.000225553	-0.0601144	0.397	0.411	1	1.04255
SRSF4	2.02e-09	-0.0600149	0.685	0.724	6.1e-05	1.04248
FKBP1A	1.45e-07	-0.0599229	0.767	0.81	0.00439668	1.04241
PSENEN	0.567291	-0.0599111	0.289	0.287	1	1.0424
ALDH3A2	1.74e-07	-0.0598691	0.491	0.523	0.00527735	1.04237
TREM2	7.74e-06	-0.0597686	0.2	0.221	0.234371	1.0423
GATAD2B	2.03e-06	-0.0597629	0.324	0.348	0.0615005	1.04229
HECTD4	1.07e-05	-0.0597522	0.345	0.364	0.323525	1.04229
ENOX2	8.51e-08	-0.0595153	0.305	0.333	0.00257691	1.04212
RPL13A	1.82e-16	-0.059422	1	1	5.52e-12	1.04205
NAALADL2	0.462915	-0.0592879	0.402	0.398	1	1.04195
PRICKLE1	1.38e-08	-0.0592277	0.14	0.164	0.000417783	1.04191
PSTPIP2	5.88e-12	-0.0591782	0.164	0.196	1.78e-07	1.04187
PSMD1	2.06e-12	-0.0591674	0.624	0.682	6.22e-08	1.04186
AC068587.4	4.62e-05	-0.0591364	0.141	0.158	1	1.04184
AFG3L2	2.05e-06	-0.059028	0.28	0.303	0.0621197	1.04176
AC074032.1	2.69e-13	-0.0590128	0.127	0.158	8.14e-09	1.04175
SAMD8	2.39e-05	-0.0590107	0.333	0.353	0.724639	1.04175
SLC20A1	1.12e-05	-0.0589902	0.242	0.264	0.339124	1.04174
GPHN	8.82e-05	-0.0588786	0.638	0.649	1	1.04166
PPP4R1	6.09e-08	-0.0588164	0.563	0.598	0.00184502	1.04161
RCOR1	0.0025454	-0.0587323	0.496	0.499	1	1.04155
GSR	6.72e-05	-0.0586865	0.371	0.388	1	1.04152
TMA7	3.38e-09	-0.0586609	0.973	0.983	0.000102494	1.0415
DIP2B	0.00294801	-0.0586354	0.506	0.51	1	1.04148
RAPGEFL1	7.72e-08	-0.0585479	0.254	0.281	0.00233675	1.04142
HSPG2	2.31e-05	-0.0585018	0.313	0.332	0.700913	1.04138
HK1	0.00585577	-0.0584294	0.449	0.453	1	1.04133
AP000311.1	4.71e-09	-0.0584016	0.105	0.128	0.000142637	1.04131
TMEM258	1.1e-11	-0.058378	0.886	0.915	3.32e-07	1.04129
MRPL52	2.44e-10	-0.058356	0.731	0.781	7.4e-06	1.04128
GOLGB1	1.34e-09	-0.0582732	0.654	0.703	4.06e-05	1.04122
KMT2C	1.13e-07	-0.0582604	0.621	0.654	0.00343548	1.04121
HIVEP3	0.000133184	-0.0582599	0.29	0.307	1	1.04121
FSCN1	3.08e-06	-0.0582442	0.464	0.493	0.0932371	1.0412
ERC1	0.00362052	-0.0582428	0.52	0.522	1	1.0412
ZFAND6	8.61e-08	-0.0582193	0.552	0.585	0.00260766	1.04118
NR6A1	1.79e-05	-0.0582136	0.405	0.423	0.542747	1.04118
IQCK	7.03e-05	-0.0581774	0.147	0.163	1	1.04115
RDX	1.69e-09	-0.058171	0.756	0.805	5.11e-05	1.04114
SH3RF2	0.000627631	-0.058154	0.379	0.393	1	1.04113
AC015923.1	1.85e-09	-0.0580423	0.091	0.114	5.6e-05	1.04105
RPS29	7.71e-07	-0.0578399	0.997	0.998	0.0233473	1.04091
UBE4B	0.000272362	-0.0577287	0.344	0.359	1	1.04083
ACOT7	3.66e-05	-0.0576342	0.308	0.326	1	1.04076
DAAM1	9.87e-13	-0.0575541	0.599	0.652	2.99e-08	1.0407
TOM1L2	0.000177525	-0.0575059	0.361	0.379	1	1.04067
COP1	0.00245699	-0.0574241	0.532	0.533	1	1.04061
STIM1	0.00319219	-0.0572565	0.349	0.359	1	1.04049
PACS1	0.00727442	-0.0571978	0.479	0.485	1	1.04044
MRPS5	3.44e-07	-0.0571776	0.353	0.38	0.0104294	1.04043
ATXN2	0.000525667	-0.0570161	0.482	0.494	1	1.04031
TRAPPC9	0.00563812	-0.0570132	0.467	0.474	1	1.04031
COX7A2	1.39e-14	-0.0569752	0.993	0.996	4.21e-10	1.04028
SPTBN1	2.89e-09	-0.0569646	0.643	0.689	8.76e-05	1.04027
ANKS1A	0.0014104	-0.0568342	0.321	0.334	1	1.04018
CD36	4.08e-12	-0.0565653	0.082	0.107	1.23e-07	1.03999
RAI14	0.00826798	-0.0564966	0.458	0.463	1	1.03994
SLC25A3	1.48e-07	-0.0564601	0.987	0.991	0.00448514	1.03991
ASCC3	1.03e-07	-0.0564	0.652	0.693	0.00310726	1.03987
GNG12	6.7e-05	-0.0563496	0.418	0.436	1	1.03983
IQCH	2.5e-07	-0.0563142	0.088	0.107	0.00757113	1.03981
NARS1	7.51e-11	-0.0562718	0.544	0.591	2.28e-06	1.03978
ZBTB7A	6.75e-12	-0.0562362	0.562	0.619	2.04e-07	1.03975
BAIAP2L1	0.000187063	-0.0562316	0.413	0.43	1	1.03975
PDLIM5	3.86e-08	-0.0560815	0.71	0.75	0.00116763	1.03964
SHANK2	0.000483426	-0.0560199	0.271	0.286	1	1.03959
FRMD6-AS2	2.09e-07	-0.0559652	0.169	0.193	0.00633388	1.03955
VTCN1	0.000233697	-0.0559543	0.162	0.177	1	1.03955
CLASP1	0.0140901	-0.0559217	0.51	0.507	1	1.03952
ITGAV	0.113617	-0.0559028	0.351	0.355	1	1.03951
GJB5	1.32e-06	-0.0558518	0.222	0.245	0.0400199	1.03947
TSGA10	0.221009	-0.0558478	0.133	0.136	1	1.03947
ME1	0.000701157	-0.0558284	0.357	0.371	1	1.03946
STON2	0.0167953	-0.0557884	0.451	0.455	1	1.03943
MOK	0.0012868	-0.0557639	0.128	0.14	1	1.03941
HSD17B10	3.66e-11	-0.0557287	0.529	0.578	1.11e-06	1.03938
TP53TG1	3.29e-10	-0.0557055	0.553	0.601	9.96e-06	1.03937
NEDD4L	0.000613514	-0.0556584	0.496	0.51	1	1.03933
TOGARAM1	3.94e-06	-0.0555392	0.223	0.245	0.119376	1.03925
SRRM1	1.09e-09	-0.0553933	0.714	0.769	3.3e-05	1.03914
NCOR2	1.81e-06	-0.0553423	0.307	0.333	0.054844	1.03911
PC	1.07e-06	-0.0553255	0.239	0.263	0.0323717	1.03909
TP53AIP1	2.06e-09	-0.0552957	0.135	0.161	6.25e-05	1.03907
CPD	1.4e-09	-0.0552761	0.577	0.626	4.25e-05	1.03906
KTN1	2.5e-08	-0.0552738	0.925	0.94	0.00075558	1.03906
FARS2	0.00590813	-0.0551778	0.472	0.477	1	1.03899
SYK	0.00011438	-0.0550412	0.368	0.386	1	1.03889
CLIP1	1.94e-08	-0.0549833	0.568	0.612	0.000587585	1.03885
PTBP3	2.71e-09	-0.0549646	0.637	0.684	8.2e-05	1.03883
REV3L	0.0119663	-0.0548752	0.341	0.351	1	1.03877
TMOD3	1.23e-06	-0.0548638	0.709	0.748	0.0373336	1.03876
IL18	1.42e-08	-0.0548585	0.679	0.726	0.000429208	1.03876
PPP1R14C	0.000386967	-0.0548446	0.324	0.339	1	1.03875
TSTD1	0.00018268	-0.0547915	0.724	0.759	1	1.03871
ABCC1	0.00415465	-0.0547528	0.493	0.497	1	1.03868
SF3B2	1.31e-10	-0.0546605	0.556	0.607	3.96e-06	1.03861
EGFR	1.38e-06	-0.0545618	0.753	0.789	0.0418518	1.03854
MAP3K1	6.21e-06	-0.0545201	0.26	0.283	0.188136	1.03851
NUDC	1.85e-05	-0.0544839	0.672	0.712	0.561067	1.03849
LIMS1	5.48e-08	-0.0544553	0.651	0.694	0.00165905	1.03847
HNRNPA1	8.65e-08	-0.0544482	0.909	0.93	0.00261952	1.03846
ST3GAL1	5.41e-07	-0.0543624	0.277	0.303	0.0163713	1.0384
TAX1BP1	7.77e-07	-0.0542925	0.736	0.78	0.0235277	1.03835
IFT57	0.127495	-0.054183	0.239	0.244	1	1.03827
MALAT1	1.78e-06	-0.0541562	0.999	0.999	0.0538796	1.03825
TADA3	9.1e-07	-0.0541338	0.281	0.307	0.0275687	1.03824
MIR34AHG	2.88e-09	-0.05413	0.11	0.133	8.73e-05	1.03823
NORAD	4.44e-08	-0.0539534	0.54	0.58	0.0013433	1.03811
FZD6	0.00330796	-0.0538925	0.429	0.438	1	1.03806
DENND4C	0.000775222	-0.053853	0.441	0.452	1	1.03803
MICAL2	0.0022059	-0.0538504	0.237	0.25	1	1.03803
CEP85L	0.000104551	-0.0538411	0.251	0.269	1	1.03802
LAMC2	1.61e-06	-0.0537246	0.458	0.497	0.0487044	1.03794
DDX21	3.72e-12	-0.0536896	0.604	0.662	1.13e-07	1.03792
ANKMY1	0.00050594	-0.0535971	0.14	0.154	1	1.03785
SERBP1	1.28e-06	-0.0534966	0.958	0.97	0.0386544	1.03778
HNRNPM	1.38e-06	-0.053433	0.78	0.825	0.0418538	1.03773
FAM3D	0.343499	-0.0532736	0.202	0.205	1	1.03762
CHD7	6.06e-06	-0.0532158	0.288	0.31	0.183624	1.03758
AP000331.1	3.91e-11	-0.0531846	0.086	0.11	1.18e-06	1.03755
RASAL2	0.0034443	-0.0531626	0.603	0.617	1	1.03754
MYH10	1.21e-06	-0.0531606	0.231	0.255	0.0366909	1.03754
PRMT1	5.28e-08	-0.0530455	0.649	0.696	0.0015979	1.03745
ATP1B3	5.3e-08	-0.0530295	0.89	0.916	0.00160569	1.03744
LHFPL2	0.000470095	-0.0529679	0.271	0.287	1	1.0374
ETFB	5.55e-09	-0.0529148	0.732	0.786	0.00016803	1.03736
FMNL2	0.055569	-0.052828	0.452	0.456	1	1.0373
TPM3	1.28e-05	-0.0527211	0.795	0.838	0.387614	1.03722
MACROH2A1	3.27e-06	-0.0526614	0.817	0.857	0.0991179	1.03718
EMC3	2.03e-08	-0.0526508	0.565	0.604	0.000614412	1.03717
FHOD3	0.00461489	-0.0526481	0.299	0.312	1	1.03717
ZMIZ1	2.88e-05	-0.0526463	0.281	0.302	0.872159	1.03717
CCDC171	0.00914063	-0.0526077	0.116	0.126	1	1.03714
TMEM132A	0.000140836	-0.0526076	0.263	0.281	1	1.03714
ZMYND8	0.00158828	-0.0523927	0.481	0.491	1	1.03698
EFCAB2	0.0239291	-0.0523362	0.21	0.219	1	1.03694
SLCO3A1	0.00993625	-0.0521134	0.326	0.337	1	1.03678
CLNS1A	1.46e-07	-0.0521116	0.676	0.718	0.0044178	1.03678
SDK2	1.33e-08	-0.0520679	0.142	0.167	0.000403043	1.03675
TBC1D2B	1.94e-06	-0.0520487	0.224	0.247	0.0587441	1.03674
ATP2B4	0.00343833	-0.0520343	0.394	0.404	1	1.03673
SMAD5	3.63e-05	-0.0520182	0.355	0.374	1	1.03671
MAPK8IP3	2.08e-08	-0.0519653	0.161	0.186	0.000630169	1.03668
PDAP1	1.23e-08	-0.0519562	0.589	0.636	0.000371052	1.03667
UPF2	0.000101217	-0.0519543	0.366	0.385	1	1.03667
TRIO	0.0310401	-0.0519358	0.544	0.544	1	1.03665
PKP1	0.0209531	-0.0518843	0.372	0.378	1	1.03662
H1-2	0.402501	-0.0518375	0.398	0.399	1	1.03658
NLGN4Y	8.61e-05	-0.0518091	0.429	0.446	1	1.03656
SNRPF	4.02e-05	-0.0518091	0.762	0.804	1	1.03656
NF1	4.08e-05	-0.0517767	0.595	0.611	1	1.03654
TFCP2L1	0.0267952	-0.0516757	0.192	0.2	1	1.03647
URI1	5.79e-05	-0.0516372	0.533	0.553	1	1.03644
PCNX2	0.000287631	-0.0516328	0.359	0.376	1	1.03644
GNAL	1.05e-07	-0.05161	0.199	0.225	0.00317471	1.03642
AC007000.3	0.0012536	-0.0514866	0.356	0.37	1	1.03633
CFDP1	3.93e-06	-0.0514798	0.688	0.73	0.118918	1.03633
ACO2	0.0014007	-0.0514212	0.436	0.445	1	1.03629
MSH3	0.00235838	-0.0513985	0.334	0.346	1	1.03627
CCM2	6.36e-05	-0.0513752	0.355	0.374	1	1.03625
NAA20	3.96e-09	-0.0512785	0.71	0.763	0.000119883	1.03618
PRKAR2A	3.56e-05	-0.0511537	0.36	0.379	1	1.03609
PLLP	1.53e-08	-0.051137	0.193	0.22	0.000463841	1.03608
FERMT1	0.0256179	-0.0510621	0.463	0.474	1	1.03603
CCT3	3.93e-07	-0.0509971	0.829	0.871	0.0118931	1.03598
CYP1B1	0.000276701	-0.0509039	0.266	0.285	1	1.03591
WDR70	0.000766637	-0.0508948	0.393	0.407	1	1.03591
SLC7A8	8.9e-06	-0.0508866	0.193	0.214	0.269444	1.0359
CYRIB	2.05e-06	-0.0508624	0.699	0.735	0.0619479	1.03588
RPLP0	2.19e-09	-0.0508573	0.997	0.999	6.63e-05	1.03588
AC023424.2	4.92e-06	-0.0508026	0.112	0.13	0.149043	1.03584
KRT19	2.45e-09	-0.0508025	0.999	0.998	7.41e-05	1.03584
SUGP2	9.95e-05	-0.0507903	0.225	0.243	1	1.03583
UQCRH	1.27e-07	-0.0507751	0.993	0.996	0.00386039	1.03582
CCDC60	5.14e-05	-0.050759	0.101	0.116	1	1.03581
RALBP1	1.21e-08	-0.0506217	0.665	0.716	0.000366268	1.03571
LINC02006	0.0678104	-0.0506	0.462	0.464	1	1.0357
MYO10	0.0085889	-0.0505907	0.519	0.524	1	1.03569
PPP1R14B-AS1	1.68e-11	-0.0505549	0.12	0.148	5.08e-07	1.03566
MRTFB	0.000959776	-0.0504824	0.409	0.424	1	1.03561
COX7B	3.83e-07	-0.0504217	0.983	0.987	0.0115851	1.03557
CTNNA1	6.14e-05	-0.0503965	0.845	0.878	1	1.03555
B4GALT5	0.000151134	-0.0503096	0.505	0.533	1	1.03549
CPLANE1	0.000108828	-0.0502882	0.255	0.274	1	1.03547
PKN2	1.37e-06	-0.0502192	0.6	0.635	0.0415615	1.03542
NPL	6.96e-05	-0.0501668	0.264	0.284	1	1.03538
OLA1	1.41e-08	-0.0501442	0.722	0.773	0.000426162	1.03537
SPTAN1	0.00427477	-0.0501012	0.362	0.372	1	1.03534
GMDS	0.000910893	-0.0500663	0.873	0.902	1	1.03531
AC093865.1	0.680604	-0.0499831	0.473	0.461	1	1.03525
CELSR1	0.0174295	-0.049972	0.46	0.462	1	1.03524
UBE2H	0.000125596	-0.0499427	0.725	0.755	1	1.03522
PPL	0.0224852	-0.0499189	0.362	0.367	1	1.03521
COX6C	3.76e-07	-0.0498969	0.985	0.99	0.0113856	1.03519
IFT43	0.120552	-0.0498918	0.337	0.34	1	1.03519
MYO9A	0.000609452	-0.0498198	0.332	0.347	1	1.03514
UBE2M	1.07e-08	-0.0497857	0.584	0.63	0.000323425	1.03511
NUBPL	6.68e-05	-0.049769	0.225	0.243	1	1.0351
TRRAP	0.000409628	-0.0497616	0.22	0.236	1	1.03509
ARGLU1	1.4e-08	-0.0496913	0.49	0.528	0.000425184	1.03504
ALDH1A3	0.00326302	-0.0496857	0.289	0.303	1	1.03504
TRERF1	0.00175997	-0.0495257	0.333	0.346	1	1.03492
AC124852.1	4.58e-06	-0.0494392	0.168	0.189	0.138821	1.03486
IFT88	0.00167841	-0.0493934	0.146	0.159	1	1.03483
TAGLN2	0.000163274	-0.0493613	0.841	0.876	1	1.03481
TNS4	0.00356921	-0.0492628	0.341	0.352	1	1.03474
ILRUN	1.54e-06	-0.049247	0.338	0.365	0.0466699	1.03472
COL4A5	0.00391718	-0.0492414	0.471	0.48	1	1.03472
PGD	4.21e-07	-0.0491947	0.648	0.691	0.0127473	1.03469
DIPK1A	0.000280971	-0.0491888	0.264	0.282	1	1.03468
EZR	4.89e-08	-0.0491627	0.754	0.809	0.0014818	1.03466
ATP5F1B	1.42e-05	-0.0490687	0.954	0.962	0.431455	1.0346
NDUFS1	0.000305643	-0.049067	0.43	0.444	1	1.0346
ITFG1	3.19e-05	-0.0490648	0.633	0.656	0.965274	1.03459
SPATA6L	0.000679913	-0.0490059	0.17	0.185	1	1.03455
VAV3	0.0188366	-0.0489657	0.38	0.388	1	1.03452
GSTA4	0.00205092	-0.0488565	0.353	0.366	1	1.03444
MIPEP	0.000177019	-0.0488146	0.176	0.193	1	1.03441
NDUFS7	2.19e-05	-0.048717	0.768	0.812	0.662085	1.03434
RPL35	1.1e-08	-0.0486457	0.999	0.999	0.000333204	1.03429
METTL8	0.000107542	-0.048598	0.258	0.277	1	1.03426
PTK7	0.000115385	-0.0485633	0.304	0.324	1	1.03423
IL6R	1.48e-06	-0.0485175	0.135	0.155	0.0446728	1.0342
CETN2	0.426528	-0.0484991	0.294	0.296	1	1.03419
NTN1	0.824368	-0.0484662	0.398	0.385	1	1.03416
HADHB	6.68e-07	-0.0484156	0.668	0.704	0.0202244	1.03413
ZMAT3	0.000293523	-0.0483783	0.228	0.245	1	1.0341
BAX	4.46e-08	-0.0483575	0.599	0.641	0.00134958	1.03409
ABCA12	0.000163505	-0.0483214	0.162	0.179	1	1.03406
IP6K2	0.0012381	-0.0482951	0.391	0.404	1	1.03404
CHMP3	3.13e-06	-0.0482715	0.538	0.57	0.0946664	1.03403
MEF2A	2.71e-05	-0.0482629	0.619	0.643	0.821452	1.03402
CDH1	1.25e-05	-0.0482004	0.573	0.604	0.379819	1.03397
CTTN	6.53e-07	-0.0481597	0.58	0.615	0.0197722	1.03395
XRN2	9.4e-08	-0.0481575	0.588	0.632	0.00284743	1.03394
ITGB4	1.32e-05	-0.0481024	0.643	0.686	0.398793	1.0339
ABHD6	9.46e-09	-0.0479958	0.11	0.133	0.000286319	1.03383
CYC1	4.86e-09	-0.0479601	0.714	0.769	0.00014714	1.0338
LHPP	8.06e-07	-0.0479388	0.182	0.205	0.0244119	1.03379
AC211433.1	5.53e-09	-0.0479179	0.106	0.13	0.000167464	1.03377
ATG7	0.0230146	-0.0479122	0.485	0.486	1	1.03377
ESRRA	0.00187924	-0.0478255	0.334	0.346	1	1.03371
AHCYL2	0.00264031	-0.0477631	0.38	0.392	1	1.03366
PTPN14	0.000111365	-0.0476307	0.592	0.614	1	1.03357
UBAP2	0.014461	-0.0475905	0.455	0.461	1	1.03354
TYW1	8.01e-05	-0.0475634	0.254	0.273	1	1.03352
TMEM256	0.0014931	-0.0474658	0.444	0.456	1	1.03345
ATP11B	0.00186051	-0.0474568	0.376	0.389	1	1.03344
BCL2L1	0.0165163	-0.0474094	0.323	0.332	1	1.03341
RPL5	3.36e-09	-0.0473851	1	1	0.000101697	1.03339
ECH1	4.85e-07	-0.0473646	0.655	0.699	0.0146988	1.03338
CABIN1	2.94e-05	-0.0472519	0.201	0.22	0.890501	1.03329
GBF1	0.00291945	-0.0472005	0.392	0.402	1	1.03326
SLC39A11	0.000216151	-0.0471866	0.317	0.336	1	1.03325
CITED4	0.0843566	-0.0471738	0.306	0.311	1	1.03324
CCND1	0.0001113	-0.0471694	0.655	0.698	1	1.03324
MRPL4	4.2e-06	-0.0471558	0.501	0.531	0.127154	1.03323
RPS20	7.64e-09	-0.0470686	0.997	0.998	0.000231369	1.03316
EHMT1	0.00196537	-0.0470187	0.392	0.404	1	1.03313
RARB	0.00459226	-0.0469953	0.282	0.294	1	1.03311
CLIP4	0.000327789	-0.0469774	0.329	0.346	1	1.0331
TUBA4A	1.05e-07	-0.0469489	0.619	0.67	0.00319371	1.03308
FGD4	0.124739	-0.0469141	0.555	0.547	1	1.03305
AP002336.2	4.41e-08	-0.0469131	0.104	0.126	0.00133488	1.03305
PTPRD	0.00441914	-0.0469074	0.247	0.26	1	1.03305
CORO2A	0.00495133	-0.0468307	0.363	0.374	1	1.03299
AP1S1	5.72e-08	-0.0468215	0.629	0.674	0.00173091	1.03299
REV1	0.00239158	-0.0467596	0.354	0.365	1	1.03294
VKORC1L1	0.000204613	-0.0467487	0.283	0.301	1	1.03293
INAVA	0.000717187	-0.0467164	0.276	0.292	1	1.03291
DSC2	0.132181	-0.0467157	0.178	0.184	1	1.03291
SYTL1	3.91e-07	-0.0466351	0.626	0.667	0.0118383	1.03285
C11orf80	0.00113818	-0.0465887	0.314	0.33	1	1.03282
MYO1D	0.00308565	-0.0465867	0.658	0.67	1	1.03282
SMG6	0.0285336	-0.0465506	0.453	0.454	1	1.03279
PDLIM4	0.0481509	-0.0465103	0.334	0.341	1	1.03276
AC018695.9	7.3e-13	-0.0464744	0.087	0.114	2.21e-08	1.03274
BMP7	0.00823504	-0.0464592	0.349	0.357	1	1.03273
SUDS3	0.00259501	-0.0464502	0.356	0.369	1	1.03272
BSG	7.72e-05	-0.0464198	0.849	0.874	1	1.0327
FTO	0.00798867	-0.0464083	0.407	0.415	1	1.03269
PNISR	1.29e-07	-0.0463538	0.526	0.567	0.00391313	1.03265
NDUFS2	1.71e-07	-0.0463149	0.648	0.692	0.00518271	1.03262
APLP2	5.9e-07	-0.0461708	0.897	0.918	0.0178636	1.03252
USP3	0.000218147	-0.0460147	0.362	0.38	1	1.03241
CARS1	0.882815	-0.0459311	0.379	0.37	1	1.03235
TUT4	0.000761295	-0.045918	0.289	0.305	1	1.03234
ENAH	0.0125543	-0.0458969	0.425	0.433	1	1.03232
APEX1	4.38e-08	-0.0458812	0.592	0.638	0.00132669	1.03231
SNRNP70	3.03e-05	-0.0457936	0.515	0.54	0.918586	1.03225
ACVR1	0.00447272	-0.0457736	0.24	0.253	1	1.03224
CDH13	0.035325	-0.0457603	0.322	0.332	1	1.03223
YWHAE	0.000277453	-0.0457468	0.882	0.904	1	1.03222
PNN	3.43e-07	-0.045679	0.554	0.595	0.010381	1.03217
TMEM134	1.65e-08	-0.0456537	0.563	0.608	0.000498303	1.03215
FAM83F	0.00115982	-0.0456354	0.29	0.305	1	1.03214
CHCHD3	0.00153943	-0.0456103	0.591	0.597	1	1.03212
TMEM259	7.3e-05	-0.0455308	0.257	0.277	1	1.03206
TUBGCP2	4.29e-05	-0.0454452	0.255	0.275	1	1.032
HRAS	2.54e-07	-0.0453627	0.639	0.687	0.00769116	1.03194
TAX1BP3	7.59e-05	-0.0453388	0.527	0.552	1	1.03193
SPA17	0.397368	-0.0453235	0.156	0.158	1	1.03191
CCDC191	4.78e-05	-0.0453001	0.112	0.128	1	1.0319
DIS3L2	0.00147212	-0.0452998	0.336	0.35	1	1.0319
PITPNC1	0.08076	-0.0452532	0.352	0.356	1	1.03186
CLTB	6.24e-05	-0.0452004	0.884	0.91	1	1.03183
SETD5	0.00135387	-0.0451202	0.554	0.563	1	1.03177
NME7	0.288468	-0.0451067	0.218	0.221	1	1.03176
FBXO42	0.00145773	-0.0450604	0.259	0.273	1	1.03173
TULP4	0.000377469	-0.0450435	0.308	0.325	1	1.03171
ZHX3	1.51e-05	-0.0450373	0.238	0.26	0.456269	1.03171
HSBP1L1	0.000277878	-0.0449455	0.446	0.467	1	1.03164
BBOX1-AS1	0.000260834	-0.0448814	0.104	0.118	1	1.0316
AC027097.2	3.52e-08	-0.0448763	0.106	0.128	0.00106488	1.03159
TAOK1	0.0431192	-0.0448717	0.405	0.408	1	1.03159
PLEKHA5	0.000196335	-0.0448531	0.684	0.712	1	1.03158
NEAT1	0.0190365	-0.044853	0.998	0.998	1	1.03158
WDR7	0.0306595	-0.0448093	0.261	0.268	1	1.03155
PCBD2	0.00273785	-0.044731	0.256	0.269	1	1.03149
KATNIP	0.00612499	-0.0446927	0.241	0.253	1	1.03146
FLG-AS1	0.00791479	-0.0446848	0.198	0.21	1	1.03146
TSHZ2	0.000672677	-0.0446632	0.704	0.737	1	1.03144
ABCA1	2.62e-05	-0.044615	0.129	0.147	0.793263	1.03141
BBS9	0.0733093	-0.0445741	0.295	0.303	1	1.03138
C9orf16	0.000121406	-0.0445575	0.864	0.889	1	1.03137
NOL10	0.000348909	-0.0445524	0.289	0.307	1	1.03136
TRIOBP	0.00296954	-0.04447	0.387	0.399	1	1.0313
WNT9A	3.63e-06	-0.0443858	0.169	0.19	0.109951	1.03124
AC078881.1	0.0103863	-0.0443081	0.309	0.319	1	1.03119
CBFA2T2	0.0565152	-0.0441862	0.406	0.408	1	1.0311
DYNC1LI2	9.44e-05	-0.0441722	0.486	0.51	1	1.03109
SRGAP1	0.000757677	-0.0441397	0.591	0.613	1	1.03107
CFAP298-TCP10L	0.000646253	-0.0440972	0.126	0.14	1	1.03104
NAA38	0.00127008	-0.0440778	0.824	0.854	1	1.03102
THADA	0.0220462	-0.044064	0.385	0.392	1	1.03101
MIEN1	5.15e-08	-0.0440168	0.516	0.558	0.00155926	1.03098
RNF111	0.0292447	-0.0439581	0.33	0.336	1	1.03094
VCP	8.48e-07	-0.0439287	0.735	0.782	0.0256719	1.03092
METTL9	5.33e-06	-0.0439223	0.689	0.729	0.161446	1.03091
PLEKHG3	2.03e-05	-0.0438921	0.22	0.241	0.613596	1.03089
PPIA	3.49e-05	-0.0438824	0.996	0.997	1	1.03088
LOXL4	3.89e-08	-0.0438551	0.116	0.139	0.00117677	1.03086
CHCHD10	0.00041563	-0.0438464	0.788	0.829	1	1.03086
EIF4B	3.25e-06	-0.0438388	0.723	0.763	0.0983971	1.03085
TBC1D22A	0.120737	-0.043817	0.51	0.504	1	1.03084
ATP5MC1	8.63e-06	-0.0438038	0.789	0.84	0.261394	1.03083
OTUB1	0.00882303	-0.0437513	0.364	0.374	1	1.03079
NDUFA4	8.12e-06	-0.0437419	0.992	0.995	0.245956	1.03078
EPB41L4A	0.926867	-0.0436831	0.455	0.441	1	1.03074
SH3BGRL3	0.000277018	-0.0436435	0.966	0.969	1	1.03071
TPD52L1	5.25e-05	-0.0436321	0.505	0.53	1	1.03071
OSBPL2	0.00012194	-0.0436096	0.196	0.214	1	1.03069
MARK4	7.78e-05	-0.0435848	0.212	0.231	1	1.03067
NIPBL	6.43e-07	-0.0435805	0.618	0.654	0.019477	1.03067
MBNL1	2.61e-05	-0.0435796	0.637	0.672	0.791749	1.03067
ZNF767P	6.44e-06	-0.0435704	0.254	0.278	0.195027	1.03066
KNOP1	0.0150766	-0.043526	0.305	0.315	1	1.03063
MRPS21	0.000161834	-0.0434609	0.815	0.848	1	1.03058
FOXO3	0.0948172	-0.0434526	0.449	0.45	1	1.03058
SDC4	0.000691326	-0.0434467	0.338	0.354	1	1.03057
LYPLA2	0.000155867	-0.0434454	0.237	0.256	1	1.03057
UQCRC2	1.42e-07	-0.0433723	0.68	0.733	0.0042866	1.03052
NDE1	0.00555176	-0.0433237	0.295	0.307	1	1.03049
RPS8	1.13e-11	-0.0432654	1	1	3.43e-07	1.03044
SH3PXD2B	0.0261195	-0.0432488	0.233	0.242	1	1.03043
YAP1	0.00297804	-0.0432388	0.627	0.638	1	1.03042
CAP2	5.01e-05	-0.0432244	0.193	0.212	1	1.03041
MAP3K5	0.00287938	-0.0432103	0.639	0.654	1	1.0304
MYO5C	0.0310617	-0.0431949	0.194	0.203	1	1.03039
S100A2	0.00409615	-0.0431806	0.999	0.998	1	1.03038
PIK3R1	0.0142961	-0.0431721	0.361	0.372	1	1.03038
EIF3F	3.02e-05	-0.043149	0.83	0.864	0.914546	1.03036
IFT74	0.0197389	-0.0431024	0.242	0.252	1	1.03033
ALMS1	0.0173556	-0.0431003	0.19	0.199	1	1.03033
RPS27L	0.000618855	-0.0430314	0.83	0.858	1	1.03028
EP400	2.11e-05	-0.0430105	0.227	0.248	0.638044	1.03026
ATP6V1E1	1.11e-06	-0.042956	0.491	0.525	0.0336995	1.03022
SERF2	1.61e-06	-0.04294	1	1	0.0487544	1.03021
SMURF1	0.39131	-0.0429384	0.533	0.522	1	1.03021
SH2D4A	0.00771478	-0.0429339	0.294	0.304	1	1.03021
TMEM131	0.0108278	-0.0428586	0.411	0.419	1	1.03015
DENND2B	0.0255775	-0.0428333	0.368	0.376	1	1.03013
ZNF440	0.00045759	-0.0428147	0.136	0.15	1	1.03012
IQGAP1	1.31e-06	-0.0427591	0.696	0.744	0.0397561	1.03008
OGDH	0.00788582	-0.0427316	0.361	0.37	1	1.03006
MRPL21	8.87e-07	-0.0427305	0.564	0.601	0.0268675	1.03006
RALGAPA2	0.2322	-0.0427108	0.514	0.511	1	1.03005
HSPH1	0.000117848	-0.0426501	0.544	0.573	1	1.03
ARID2	0.0219871	-0.0426467	0.445	0.449	1	1.03
TIMM8B	3.57e-05	-0.0426414	0.823	0.86	1	1.03
TANGO6	5.8e-05	-0.0426349	0.252	0.272	1	1.02999
WNT7B	1.42e-05	-0.0426037	0.16	0.18	0.429986	1.02997
PBRM1	0.000414934	-0.0425858	0.559	0.581	1	1.02996
TAF1D	1.16e-08	-0.0425732	0.536	0.58	0.000352513	1.02995
NCK2	0.011304	-0.0425441	0.357	0.366	1	1.02993
OBSCN	1.1e-05	-0.042509	0.166	0.186	0.333027	1.0299
GAPVD1	0.0102337	-0.0425002	0.354	0.364	1	1.0299
ZMYM2	0.0460161	-0.0424633	0.528	0.528	1	1.02987
CHKA	0.00606472	-0.0424613	0.167	0.179	1	1.02987
CROCC	5.68e-05	-0.0424446	0.144	0.161	1	1.02986
PRXL2A	1.19e-05	-0.042444	0.872	0.896	0.35929	1.02986
BCAS1	0.0489205	-0.0424285	0.146	0.153	1	1.02985
SYTL2	0.0883587	-0.0424051	0.301	0.307	1	1.02983
ARHGAP35	0.000642942	-0.0423794	0.304	0.32	1	1.02981
RBM6	0.0267215	-0.0423673	0.533	0.532	1	1.0298
MAP3K9	0.0031312	-0.042338	0.197	0.21	1	1.02978
KCNN4	6.78e-05	-0.0422924	0.196	0.215	1	1.02975
SULF2	4.91e-05	-0.0421949	0.148	0.166	1	1.02968
EPHB2	0.024734	-0.0421346	0.34	0.348	1	1.02964
SEPTIN7	0.000177642	-0.0421268	0.828	0.865	1	1.02963
CLEC16A	0.00305476	-0.0421192	0.323	0.335	1	1.02963
R3HDM1	0.00234606	-0.0421178	0.409	0.421	1	1.02962
LINC01605	9.4e-08	-0.0421056	0.081	0.1	0.00284568	1.02962
UBAC1	0.00294163	-0.0420739	0.395	0.409	1	1.02959
NETO2	0.0137547	-0.042056	0.321	0.331	1	1.02958
RPTOR	4.15e-05	-0.0420375	0.274	0.295	1	1.02957
PAN3	0.0310329	-0.0419788	0.481	0.485	1	1.02952
RAPH1	0.0144241	-0.0419725	0.317	0.327	1	1.02952
HNRNPU	0.000206088	-0.0419692	0.792	0.834	1	1.02952
XRCC6	4.06e-06	-0.0419463	0.708	0.756	0.122878	1.0295
SMIM4	3.94e-05	-0.0419272	0.179	0.198	1	1.02949
DIP2A	0.000419867	-0.0419141	0.27	0.287	1	1.02948
BNC1	0.0020392	-0.041911	0.252	0.266	1	1.02948
MYO1E	0.0542133	-0.0418948	0.512	0.513	1	1.02947
SETD2	0.0331324	-0.0418567	0.472	0.477	1	1.02944
CKB	0.961368	-0.0418416	0.241	0.239	1	1.02943
UFC1	0.0579427	-0.0418179	0.679	0.703	1	1.02941
AURKA	0.0400637	-0.0418144	0.123	0.13	1	1.02941
OVOL2	0.0014937	-0.0418067	0.176	0.19	1	1.0294
TTL	8.34e-05	-0.0418026	0.22	0.239	1	1.0294
MXD4	0.00078761	-0.0417589	0.307	0.324	1	1.02937
FGFR2	0.0204003	-0.0417534	0.132	0.14	1	1.02936
SSBP4	0.00212014	-0.041709	0.195	0.208	1	1.02933
BBOX1	2.59e-06	-0.0416803	0.148	0.169	0.0782816	1.02931
ODC1	0.171416	-0.0416469	0.431	0.43	1	1.02929
NUDCD3	0.00262722	-0.0416279	0.274	0.288	1	1.02927
KREMEN1	0.000125795	-0.0415852	0.216	0.234	1	1.02924
AL109930.1	0.00679113	-0.0415814	0.147	0.158	1	1.02924
RAB11FIP1	5.73e-07	-0.0415691	0.381	0.417	0.0173653	1.02923
ARHGAP42	0.000175469	-0.0415544	0.233	0.252	1	1.02922
ADORA2B	0.000679425	-0.0415117	0.249	0.266	1	1.02919
XRCC5	1.37e-05	-0.0414309	0.885	0.916	0.414013	1.02913
DENND2C	0.0182763	-0.0413251	0.306	0.317	1	1.02906
KDM4B	0.00792422	-0.0413117	0.241	0.252	1	1.02905
SUCLG1	1.53e-07	-0.0412694	0.606	0.653	0.00462777	1.02902
AMOTL1	0.00206638	-0.0412402	0.296	0.31	1	1.029
AGO3	0.00990477	-0.0411899	0.364	0.374	1	1.02896
DCTN2	3.12e-07	-0.0411449	0.541	0.583	0.00943579	1.02893
NCOR1	8.79e-06	-0.0411419	0.668	0.709	0.266217	1.02893
ZNF407	0.0345429	-0.0411182	0.382	0.387	1	1.02891
DDX10	0.0070235	-0.0411156	0.294	0.306	1	1.02891
CDC42	3.37e-05	-0.0410969	0.858	0.884	1	1.0289
MCM9	5.23e-05	-0.0410966	0.239	0.259	1	1.0289
FBXL20	0.012634	-0.0410965	0.264	0.274	1	1.0289
FANCC	0.000190189	-0.0410921	0.201	0.219	1	1.02889
NOS1AP	0.000892526	-0.0410896	0.12	0.133	1	1.02889
FOXC1	0.0153389	-0.0410835	0.288	0.297	1	1.02889
WAC	0.000608226	-0.0410677	0.57	0.59	1	1.02887
DDX24	2.92e-07	-0.0410433	0.644	0.688	0.00883947	1.02886
PSME4	0.0267374	-0.0409906	0.443	0.447	1	1.02882
SCAF11	4.51e-06	-0.0408952	0.686	0.728	0.13665	1.02875
ERMP1	0.0710807	-0.0408735	0.3	0.306	1	1.02874
SLC4A7	0.00834226	-0.0408638	0.296	0.309	1	1.02873
MAP7	0.0211913	-0.0408577	0.482	0.485	1	1.02873
TTLL5	0.292857	-0.0407553	0.306	0.306	1	1.02865
LIMK1	2.62e-06	-0.0407546	0.11	0.129	0.0792406	1.02865
MFSD4B	0.00167753	-0.040729	0.171	0.184	1	1.02863
ITGB1	6.03e-05	-0.0407023	0.9	0.915	1	1.02861
PRPF4B	0.002189	-0.0406945	0.444	0.458	1	1.02861
NDUFB9	3.91e-05	-0.0406546	0.767	0.811	1	1.02858
ASAH1	1.48e-06	-0.0406345	0.527	0.566	0.0448415	1.02857
ERBB4	0.261198	-0.0405544	0.11	0.114	1	1.02851
CD82	0.035045	-0.0405385	0.386	0.393	1	1.0285
HNRNPR	2.07e-05	-0.0405174	0.741	0.785	0.626432	1.02848
KIF27	0.0029944	-0.0405154	0.115	0.127	1	1.02848
PBX3	0.0125875	-0.0404235	0.238	0.248	1	1.02842
SPRED2	0.00200819	-0.0403907	0.25	0.264	1	1.02839
LYPD3	0.139039	-0.0403702	0.293	0.298	1	1.02838
MIB1	0.0565391	-0.0403535	0.377	0.381	1	1.02837
WDR43	0.00452331	-0.0403319	0.356	0.367	1	1.02835
SYNCRIP	8.27e-06	-0.0403246	0.661	0.701	0.250296	1.02835
PLEKHS1	0.116451	-0.0402463	0.134	0.139	1	1.02829
VPS13C	0.0685232	-0.0401692	0.375	0.378	1	1.02823
ATP5MC3	3.91e-05	-0.0401467	0.985	0.991	1	1.02822
RSF1	1.55e-05	-0.0401283	0.575	0.605	0.46878	1.02821
ATP9B	0.00203786	-0.0401219	0.277	0.291	1	1.0282
SPG7	0.000326188	-0.0401072	0.286	0.306	1	1.02819
RIPK4	0.000260051	-0.0401046	0.168	0.184	1	1.02819
SGPP2	0.0734508	-0.0400895	0.408	0.412	1	1.02818
CELSR2	1.57e-05	-0.040078	0.174	0.195	0.475931	1.02817
ADGRA3	0.000504052	-0.0400732	0.201	0.217	1	1.02817
SPATS2	0.00330647	-0.0400236	0.38	0.395	1	1.02813
CEP83	0.00226083	-0.0399956	0.187	0.201	1	1.02811
CAMK1D	0.850295	-0.0399808	0.524	0.517	1	1.0281
PALLD	0.632687	-0.0399657	0.45	0.443	1	1.02809
NDUFC1	4.12e-05	-0.0398946	0.891	0.908	1	1.02804
PPM1G	2.6e-05	-0.0398613	0.725	0.77	0.788809	1.02801
PHB	1.07e-05	-0.0398457	0.705	0.752	0.325447	1.028
MFSD6	0.0115116	-0.0398319	0.276	0.287	1	1.02799
NUDT5	2.04e-06	-0.0398145	0.608	0.65	0.0616655	1.02798
HERC1	0.00665847	-0.0397964	0.318	0.33	1	1.02797
CDC42BPB	0.00786998	-0.039791	0.369	0.38	1	1.02796
SERPINE1	0.538784	-0.0397803	0.113	0.11	1	1.02796
PPP2R3A	0.00061036	-0.0397683	0.28	0.297	1	1.02795
AL133353.2	1.34e-07	-0.0396854	0.096	0.116	0.00404993	1.02789
TYW1B	7.72e-06	-0.0396592	0.167	0.188	0.23374	1.02787
MUC16	0.737978	-0.0396502	0.177	0.173	1	1.02786
PSMD14	1.74e-05	-0.0395356	0.63	0.669	0.52733	1.02778
SFXN5	8.55e-05	-0.0395051	0.189	0.207	1	1.02776
ETFA	0.000826052	-0.0395038	0.545	0.565	1	1.02776
FARP2	0.00132446	-0.0394786	0.261	0.276	1	1.02774
PRKCH	0.0214261	-0.0394197	0.333	0.341	1	1.0277
WDR59	0.000400408	-0.0394154	0.211	0.228	1	1.0277
TTBK2	4.76e-05	-0.039406	0.213	0.233	1	1.02769
UTY	0.0048015	-0.0393998	0.387	0.398	1	1.02769
CSTA	2.76e-06	-0.0393691	0.969	0.975	0.0836112	1.02766
CBL	6.58e-05	-0.0393544	0.22	0.24	1	1.02765
NDRG2	0.905964	-0.0392156	0.164	0.162	1	1.02756
PTAFR	0.00205137	-0.0392154	0.248	0.262	1	1.02755
PIH1D1	0.00142901	-0.039156	0.29	0.305	1	1.02751
FAM214A	0.0959161	-0.0391535	0.329	0.334	1	1.02751
CLTC	1.92e-05	-0.0391495	0.617	0.652	0.581496	1.02751
TNIK	0.00138278	-0.0391397	0.181	0.195	1	1.0275
WIPI2	0.00253014	-0.0391289	0.324	0.338	1	1.02749
NUMB	0.0253911	-0.0391275	0.405	0.41	1	1.02749
TRIP12	6.08e-05	-0.0390255	0.596	0.627	1	1.02742
SLK	4.09e-07	-0.0389878	0.601	0.647	0.0123713	1.02739
VSTM2L	0.115948	-0.038987	0.199	0.204	1	1.02739
FAM160A1	0.176031	-0.0389702	0.432	0.432	1	1.02738
G3BP1	1.48e-06	-0.0389464	0.622	0.666	0.0447958	1.02736
SSBP3	0.00249971	-0.0389377	0.294	0.309	1	1.02736
KLHL28	0.00429281	-0.0388919	0.149	0.161	1	1.02732
CERS3	0.053772	-0.0388336	0.395	0.403	1	1.02728
ZNRF3	7.36e-07	-0.0388165	0.133	0.155	0.0222998	1.02727
EIF5B	0.00565714	-0.0387756	0.754	0.787	1	1.02724
SOGA1	1.03e-05	-0.0387576	0.14	0.159	0.313385	1.02723
AC023509.6	3.67e-07	-0.0387424	0.084	0.102	0.011103	1.02722
VPS35	3.62e-07	-0.038714	0.583	0.632	0.0109632	1.0272
S100A8	1.16e-12	-0.0387048	0.986	0.987	3.53e-08	1.02719
HSPA4	1.07e-05	-0.0386987	0.524	0.553	0.323797	1.02719
SPATA6	0.0104376	-0.038698	0.124	0.134	1	1.02719
EPB41L1	0.515677	-0.0386675	0.445	0.436	1	1.02716
PPP1R7	3.72e-05	-0.0386617	0.517	0.548	1	1.02716
ABL1	0.0519527	-0.0386387	0.363	0.368	1	1.02714
TRAF3	0.0106162	-0.0386332	0.359	0.368	1	1.02714
AC008771.1	0.0446006	-0.0386306	0.223	0.231	1	1.02714
TMEM160	2.28e-05	-0.0386029	0.559	0.596	0.689344	1.02712
NRF1	0.0151884	-0.0385905	0.286	0.297	1	1.02711
ADI1	0.000266643	-0.0385898	0.632	0.664	1	1.02711
ALCAM	0.20429	-0.0385628	0.794	0.818	1	1.02709
CASZ1	0.00563707	-0.0385111	0.315	0.329	1	1.02705
PLD3	9.08e-07	-0.0384622	0.499	0.536	0.0274974	1.02702
MPC2	0.000120046	-0.0383531	0.62	0.656	1	1.02694
MID1	0.0484532	-0.0383511	0.464	0.466	1	1.02694
UBE2G1	0.0167729	-0.0383499	0.408	0.416	1	1.02694
PPFIA1	0.0308613	-0.0383251	0.379	0.386	1	1.02692
MMS19	8.44e-05	-0.0382727	0.178	0.196	1	1.02688
LRRFIP1	0.00210516	-0.0382539	0.811	0.838	1	1.02687
TMC5	0.257009	-0.0382437	0.196	0.188	1	1.02686
SCNN1A	0.701639	-0.0382075	0.297	0.293	1	1.02684
VTI1B	1.46e-06	-0.0381515	0.503	0.539	0.0442657	1.0268
SNRPD2	0.000955874	-0.0381364	0.913	0.931	1	1.02679
FOXK2	0.0181366	-0.0381249	0.379	0.388	1	1.02678
SMIM22	0.0399017	-0.0381168	0.214	0.2	1	1.02677
PKP4	0.214033	-0.0381076	0.524	0.519	1	1.02677
UBE2E3	4.22e-05	-0.0380668	0.568	0.598	1	1.02674
GIGYF2	0.0608262	-0.0380304	0.454	0.456	1	1.02671
TPCN1	0.0480848	-0.037974	0.226	0.234	1	1.02667
NINL	5.99e-05	-0.0379642	0.151	0.169	1	1.02666
ARFGEF2	0.00308413	-0.0379613	0.32	0.333	1	1.02666
MYOF	0.0142224	-0.0379268	0.822	0.848	1	1.02664
TNRC18	0.00559586	-0.0378748	0.301	0.313	1	1.0266
KLF13	0.0623793	-0.0378707	0.38	0.384	1	1.0266
KLHL24	0.00748382	-0.0378614	0.169	0.18	1	1.02659
FER	0.0226642	-0.0378547	0.457	0.464	1	1.02659
PTPRJ	0.00599448	-0.0378477	0.251	0.264	1	1.02658
KPNA3	0.0212692	-0.0377891	0.358	0.366	1	1.02654
NIN	0.000903371	-0.0377769	0.293	0.311	1	1.02653
PRMT3	0.000124905	-0.0377145	0.214	0.233	1	1.02649
TRAP1	0.00813948	-0.0376817	0.324	0.336	1	1.02646
NACC2	1.38e-05	-0.0376723	0.158	0.178	0.418109	1.02646
ARL6IP5	8.06e-05	-0.037666	0.718	0.763	1	1.02645
ARHGDIA	0.000477679	-0.0376277	0.482	0.505	1	1.02642
PLXNA2	0.0086988	-0.0376238	0.385	0.396	1	1.02642
FAM120A	4.5e-05	-0.0375633	0.594	0.626	1	1.02638
DPCD	0.0973416	-0.03755	0.224	0.23	1	1.02637
RAPGEF1	0.00417144	-0.0374758	0.278	0.292	1	1.02632
CAMTA1	3.61e-06	-0.0374623	0.647	0.692	0.109249	1.02631
VDAC3	2.33e-06	-0.0374457	0.58	0.625	0.0706913	1.0263
SMAP2	1.23e-05	-0.0374336	0.151	0.171	0.373056	1.02629
RUVBL1	0.274751	-0.0374275	0.341	0.343	1	1.02628
BHLHE41	1.75e-08	-0.0373737	0.131	0.156	0.000530009	1.02624
ABCC3	0.00123018	-0.0373078	0.162	0.177	1	1.0262
LMBR1	0.00860065	-0.0373038	0.279	0.291	1	1.02619
ASAP1	0.0932502	-0.0372617	0.473	0.474	1	1.02616
USP43	0.000641102	-0.0372604	0.15	0.165	1	1.02616
DOP1A	0.0199946	-0.0372325	0.308	0.319	1	1.02614
HTT	0.00287021	-0.037161	0.27	0.284	1	1.02609
HDLBP	6.62e-06	-0.0371325	0.74	0.785	0.200563	1.02607
AHI1	0.00991039	-0.0370888	0.223	0.235	1	1.02604
CEBPZOS	0.00118242	-0.0370877	0.278	0.295	1	1.02604
ITSN1	0.0144651	-0.0370873	0.313	0.323	1	1.02604
MTX1	0.000211157	-0.0370776	0.242	0.261	1	1.02603
SPIRE1	0.0524241	-0.0370745	0.501	0.502	1	1.02603
FAT2	0.360551	-0.0370664	0.504	0.499	1	1.02603
CFAP20DC	0.0571097	-0.0370014	0.171	0.178	1	1.02598
IGBP1	2.64e-05	-0.036995	0.52	0.549	0.800347	1.02597
ACTR2	2.57e-05	-0.0369938	0.728	0.771	0.777792	1.02597
AC011346.1	0.00116261	-0.0369702	0.125	0.138	1	1.02596
DDAH1	0.00222403	-0.0369356	0.095	0.106	1	1.02593
STK24	6.13e-05	-0.0369269	0.66	0.695	1	1.02593
PLCB4	0.0453393	-0.0369093	0.113	0.12	1	1.02591
DSTYK	0.000405884	-0.0369059	0.17	0.186	1	1.02591
RABGAP1	0.154577	-0.0369036	0.467	0.466	1	1.02591
SLC9A9	0.000456673	-0.0368981	0.192	0.209	1	1.02591
KCNK1	0.000385927	-0.0368819	0.313	0.333	1	1.02589
TASP1	0.0187005	-0.0368643	0.376	0.386	1	1.02588
MTA3	0.0717156	-0.036847	0.322	0.327	1	1.02587
ISYNA1	9.5e-07	-0.0368143	0.124	0.145	0.0287759	1.02585
MPRIP	0.115136	-0.0368111	0.347	0.35	1	1.02584
SAMD1	0.0023305	-0.0367529	0.215	0.229	1	1.0258
RAF1	0.00530771	-0.0367524	0.312	0.325	1	1.0258
TPR	3.88e-05	-0.0367364	0.631	0.671	1	1.02579
C9orf78	0.0200199	-0.0367014	0.314	0.325	1	1.02577
MAP2K4	0.0101582	-0.0367011	0.351	0.363	1	1.02577
MAPKBP1	0.00168075	-0.0366775	0.197	0.211	1	1.02575
CAT	0.00708101	-0.0366587	0.252	0.264	1	1.02574
BCR	0.00596214	-0.0366194	0.307	0.32	1	1.02571
BCL7A	2.22e-05	-0.0366162	0.167	0.187	0.673649	1.02571
NDUFS4	6.95e-05	-0.0366025	0.675	0.714	1	1.0257
ATL2	0.00326561	-0.0365696	0.313	0.327	1	1.02567
ANKRD28	0.0460763	-0.0365565	0.255	0.263	1	1.02566
SELENOW	0.000188654	-0.0365251	0.544	0.58	1	1.02564
RSRC2	4.93e-06	-0.0364773	0.575	0.612	0.149376	1.02561
ZFYVE16	0.0141444	-0.0364169	0.279	0.29	1	1.02556
FNBP1L	0.0709033	-0.0364116	0.332	0.339	1	1.02556
KPNA1	0.0198443	-0.0364036	0.314	0.324	1	1.02555
GAREM1	0.0251748	-0.0363323	0.368	0.377	1	1.0255
TECR	0.000919459	-0.0362854	0.703	0.743	1	1.02547
REXO2	1e-05	-0.0362541	0.62	0.664	0.302885	1.02545
COX17	0.000166547	-0.0362536	0.684	0.723	1	1.02545
JMJD1C	0.0709282	-0.0362456	0.799	0.821	1	1.02544
BMERB1	0.00134444	-0.0362313	0.156	0.17	1	1.02543
TMEM135	0.00369476	-0.0362177	0.263	0.277	1	1.02542
MCF2L2	2.99e-06	-0.0362001	0.101	0.119	0.0904482	1.02541
TMEM14B	6.93e-06	-0.0361872	0.577	0.618	0.209738	1.0254
AC079142.1	0.0132778	-0.0361706	0.224	0.235	1	1.02539
LAMTOR4	0.000600525	-0.036163	0.763	0.804	1	1.02538
ZNF708	0.000460095	-0.0361486	0.152	0.167	1	1.02537
PSMC1	0.00079137	-0.0360924	0.548	0.572	1	1.02533
ACSL3	1.83e-05	-0.0359902	0.653	0.695	0.553856	1.02526
EIF2B3	0.0158622	-0.0359849	0.298	0.309	1	1.02526
CCDC3	0.0113834	-0.0359822	0.246	0.259	1	1.02525
CERS5	0.000623914	-0.0359248	0.204	0.22	1	1.02521
VASP	0.00548693	-0.0358834	0.35	0.362	1	1.02518
PIR	0.0283975	-0.0358719	0.423	0.429	1	1.02518
LRCH1	0.00285062	-0.0358509	0.247	0.261	1	1.02516
NDUFS6	0.000830502	-0.0358352	0.961	0.971	1	1.02515
ENTPD7	0.0136669	-0.03583	0.235	0.246	1	1.02515
SMYD3	0.144421	-0.0357978	0.612	0.614	1	1.02512
DNAJB6	0.000797403	-0.0357829	0.648	0.683	1	1.02511
TPST1	0.0383878	-0.0357818	0.211	0.22	1	1.02511
KIAA2026	0.0636724	-0.0357687	0.365	0.369	1	1.0251
FBXO34	0.596405	-0.0357563	0.424	0.419	1	1.02509
HERC2	0.00793241	-0.0357555	0.3	0.313	1	1.02509
POM121	0.00103655	-0.0356647	0.238	0.254	1	1.02503
MLF2	1.24e-05	-0.0356593	0.678	0.724	0.375547	1.02503
BAALC	1.54e-05	-0.0356446	0.104	0.121	0.467091	1.02501
PHACTR2	0.0457784	-0.0356358	0.447	0.455	1	1.02501
SNX4	0.0088275	-0.0356275	0.248	0.259	1	1.025
GLYR1	0.00255322	-0.0356238	0.291	0.306	1	1.025
PHIP	0.521052	-0.0356166	0.47	0.463	1	1.02499
UBTF	0.00782789	-0.0355909	0.296	0.308	1	1.02498
SERINC5	0.0762541	-0.0355799	0.466	0.466	1	1.02497
NIPAL1	0.00270093	-0.0355395	0.212	0.226	1	1.02494
NUDT3	2.35e-05	-0.0354855	0.144	0.162	0.712393	1.0249
PTPRE	0.000138523	-0.0354755	0.164	0.181	1	1.02489
MRPS31	0.471457	-0.0353913	0.35	0.347	1	1.02483
SON	0.00164043	-0.0353541	0.776	0.82	1	1.02481
CXXC5	0.00481992	-0.0353262	0.213	0.226	1	1.02479
GALNT11	0.00165755	-0.0353207	0.289	0.305	1	1.02478
PRPF6	0.00962826	-0.035312	0.323	0.335	1	1.02478
POU2F1	0.100735	-0.0352578	0.282	0.287	1	1.02474
PIP5K1B	0.00687154	-0.0352414	0.175	0.187	1	1.02473
PRKRIP1	0.00118947	-0.035222	0.277	0.294	1	1.02471
SEPTIN2	2.36e-05	-0.0351947	0.638	0.682	0.714408	1.0247
STRA6	0.000100317	-0.0351879	0.118	0.134	1	1.02469
RPAP2	0.0324963	-0.0351812	0.328	0.336	1	1.02469
LUC7L3	1.79e-05	-0.0351767	0.559	0.594	0.543281	1.02468
CTNNB1	0.00028692	-0.0351694	0.567	0.598	1	1.02468
FILIP1L	3.9e-05	-0.0351643	0.088	0.103	1	1.02467
BCL7C	5.66e-05	-0.0351598	0.576	0.608	1	1.02467
IFT81	0.00125753	-0.0351572	0.148	0.162	1	1.02467
POLR1A	9.05e-06	-0.0351392	0.165	0.186	0.273979	1.02466
EIF4G1	0.000232418	-0.0351184	0.505	0.53	1	1.02464
NEMF	0.00290284	-0.0351124	0.543	0.562	1	1.02464
HNRNPD	2.34e-05	-0.0350946	0.726	0.77	0.708769	1.02462
UBE2R2	0.0441697	-0.0350856	0.534	0.54	1	1.02462
AC104123.1	0.0858325	-0.0350806	0.267	0.273	1	1.02461
IRAK1BP1	0.00371187	-0.0350748	0.142	0.154	1	1.02461
SETD3	0.0011663	-0.0350613	0.224	0.239	1	1.0246
ACBD6	0.0686371	-0.035055	0.514	0.514	1	1.0246
GPR153	0.00144802	-0.0350459	0.204	0.219	1	1.02459
RPRD2	0.11268	-0.035015	0.367	0.369	1	1.02457
VDAC1	0.000638485	-0.0349905	0.753	0.79	1	1.02455
INVS	0.086698	-0.0349877	0.395	0.4	1	1.02455
LARS1	0.0614627	-0.0349816	0.43	0.435	1	1.02454
DGKA	0.0181776	-0.0349664	0.257	0.267	1	1.02453
DANCR	0.00154455	-0.0349268	0.494	0.513	1	1.0245
TALDO1	0.000430927	-0.0349245	0.916	0.938	1	1.0245
CBX3	0.000394235	-0.0349039	0.705	0.744	1	1.02449
ZC3H18	0.00351387	-0.0348744	0.195	0.207	1	1.02447
ARL8B	0.00358176	-0.0348558	0.512	0.527	1	1.02445
MFGE8	0.00713352	-0.0348525	0.209	0.221	1	1.02445
SLC25A12	0.00845804	-0.0348229	0.285	0.297	1	1.02443
ATP6V1D	0.000142036	-0.0348172	0.624	0.657	1	1.02443
TTC19	0.00568697	-0.0348155	0.328	0.342	1	1.02443
PHLPP1	0.608819	-0.0348153	0.317	0.308	1	1.02443
CAPRIN2	0.000486072	-0.0348141	0.14	0.154	1	1.02442
MRTFA	0.193918	-0.0348094	0.424	0.424	1	1.02442
NDUFS3	4.48e-05	-0.0348056	0.62	0.658	1	1.02442
UBAC2	0.0282324	-0.0348034	0.434	0.44	1	1.02442
TOP2B	0.0171126	-0.0347873	0.298	0.309	1	1.02441
TGFB2	0.00729052	-0.0347775	0.108	0.118	1	1.0244
VMP1	0.00029134	-0.0347701	0.584	0.61	1	1.02439
ATAD2B	0.0265615	-0.0347599	0.318	0.327	1	1.02439
MIR181A2HG	0.00329656	-0.0347523	0.119	0.131	1	1.02438
STXBP5	0.088709	-0.0347404	0.375	0.377	1	1.02437
SCFD2	0.0434014	-0.0347309	0.363	0.372	1	1.02437
NDUFV1	7.9e-05	-0.0347082	0.658	0.698	1	1.02435
PEX14	0.00046553	-0.034703	0.295	0.314	1	1.02435
MED24	0.0975609	-0.0346988	0.327	0.332	1	1.02434
PPDPF	0.274501	-0.0346803	0.99	0.992	1	1.02433
ATRN	0.0145851	-0.034672	0.314	0.325	1	1.02432
KLHDC2	0.00928739	-0.0346655	0.229	0.241	1	1.02432
ACER3	0.241798	-0.0346525	0.343	0.345	1	1.02431
UBE2E2	0.000146648	-0.0346399	0.605	0.621	1	1.0243
PPA2	3.32e-05	-0.0346311	0.628	0.664	1	1.02429
FAM168A	0.0390064	-0.0346264	0.285	0.294	1	1.02429
NIFK	4.59e-05	-0.034581	0.615	0.653	1	1.02426
SMARCD1	0.00164227	-0.0345655	0.216	0.231	1	1.02425
CENPF	0.671549	-0.0345014	0.235	0.23	1	1.0242
ZZEF1	0.00112926	-0.034495	0.214	0.229	1	1.0242
SPIN1	0.0302053	-0.0344892	0.344	0.353	1	1.02419
OR7E14P	0.00939519	-0.0344764	0.187	0.199	1	1.02419
HEATR5B	0.00290288	-0.0344726	0.23	0.245	1	1.02418
TMEM154	0.0616781	-0.0344632	0.367	0.374	1	1.02418
LINC01376	0.0188699	-0.0344551	0.145	0.154	1	1.02417
PPP6R2	0.0800536	-0.0344385	0.37	0.375	1	1.02416
BCL6	0.469198	-0.0344366	0.212	0.212	1	1.02416
RNF216	0.00166622	-0.0344128	0.246	0.261	1	1.02414
RUFY1	0.00392443	-0.0344097	0.25	0.265	1	1.02414
PRRC2C	0.00539282	-0.0344027	0.85	0.885	1	1.02413
LINC00513	0.000474385	-0.0343878	0.144	0.16	1	1.02412
GLRX5	0.00058969	-0.0343535	0.531	0.555	1	1.0241
PRKX	0.000581717	-0.0343384	0.218	0.235	1	1.02409
SFSWAP	0.00468627	-0.0342814	0.276	0.29	1	1.02405
ITGA2	0.126331	-0.0342616	0.579	0.604	1	1.02403
PDS5A	0.153387	-0.0342383	0.507	0.504	1	1.02402
MYO18A	4.08e-05	-0.0341875	0.139	0.157	1	1.02398
PDXDC1	0.0434964	-0.0341124	0.322	0.33	1	1.02393
IGSF3	0.000778958	-0.0340891	0.195	0.211	1	1.02391
VPS13B	0.136477	-0.0340775	0.545	0.539	1	1.0239
RPL41	2.15e-09	-0.0340701	1	1	6.5e-05	1.0239
AGL	0.00159105	-0.0340689	0.251	0.267	1	1.0239
MYO9B	0.00962628	-0.0340638	0.28	0.292	1	1.02389
NSD3	0.00113778	-0.0340376	0.57	0.595	1	1.02387
MPHOSPH6	0.0924482	-0.0339954	0.436	0.437	1	1.02384
DCTN3	5.72e-05	-0.0339944	0.655	0.698	1	1.02384
TAF1	0.00145796	-0.0339891	0.203	0.218	1	1.02384
NFIA	0.0016194	-0.0339406	0.772	0.806	1	1.0238
EPHA4	0.116749	-0.0339305	0.299	0.305	1	1.0238
PRR14L	0.0387906	-0.0339128	0.335	0.344	1	1.02378
NDUFA6	0.000270154	-0.0338867	0.726	0.77	1	1.02377
ARID1A	0.0657511	-0.0338718	0.432	0.437	1	1.02376
STAU1	2.93e-05	-0.0338701	0.586	0.627	0.886106	1.02375
FAM107B	0.200124	-0.0338676	0.201	0.206	1	1.02375
GPI	2.14e-05	-0.0338273	0.521	0.555	0.647072	1.02372
SCNN1B	0.110733	-0.0338161	0.205	0.211	1	1.02372
DOCK5	0.0821592	-0.0337855	0.423	0.428	1	1.02369
PLPP1	0.0902195	-0.0337817	0.272	0.278	1	1.02369
BID	0.0125458	-0.0337351	0.448	0.459	1	1.02366
NEBL	0.248847	-0.0336949	0.232	0.222	1	1.02363
TM9SF3	0.000128516	-0.0336421	0.572	0.605	1	1.02359
PLA2R1	0.135518	-0.033556	0.314	0.318	1	1.02353
DPM3	0.10237	-0.0335552	0.332	0.337	1	1.02353
NFE2L2	0.0026181	-0.0335439	0.942	0.955	1	1.02352
ATXN10	0.000866218	-0.0335155	0.699	0.729	1	1.0235
ATRX	2.57e-05	-0.0335068	0.676	0.724	0.777879	1.0235
UBE2Q2P2	0.00179908	-0.0334887	0.228	0.243	1	1.02348
AC004980.1	0.0433055	-0.0334844	0.399	0.406	1	1.02348
TMEM79	0.0073103	-0.0334788	0.207	0.219	1	1.02348
ETV6	0.0351762	-0.0334673	0.647	0.662	1	1.02347
HNRNPA1P48	0.000100448	-0.0334506	0.147	0.164	1	1.02346
DLEU1	0.0126176	-0.0334492	0.205	0.216	1	1.02346
ABI2	0.0367582	-0.0334376	0.301	0.31	1	1.02345
RALGPS1	0.000243479	-0.0334337	0.112	0.126	1	1.02345
LRIG1	0.0328809	-0.0334193	0.099	0.107	1	1.02343
SYAP1	0.0623597	-0.0334092	0.333	0.339	1	1.02343
TM7SF3	0.00013059	-0.0333879	0.629	0.666	1	1.02341
HMGN3	0.123055	-0.0333868	0.776	0.799	1	1.02341
CD151	0.00114009	-0.0333758	0.698	0.732	1	1.0234
RAP1GAP2	2.31e-05	-0.0333041	0.114	0.131	0.699509	1.02335
OSBPL3	0.176577	-0.0333018	0.343	0.345	1	1.02335
IMMP2L	0.000194689	-0.0333012	0.69	0.723	1	1.02335
MICAL3	0.0123521	-0.0332918	0.291	0.303	1	1.02334
SORBS2	0.411701	-0.0332646	0.337	0.338	1	1.02333
ARHGAP27P1-BPTFP1-KPNA2P3	9.23e-06	-0.0332426	0.128	0.147	0.279365	1.02331
RC3H1	0.120745	-0.033235	0.392	0.395	1	1.0233
UTRN	0.541546	-0.0332286	0.436	0.432	1	1.0233
FBXL15	0.00610989	-0.0332131	0.204	0.216	1	1.02329
USP54	0.0332017	-0.0331744	0.205	0.214	1	1.02326
KDM3B	0.00286487	-0.0331704	0.272	0.287	1	1.02326
RPS4Y1	0.0103587	-0.0331656	0.914	0.938	1	1.02325
NSD1	0.336417	-0.0331617	0.465	0.458	1	1.02325
IER3	8.91e-05	-0.0331414	0.545	0.581	1	1.02324
LINC01278	0.00960039	-0.033134	0.233	0.245	1	1.02323
SCP2	0.000814508	-0.0331192	0.61	0.639	1	1.02322
RNF167	0.0222273	-0.0330465	0.287	0.297	1	1.02317
HMGXB3	0.0138358	-0.0330452	0.208	0.219	1	1.02317
NBDY	0.000268901	-0.0330254	0.724	0.761	1	1.02316
ABHD12	0.0115919	-0.0330175	0.253	0.265	1	1.02315
RANBP9	0.136594	-0.0330137	0.329	0.333	1	1.02315
PTPN1	0.0350756	-0.0330083	0.366	0.375	1	1.02314
OTUD7B	0.0258786	-0.0329214	0.254	0.264	1	1.02308
CNOT1	0.199336	-0.0329062	0.409	0.41	1	1.02307
GMCL1	0.000593199	-0.032873	0.242	0.26	1	1.02305
LCOR	0.412276	-0.0328367	0.476	0.47	1	1.02302
ARHGEF1	0.000145151	-0.0328282	0.111	0.126	1	1.02302
STAT4	7.87e-05	-0.0327889	0.093	0.108	1	1.02299
FMN1	0.073791	-0.0327807	0.166	0.173	1	1.02298
MEIS2	0.0289629	-0.0327783	0.3	0.31	1	1.02298
TJP3	0.0738909	-0.032751	0.187	0.194	1	1.02296
CMTM8	0.0901561	-0.0327492	0.208	0.215	1	1.02296
UQCC1	0.00956376	-0.0326976	0.222	0.234	1	1.02292
PSMA7	0.00529342	-0.0326916	0.987	0.992	1	1.02292
SPINT1	0.000340937	-0.032667	0.484	0.511	1	1.0229
PTPN3	0.00856195	-0.0326651	0.32	0.334	1	1.0229
SNRPD3	4.4e-05	-0.0326628	0.642	0.684	1	1.0229
METTL15	0.106046	-0.0325391	0.363	0.367	1	1.02281
OSBPL10	0.381273	-0.0325228	0.485	0.479	1	1.0228
PRKY	0.0106057	-0.0325188	0.287	0.299	1	1.0228
DDX27	0.0111918	-0.0324977	0.253	0.265	1	1.02278
BTRC	0.0408945	-0.0324948	0.313	0.322	1	1.02278
BORCS5	0.00538524	-0.0324648	0.201	0.214	1	1.02276
DNM2	0.0282981	-0.0324252	0.323	0.333	1	1.02273
CTSV	0.0173249	-0.0324191	0.125	0.135	1	1.02273
RPGRIP1L	0.000680103	-0.0323921	0.105	0.118	1	1.02271
ECHDC2	0.0213655	-0.0323447	0.308	0.318	1	1.02267
SORL1	0.00119676	-0.0323126	0.12	0.133	1	1.02265
LMTK2	0.196965	-0.0322882	0.266	0.27	1	1.02263
MGAT5	0.0615456	-0.0322865	0.267	0.275	1	1.02263
PIGU	0.0169161	-0.032283	0.213	0.223	1	1.02263
NOC2L	0.00369496	-0.0322548	0.249	0.263	1	1.02261
POLH	0.00138618	-0.0322539	0.174	0.188	1	1.02261
ATP5PF	0.00129991	-0.0322505	0.975	0.982	1	1.02261
CDR2	0.0240862	-0.0322167	0.311	0.32	1	1.02258
KRT17	0.00085199	-0.0321481	0.919	0.925	1	1.02253
DSC3	0.152475	-0.032136	0.449	0.454	1	1.02252
RALY	0.00280479	-0.0321258	0.561	0.581	1	1.02252
LDHB	0.002562	-0.0321216	0.961	0.969	1	1.02251
COPS6	1.28e-05	-0.0321203	0.568	0.603	0.386745	1.02251
ADRM1	0.00164429	-0.0320957	0.655	0.691	1	1.0225
TSEN2	0.000403287	-0.0320812	0.147	0.163	1	1.02249
MEIS1	0.116031	-0.0320722	0.397	0.402	1	1.02248
RBM39	0.00374461	-0.032063	0.82	0.86	1	1.02247
AC058822.1	0.00247314	-0.0320567	0.106	0.118	1	1.02247
LSM7	0.000939828	-0.0320479	0.773	0.812	1	1.02246
IARS2	0.00948271	-0.0320265	0.313	0.326	1	1.02245
POLR1C	0.00156783	-0.0320034	0.204	0.219	1	1.02243
CARNMT1	0.00781744	-0.032001	0.203	0.215	1	1.02243
KDM1A	0.0105628	-0.0319865	0.288	0.3	1	1.02242
RAD23B	0.00119187	-0.0319434	0.571	0.597	1	1.02239
IL20RA	0.0246122	-0.0319387	0.21	0.22	1	1.02239
NCS1	0.000604477	-0.0319365	0.199	0.216	1	1.02238
UQCC2	0.00052214	-0.0319288	0.712	0.751	1	1.02238
NT5DC2	0.0584558	-0.0319099	0.231	0.238	1	1.02236
ATP5F1A	0.00782629	-0.0318828	0.857	0.887	1	1.02235
GTF3C1	0.00486572	-0.0318823	0.184	0.197	1	1.02235
FRG1HP	0.00150265	-0.0318765	0.198	0.213	1	1.02234
MGLL	0.00615551	-0.0318763	0.113	0.124	1	1.02234
CILK1	0.00125603	-0.0318379	0.198	0.213	1	1.02231
TMEM131L	0.000722478	-0.0318006	0.167	0.183	1	1.02229
NBEA	0.157483	-0.0317924	0.142	0.148	1	1.02228
SYF2	4.71e-05	-0.0317552	0.504	0.537	1	1.02226
KATNAL2	0.00022596	-0.0316881	0.089	0.102	1	1.02221
CD46	0.000189488	-0.0316572	0.613	0.645	1	1.02219
PIK3CB	0.0186681	-0.0316138	0.279	0.289	1	1.02215
LDLR	0.0300703	-0.0316099	0.498	0.507	1	1.02215
SNRPG	0.000206392	-0.0315751	0.884	0.909	1	1.02213
ATR	0.0514208	-0.0315473	0.325	0.333	1	1.02211
ENDOG	0.516169	-0.0315157	0.325	0.325	1	1.02209
MRPL27	0.000197702	-0.0315081	0.683	0.726	1	1.02208
CYFIP1	0.0543656	-0.0314606	0.399	0.405	1	1.02205
COA1	0.128809	-0.0314249	0.481	0.482	1	1.02202
CEP170	0.0212271	-0.0314158	0.172	0.182	1	1.02201
GATAD2A	0.122001	-0.0313682	0.365	0.368	1	1.02198
NCOA6	0.0103931	-0.0313571	0.344	0.356	1	1.02197
STAT6	0.208233	-0.0313347	0.307	0.31	1	1.02196
DDX18	0.000140236	-0.0312569	0.58	0.615	1	1.0219
PPP2R5E	0.448074	-0.0312119	0.484	0.475	1	1.02187
SLC35F2	0.000128127	-0.0312094	0.167	0.185	1	1.02187
TRIM33	0.0338134	-0.0312	0.353	0.362	1	1.02186
ZFR	0.314873	-0.0311986	0.469	0.466	1	1.02186
GPD1L	0.000805694	-0.0311931	0.115	0.129	1	1.02186
TAOK3	0.0457232	-0.031164	0.533	0.539	1	1.02184
SLC66A2	0.0382224	-0.0311566	0.254	0.263	1	1.02183
RALGAPA1	0.139687	-0.0311204	0.388	0.391	1	1.02181
FAM193A	0.0455825	-0.0311148	0.256	0.265	1	1.0218
AP2B1	0.254733	-0.031108	0.455	0.457	1	1.0218
PIP4K2A	0.0821139	-0.0310944	0.152	0.158	1	1.02179
CYP4B1	0.742074	-0.0310828	0.263	0.261	1	1.02178
MYO5A	0.0920786	-0.0310715	0.29	0.296	1	1.02177
GSTA1	0.0366701	-0.0310644	0.232	0.244	1	1.02177
SPPL3	0.687894	-0.0310588	0.5	0.488	1	1.02176
CRACDL	0.102121	-0.0310582	0.104	0.109	1	1.02176
NAA25	0.00620088	-0.0310546	0.276	0.29	1	1.02176
FDX2	4.89e-06	-0.031019	0.104	0.122	0.148064	1.02173
DDR1	0.122244	-0.0310066	0.42	0.422	1	1.02172
MFSD14C	0.101689	-0.0309864	0.31	0.316	1	1.02171
SLC12A6	0.105357	-0.0309754	0.231	0.237	1	1.0217
HIF1A-AS3	0.00244399	-0.0309512	0.15	0.164	1	1.02169
RAB38	0.00106868	-0.0309426	0.619	0.651	1	1.02168
DTX2P1-UPK3BP1-PMS2P11	0.0133996	-0.0309051	0.156	0.166	1	1.02165
AC068724.3	0.102474	-0.0308959	0.272	0.278	1	1.02165
ATP5PB	0.00134435	-0.0308667	0.79	0.826	1	1.02163
GPC1	0.330458	-0.0308381	0.371	0.369	1	1.02161
LSG1	0.00648313	-0.0308087	0.169	0.181	1	1.02158
AKAP1	0.00076419	-0.0307917	0.155	0.17	1	1.02157
USP53	0.181326	-0.030774	0.271	0.276	1	1.02156
UBR1	0.0169934	-0.0307571	0.296	0.307	1	1.02155
ANTXR1	0.829458	-0.0307102	0.168	0.167	1	1.02151
SEC14L2	0.000780208	-0.0306574	0.132	0.146	1	1.02148
AC119673.2	3.03e-05	-0.0306321	0.112	0.129	0.917903	1.02146
BRWD1	0.085961	-0.0306095	0.376	0.381	1	1.02144
MOB2	0.00407694	-0.030606	0.176	0.189	1	1.02144
CDH26	0.0850792	-0.0305655	0.102	0.108	1	1.02141
MAST2	0.013345	-0.0305604	0.201	0.212	1	1.02141
NR2F6	0.000463768	-0.0305396	0.536	0.564	1	1.02139
AFF4	0.00357237	-0.0305319	0.552	0.569	1	1.02139
CDK5RAP2	0.0493492	-0.0305294	0.282	0.291	1	1.02139
IL20RB-AS1	0.00127924	-0.0305184	0.088	0.1	1	1.02138
ZNRF1	0.0492019	-0.0304795	0.366	0.374	1	1.02135
SLC25A13	0.0764258	-0.0304571	0.326	0.333	1	1.02134
INSR	0.168935	-0.030444	0.277	0.282	1	1.02133
KAZN	0.486888	-0.0304358	0.247	0.247	1	1.02132
BAIAP2	0.198738	-0.0304345	0.321	0.324	1	1.02132
POLE3	0.076609	-0.0303837	0.258	0.264	1	1.02128
RNF168	0.0159698	-0.0303763	0.291	0.302	1	1.02128
HUWE1	0.262874	-0.0303385	0.455	0.451	1	1.02125
IRAG2	0.0742781	-0.0303002	0.142	0.149	1	1.02122
CCSER2	0.0662711	-0.0302946	0.388	0.395	1	1.02122
EPS15	0.213737	-0.030288	0.34	0.343	1	1.02122
BICD2	0.0210767	-0.0302853	0.227	0.237	1	1.02121
CTTNBP2NL	0.092704	-0.0302295	0.322	0.328	1	1.02117
DHX32	0.0145732	-0.0302263	0.284	0.295	1	1.02117
PCNX1	0.0421111	-0.0302229	0.276	0.285	1	1.02117
TOMM22	6.97e-05	-0.0302226	0.561	0.597	1	1.02117
WWP1	0.282947	-0.0302154	0.304	0.305	1	1.02116
SFMBT1	0.000280092	-0.0301951	0.139	0.155	1	1.02115
KIF21A	0.332121	-0.0301469	0.34	0.34	1	1.02112
USP32	0.143371	-0.0301458	0.312	0.318	1	1.02112
GRB2	0.164408	-0.0301033	0.463	0.466	1	1.02109
RHOBTB3	0.1376	-0.0300736	0.295	0.301	1	1.02106
AVL9	0.0780925	-0.0300654	0.302	0.309	1	1.02106
LRP6	0.0340332	-0.0300315	0.221	0.23	1	1.02103
LDLRAP1	0.00920806	-0.0299988	0.167	0.179	1	1.02101
EIF3K	0.00224605	-0.0299248	0.98	0.986	1	1.02096
EYA4	0.275488	-0.0299144	0.429	0.428	1	1.02095
JUND	0.000159086	-0.0298967	0.583	0.621	1	1.02094
KIF4A	0.3541	-0.0298639	0.127	0.13	1	1.02092
XXYLT1	0.00642461	-0.0298633	0.203	0.215	1	1.02092
PEAK1	0.0942041	-0.0298521	0.232	0.239	1	1.02091
C2CD2	0.0524549	-0.0298489	0.176	0.184	1	1.02091
CDS1	0.357097	-0.0298246	0.314	0.314	1	1.02089
SELENOO	0.0301474	-0.0297896	0.244	0.253	1	1.02086
TECPR2	0.00910978	-0.0297879	0.183	0.195	1	1.02086
USP4	0.0187142	-0.0297835	0.253	0.263	1	1.02086
DDX50	0.0210586	-0.0297456	0.284	0.295	1	1.02083
FBXL2	0.735633	-0.0297356	0.239	0.238	1	1.02083
CCAR1	0.000281127	-0.0297184	0.579	0.611	1	1.02081
PBX1	0.249489	-0.0297131	0.569	0.569	1	1.02081
CBR4	0.0907624	-0.0296928	0.343	0.348	1	1.02079
YBX1	0.000192289	-0.0296744	0.99	0.994	1	1.02078
MUC20-OT1	0.687127	-0.0296441	0.335	0.332	1	1.02076
ARMH3	0.128634	-0.0296262	0.289	0.294	1	1.02075
ATP6V0A1	0.00656092	-0.0295685	0.154	0.166	1	1.02071
PLEC	5.52e-05	-0.029567	0.514	0.548	1	1.02071
BABAM2	0.338874	-0.0295636	0.437	0.435	1	1.0207
FOXP2	0.00565425	-0.0295623	0.253	0.268	1	1.0207
DYNLRB1	9.97e-05	-0.0295555	0.635	0.678	1	1.0207
RAB14	0.000267932	-0.0295519	0.66	0.701	1	1.0207
ASAP2	0.463668	-0.0295274	0.4	0.397	1	1.02068
ARIH2	0.0576075	-0.0295156	0.354	0.361	1	1.02067
PAPOLA	0.000162172	-0.0295156	0.575	0.608	1	1.02067
SMARCA4	0.162528	-0.0294661	0.437	0.439	1	1.02063
FOXJ3	0.0695249	-0.0294635	0.331	0.339	1	1.02063
SUPT16H	0.0905938	-0.0294434	0.429	0.434	1	1.02062
BAZ1B	0.149536	-0.029416	0.384	0.387	1	1.0206
NR2C1	0.000675705	-0.0293957	0.133	0.148	1	1.02058
MEAK7	0.0219416	-0.0293773	0.239	0.25	1	1.02057
CCDC66	0.0916762	-0.0293517	0.25	0.257	1	1.02055
CA12	0.136483	-0.0293441	0.356	0.361	1	1.02055
AXIN1	0.000178207	-0.0293401	0.109	0.124	1	1.02055
LYPLA1	0.00268576	-0.02934	0.657	0.691	1	1.02055
HSPA4L	0.0264283	-0.0293346	0.29	0.3	1	1.02054
EIF1AX	0.000334247	-0.0293283	0.696	0.738	1	1.02054
APPL2	0.00604083	-0.0292893	0.172	0.184	1	1.02051
DYNC2LI1	0.0382777	-0.029274	0.174	0.182	1	1.0205
MACO1	0.12203	-0.0292675	0.264	0.27	1	1.02049
ENTPD1-AS1	0.00382152	-0.0292531	0.158	0.17	1	1.02048
S100A14	0.00604634	-0.0292461	0.976	0.978	1	1.02048
MEGF9	0.0623655	-0.0292399	0.265	0.273	1	1.02047
WWOX	0.968292	-0.0292069	0.548	0.54	1	1.02045
RASA2	0.10931	-0.0292052	0.351	0.356	1	1.02045
DDI2	0.0961532	-0.029199	0.278	0.284	1	1.02045
CYP4X1	0.931211	-0.0291841	0.237	0.233	1	1.02043
ZNF586	0.000668232	-0.0291663	0.146	0.161	1	1.02042
PRRC2B	0.132885	-0.0291649	0.425	0.427	1	1.02042
NOTCH3	0.271699	-0.0291591	0.188	0.191	1	1.02042
PTPN2	0.00113096	-0.0291273	0.534	0.557	1	1.02039
HLCS	0.230718	-0.0291002	0.338	0.34	1	1.02038
ARL6IP1	0.4165	-0.0290888	0.466	0.47	1	1.02037
STPG2	0.0010792	-0.0290871	0.123	0.136	1	1.02037
MICALL1	0.0477469	-0.0290729	0.277	0.286	1	1.02036
ADGRG1	0.0972692	-0.0290564	0.275	0.282	1	1.02034
PAQR7	0.000275853	-0.0290504	0.109	0.123	1	1.02034
GCNT3	0.801028	-0.0290429	0.209	0.204	1	1.02034
KCTD13	1.77e-05	-0.0290377	0.095	0.111	0.535863	1.02033
AC068888.1	0.00123655	-0.029033	0.138	0.152	1	1.02033
PI4KB	0.00333184	-0.0290318	0.161	0.174	1	1.02033
VDR	0.00360997	-0.0290201	0.172	0.186	1	1.02032
OCIAD1	0.0122213	-0.0290056	0.719	0.749	1	1.02031
CHD6	0.199675	-0.0290041	0.312	0.315	1	1.02031
FBXO22	0.102789	-0.0290027	0.34	0.346	1	1.02031
SOD1	0.00507588	-0.0289941	0.913	0.929	1	1.0203
DOP1B	0.00394989	-0.0289717	0.207	0.221	1	1.02028
MTIF3	6.12e-06	-0.0289331	0.517	0.556	0.185352	1.02026
SLC22A15	0.0276625	-0.0289285	0.304	0.314	1	1.02025
NAA10	0.000944473	-0.0289253	0.58	0.611	1	1.02025
TP53I3	0.00115571	-0.0289037	0.594	0.63	1	1.02024
PADI1	0.695919	-0.0288912	0.131	0.131	1	1.02023
C5orf66	0.00275961	-0.0288845	0.172	0.186	1	1.02022
GPX2	1.54e-06	-0.0288731	0.606	0.655	0.0466676	1.02021
NLRP1	0.0316514	-0.0288547	0.182	0.191	1	1.0202
LPGAT1	0.103379	-0.0288497	0.271	0.277	1	1.0202
SRC	0.00317819	-0.0288284	0.136	0.149	1	1.02018
PHF20	0.124855	-0.0288029	0.363	0.367	1	1.02017
NUMA1	0.0497471	-0.0287844	0.256	0.265	1	1.02015
RPL35A	2.35e-05	-0.0287359	1	1	0.710213	1.02012
SIN3B	0.000316817	-0.0287223	0.132	0.148	1	1.02011
TRAPPC10	0.0374024	-0.0286951	0.281	0.29	1	1.02009
CREB3L2	0.0801441	-0.0286849	0.207	0.215	1	1.02008
PRDX1	0.000746474	-0.028678	0.995	0.998	1	1.02008
BMPR1B	0.315007	-0.0286683	0.42	0.405	1	1.02007
MZF1	0.00154502	-0.0286676	0.119	0.131	1	1.02007
KANK1	0.70387	-0.0286427	0.426	0.419	1	1.02005
WDR35	0.000166857	-0.0286286	0.091	0.105	1	1.02004
FXR1	0.0359473	-0.0286277	0.485	0.495	1	1.02004
TRAPPC8	0.0806578	-0.0286245	0.235	0.242	1	1.02004
FUBP3	0.0222893	-0.0286052	0.236	0.247	1	1.02003
CALM2	0.0854847	-0.0285935	0.922	0.935	1	1.02002
ARPC1B	0.145498	-0.0285582	0.865	0.888	1	1.01999
SEMA3C	0.921424	-0.0285514	0.449	0.442	1	1.01999
MON2	0.0785072	-0.0285513	0.347	0.354	1	1.01999
MTMR3	0.406813	-0.02853	0.271	0.271	1	1.01997
TXN2	0.000154843	-0.0285176	0.539	0.572	1	1.01996
MIA2	5.08e-06	-0.0285108	0.574	0.618	0.15383	1.01996
MROH1	0.0217115	-0.0285048	0.259	0.269	1	1.01995
PKIG	0.0179555	-0.0284973	0.107	0.115	1	1.01995
NVL	0.0122239	-0.0284661	0.19	0.201	1	1.01993
CFAP251	0.487299	-0.0284638	0.342	0.342	1	1.01993
MTND1P23	4.98e-05	-0.0284553	0.102	0.118	1	1.01992
WDFY2	0.639182	-0.0284497	0.42	0.414	1	1.01992
MRPL41	0.016552	-0.0284484	0.864	0.888	1	1.01991
ARHGEF10L	0.0265255	-0.0284384	0.218	0.227	1	1.01991
KDM4C	0.273766	-0.0284233	0.396	0.397	1	1.0199
RPS11	1.99e-05	-0.0284023	1	1	0.60395	1.01988
SLC16A7	0.114739	-0.0283864	0.247	0.253	1	1.01987
AL353138.1	0.333677	-0.0283684	0.246	0.248	1	1.01986
RAB7A	0.000826563	-0.02836	0.75	0.788	1	1.01985
GPATCH2	0.133285	-0.0283323	0.347	0.35	1	1.01983
SPATA7	0.00173127	-0.0283236	0.101	0.113	1	1.01983
PTRH1	0.0034475	-0.0283129	0.153	0.166	1	1.01982
UBE3D	0.0573871	-0.0282778	0.182	0.189	1	1.01979
SNHG3	0.0108462	-0.0282625	0.225	0.238	1	1.01978
ZER1	0.00192099	-0.0282413	0.163	0.177	1	1.01977
RCL1	0.00165181	-0.0282354	0.177	0.191	1	1.01976
PPP6R3	0.400454	-0.0282266	0.48	0.476	1	1.01976
AGAP3	0.0382744	-0.0281982	0.232	0.242	1	1.01974
KIAA1958	0.0210941	-0.0281841	0.174	0.184	1	1.01973
ZCCHC14	0.00490022	-0.0281631	0.17	0.183	1	1.01971
FLYWCH1	0.000598122	-0.0281291	0.147	0.162	1	1.01969
SLTM	0.0100801	-0.028127	0.687	0.718	1	1.01969
UIMC1	0.0637556	-0.028069	0.307	0.315	1	1.01965
MDM2	0.33035	-0.0280561	0.465	0.468	1	1.01964
GRHL2	0.780584	-0.0280397	0.553	0.54	1	1.01963
DCBLD2	0.454671	-0.0280382	0.271	0.272	1	1.01962
MICU1	0.181427	-0.0280267	0.333	0.338	1	1.01962
UNC5B	0.0102535	-0.0280201	0.184	0.196	1	1.01961
YPEL2	0.00328655	-0.0280033	0.097	0.108	1	1.0196
ERGIC1	0.238363	-0.0279951	0.364	0.365	1	1.01959
EHBP1L1	0.00532881	-0.0279897	0.181	0.194	1	1.01959
GPATCH8	0.546768	-0.0279849	0.488	0.481	1	1.01959
MPZL3	0.000814184	-0.0279066	0.136	0.151	1	1.01953
TFEB	0.000897173	-0.0278801	0.134	0.148	1	1.01951
PLIN2	0.041242	-0.027855	0.264	0.275	1	1.0195
GGCT	0.000132269	-0.0278519	0.568	0.604	1	1.01949
MRPS12	0.000313839	-0.0278433	0.622	0.659	1	1.01949
AC087280.2	0.000211913	-0.0278378	0.115	0.13	1	1.01948
DHX30	0.0262341	-0.0277952	0.231	0.242	1	1.01945
BLCAP	0.225418	-0.0277748	0.372	0.375	1	1.01944
ADD1	0.152959	-0.0277573	0.357	0.361	1	1.01943
POLR1G	1.58e-05	-0.0277557	0.106	0.123	0.478185	1.01943
P3H2	0.0434496	-0.027721	0.166	0.174	1	1.0194
CNTRL	0.0331919	-0.0276927	0.151	0.16	1	1.01938
LRPPRC	0.166543	-0.0276828	0.381	0.384	1	1.01937
ARFGEF1	0.482601	-0.0276788	0.489	0.48	1	1.01937
LRMDA	0.0161375	-0.0276749	0.573	0.583	1	1.01937
EYA1	0.029745	-0.027662	0.121	0.129	1	1.01936
KIFAP3	0.0259354	-0.0276437	0.211	0.221	1	1.01935
DTX2	0.119535	-0.0276431	0.22	0.226	1	1.01935
SLC26A2	0.00497638	-0.0276397	0.165	0.178	1	1.01934
PRAG1	0.0626572	-0.0276259	0.19	0.199	1	1.01933
AGFG1	0.345335	-0.0276184	0.453	0.45	1	1.01933
RNF145	3.52e-05	-0.0275438	0.536	0.574	1	1.01928
STOML2	0.00467928	-0.0275328	0.681	0.714	1	1.01927
DHX8	0.0185439	-0.027521	0.179	0.189	1	1.01926
UFSP2	0.00204248	-0.0275157	0.163	0.177	1	1.01926
PDCD10	0.000229042	-0.0275144	0.548	0.583	1	1.01925
CEP164	0.0957423	-0.0275085	0.207	0.213	1	1.01925
PTGES2	0.0530151	-0.027475	0.306	0.315	1	1.01923
D2HGDH	0.000361091	-0.0274674	0.135	0.15	1	1.01922
CLIP2	0.0011902	-0.0274508	0.119	0.132	1	1.01921
KIZ-AS1	0.0123576	-0.0273835	0.106	0.115	1	1.01916
IQCE	0.00139801	-0.0273724	0.092	0.103	1	1.01915
PLEKHH3	0.0149327	-0.0273584	0.206	0.217	1	1.01914
TFDP2	0.357841	-0.0273576	0.364	0.361	1	1.01914
ZDHHC20	0.0316814	-0.0273389	0.296	0.306	1	1.01913
CAPZA1	0.000586898	-0.0273193	0.667	0.705	1	1.01912
LAMTOR2	0.00355354	-0.0272749	0.659	0.693	1	1.01909
STK38L	0.289864	-0.0272694	0.204	0.207	1	1.01908
DNAJC21	5.81e-05	-0.0272496	0.545	0.581	1	1.01907
COPB2	0.00838879	-0.0272308	0.519	0.538	1	1.01905
CCDC57	0.0787003	-0.0272093	0.266	0.273	1	1.01904
LUC7L	0.0576755	-0.0272037	0.263	0.271	1	1.01904
NNT	0.0272922	-0.0272007	0.207	0.218	1	1.01903
CLASP2	0.0876282	-0.0271931	0.396	0.403	1	1.01903
ARHGEF28	0.971277	-0.0271926	0.384	0.376	1	1.01903
CMTM7	0.0251128	-0.0271924	0.211	0.222	1	1.01903
ANKH	0.0369219	-0.027192	0.266	0.277	1	1.01903
CDK13	0.198576	-0.0271868	0.464	0.462	1	1.01902
MT-TM	0.00491272	-0.0271478	0.096	0.106	1	1.019
WDR54	0.937913	-0.0271065	0.136	0.134	1	1.01897
NFX1	0.233966	-0.0270936	0.364	0.366	1	1.01896
POLR2F	0.00324036	-0.0270726	0.623	0.654	1	1.01894
GFOD1	0.142701	-0.0270594	0.356	0.36	1	1.01893
AC010642.2	0.00478995	-0.0270412	0.226	0.241	1	1.01892
CYB561A3	0.0170412	-0.0270345	0.213	0.224	1	1.01892
ATXN7L3B	0.0993886	-0.0270175	0.29	0.296	1	1.0189
PHB2	0.000690587	-0.0270066	0.66	0.701	1	1.0189
SNHG19	1.58e-05	-0.0269942	0.09	0.106	0.478691	1.01889
CROT	0.311916	-0.0269833	0.351	0.352	1	1.01888
MARCHF7	0.748115	-0.0269791	0.43	0.422	1	1.01888
ECI1	0.000351195	-0.0269551	0.614	0.649	1	1.01886
MT-ND3	0.0218385	-0.0269475	0.998	0.999	1	1.01885
TXNDC17	0.0146209	-0.0269443	0.986	0.987	1	1.01885
SIRT7	0.138179	-0.0269432	0.255	0.261	1	1.01885
STUB1	0.00540506	-0.0269198	0.727	0.764	1	1.01883
WDR26	0.14365	-0.0269193	0.278	0.283	1	1.01883
MAP2K5	0.15107	-0.0269115	0.24	0.244	1	1.01883
ERICH1	0.128558	-0.0268539	0.271	0.276	1	1.01879
ARID5B	0.0883066	-0.0268427	0.553	0.562	1	1.01878
MRPS34	0.000431135	-0.0268215	0.726	0.772	1	1.01877
SULT2B1	0.0719335	-0.0267993	0.167	0.174	1	1.01875
VPS53	0.140106	-0.0267992	0.37	0.374	1	1.01875
RRP15	0.0160407	-0.026787	0.206	0.217	1	1.01874
NBAS	0.0520445	-0.0267802	0.322	0.331	1	1.01874
SINHCAF	0.220352	-0.0267595	0.372	0.373	1	1.01872
KLHDC10	0.16121	-0.0267497	0.325	0.329	1	1.01871
ECHDC1	0.0680071	-0.0267062	0.511	0.52	1	1.01868
IQCB1	0.204039	-0.0266971	0.314	0.318	1	1.01868
SLC27A4	0.000149124	-0.026688	0.121	0.137	1	1.01867
SPAG7	0.00158388	-0.0266795	0.545	0.572	1	1.01866
POLR1B	0.0126401	-0.0266723	0.141	0.151	1	1.01866
EMB	0.0126758	-0.026652	0.148	0.158	1	1.01865
EIF3I	0.00747051	-0.0266161	0.706	0.739	1	1.01862
IP6K1	0.248886	-0.0265837	0.245	0.248	1	1.0186
INPP5D	0.00532221	-0.0265791	0.093	0.103	1	1.01859
KRT23	7.43e-11	-0.0265434	0.675	0.742	2.25e-06	1.01857
HIBADH	0.103361	-0.0265292	0.325	0.331	1	1.01856
WASF2	0.00594714	-0.0265199	0.767	0.803	1	1.01855
HDAC4	0.0533079	-0.0265193	0.196	0.204	1	1.01855
NDST1	0.0425586	-0.0265178	0.175	0.183	1	1.01855
CMTM6	0.013567	-0.0264984	0.547	0.564	1	1.01854
CDK8	0.0698089	-0.0264886	0.317	0.324	1	1.01853
ZCCHC7	0.586871	-0.0264864	0.466	0.457	1	1.01853
NF2	0.00944314	-0.0264797	0.173	0.185	1	1.01852
CCDC138	0.264048	-0.0264574	0.211	0.215	1	1.01851
SRD5A1	0.328968	-0.0264524	0.279	0.281	1	1.0185
APRT	0.0641093	-0.0264346	0.928	0.94	1	1.01849
CSNK2A1	0.0682612	-0.0264346	0.493	0.498	1	1.01849
EXTL3	0.106314	-0.026431	0.26	0.267	1	1.01849
RNF8	0.104181	-0.0264087	0.268	0.275	1	1.01847
HSPBP1	0.157161	-0.0263948	0.195	0.201	1	1.01846
GIT2	0.00802163	-0.0263855	0.179	0.191	1	1.01846
CRCP	0.00702805	-0.0263846	0.173	0.185	1	1.01846
SCAPER	0.294499	-0.0263658	0.324	0.326	1	1.01844
ASCC2	0.0232506	-0.0263635	0.264	0.275	1	1.01844
ATP13A2	0.0258566	-0.0263406	0.144	0.153	1	1.01843
MPHOSPH9	0.0229955	-0.0263312	0.133	0.142	1	1.01842
LMNA	0.0315877	-0.0263267	0.854	0.883	1	1.01842
SESN3	0.264123	-0.0263213	0.351	0.352	1	1.01841
CAMK2G	0.102949	-0.0262978	0.187	0.194	1	1.0184
VTI1A	0.463144	-0.0262875	0.525	0.518	1	1.01839
NOP53	0.00094612	-0.0262715	0.637	0.674	1	1.01838
REX1BD	0.000919981	-0.0262476	0.55	0.583	1	1.01836
SPAG1	0.956763	-0.0261816	0.182	0.18	1	1.01831
CUL5	0.163414	-0.02616	0.388	0.393	1	1.0183
RUNX2	0.033276	-0.0261337	0.105	0.112	1	1.01828
TARBP1	0.0456098	-0.0261327	0.163	0.171	1	1.01828
MPST	0.150566	-0.0261179	0.397	0.4	1	1.01827
FUT10	0.00748146	-0.0261135	0.158	0.17	1	1.01827
CEP192	0.145864	-0.0261067	0.275	0.281	1	1.01826
CRTC1	0.0274837	-0.0261035	0.133	0.142	1	1.01826
CDC14B	0.880542	-0.0261014	0.243	0.239	1	1.01826
CASTOR3	0.0138349	-0.0260965	0.098	0.107	1	1.01825
AMBRA1	0.288364	-0.026086	0.413	0.412	1	1.01825
STK38	0.812255	-0.0260704	0.333	0.328	1	1.01823
MICOS13	0.132734	-0.0260388	0.819	0.85	1	1.01821
CIRBP	5.22e-05	-0.0260367	0.511	0.548	1	1.01821
NAT10	0.00176532	-0.0260366	0.134	0.147	1	1.01821
YLPM1	0.0937806	-0.0260192	0.288	0.296	1	1.0182
UCK2	0.058086	-0.0260162	0.252	0.26	1	1.0182
METTL16	0.0417902	-0.0260147	0.224	0.234	1	1.0182
EEF2K	0.00933449	-0.0259941	0.175	0.187	1	1.01818
SYMPK	0.0161969	-0.0259924	0.203	0.214	1	1.01818
RAB11A	0.00381034	-0.0259921	0.695	0.73	1	1.01818
CCDC12	0.312017	-0.0259222	0.454	0.456	1	1.01813
ACOX1	0.122067	-0.0259109	0.215	0.221	1	1.01812
PLCH2	0.000121442	-0.0258745	0.091	0.106	1	1.0181
RANBP10	0.00312599	-0.0258538	0.137	0.15	1	1.01808
KMT5B	0.0962076	-0.0258259	0.329	0.335	1	1.01806
KCTD20	0.0744375	-0.0258227	0.184	0.191	1	1.01806
CNTN1	0.000200291	-0.0258171	0.086	0.1	1	1.01806
UBXN4	0.182301	-0.0258039	0.854	0.88	1	1.01805
LRPAP1	2.82e-05	-0.0257962	0.606	0.655	0.853058	1.01804
LPCAT3	0.185715	-0.0257838	0.224	0.229	1	1.01803
TET3	0.00512896	-0.0257751	0.26	0.274	1	1.01803
NAA35	0.130612	-0.0257662	0.294	0.3	1	1.01802
PDCD11	0.00243983	-0.0257218	0.167	0.181	1	1.01799
RBM47	0.308955	-0.0256932	0.776	0.802	1	1.01797
ACTN1	0.00100586	-0.0256618	0.536	0.571	1	1.01795
NIPAL3	0.124404	-0.0256463	0.262	0.268	1	1.01794
TUSC3	0.00104333	-0.0256418	0.522	0.55	1	1.01793
CSNK1G3	0.190198	-0.0256311	0.303	0.307	1	1.01792
SNHG8	0.000527859	-0.0256171	0.672	0.715	1	1.01792
KIF1C	0.0324493	-0.0256159	0.225	0.235	1	1.01791
WDR20	0.146129	-0.0256123	0.275	0.281	1	1.01791
CCT7	0.00187542	-0.0255943	0.668	0.706	1	1.0179
CEBPZ	0.197488	-0.0255192	0.356	0.359	1	1.01785
EIF2AK4	0.16354	-0.0255017	0.354	0.359	1	1.01783
ABR	0.143639	-0.0254948	0.218	0.224	1	1.01783
IMMT	0.0978815	-0.0254942	0.387	0.395	1	1.01783
MTMR1	0.262188	-0.0254281	0.174	0.178	1	1.01778
STX6	0.187911	-0.0254275	0.319	0.322	1	1.01778
MICALL2	0.0502432	-0.0253979	0.186	0.194	1	1.01776
PTPMT1	0.0282119	-0.0253331	0.223	0.234	1	1.01771
CDK10	0.0554385	-0.0253231	0.127	0.134	1	1.01771
EIF3A	0.00380412	-0.0253194	0.82	0.861	1	1.0177
MED15	0.0601312	-0.025315	0.273	0.281	1	1.0177
CCNY	0.278263	-0.0252867	0.51	0.507	1	1.01768
DNAJC17	0.0266301	-0.0252752	0.216	0.226	1	1.01767
CARS2	0.640363	-0.0252742	0.446	0.44	1	1.01767
DUS1L	0.230426	-0.0252707	0.366	0.369	1	1.01767
YAF2	0.0188841	-0.0252541	0.261	0.273	1	1.01766
PACSIN2	0.171388	-0.0252481	0.357	0.36	1	1.01765
CELF1	0.123292	-0.0252454	0.547	0.552	1	1.01765
CDK12	0.104338	-0.0252349	0.308	0.315	1	1.01765
ARHGAP1	0.0529851	-0.0251671	0.246	0.255	1	1.0176
HAGH	0.0811267	-0.0251666	0.301	0.308	1	1.0176
CRIP2	0.0948986	-0.0251589	0.254	0.261	1	1.01759
JMY	0.122937	-0.0251542	0.156	0.162	1	1.01759
IKBKB	0.0157312	-0.0251432	0.233	0.245	1	1.01758
ZNF236	0.0369201	-0.0251351	0.189	0.198	1	1.01757
PSMA3-AS1	0.00991993	-0.0251196	0.191	0.203	1	1.01756
MRPL23	0.00971439	-0.0251145	0.754	0.788	1	1.01756
ATE1	0.204457	-0.0250994	0.347	0.351	1	1.01755
PSMB4	0.00888482	-0.0250983	0.615	0.646	1	1.01755
IQSEC2	0.0140053	-0.025081	0.124	0.134	1	1.01754
ZKSCAN1	0.521887	-0.0250658	0.378	0.376	1	1.01753
FUS	0.00160182	-0.0250546	0.609	0.646	1	1.01752
SFN	0.0732724	-0.0250432	0.944	0.952	1	1.01751
MAN1C1	0.00214002	-0.0250093	0.099	0.111	1	1.01749
SRPX2	0.229013	-0.0250063	0.317	0.32	1	1.01748
ZNF827	0.170562	-0.0249976	0.231	0.237	1	1.01748
SHROOM2	0.0548166	-0.0249703	0.199	0.207	1	1.01746
ANAPC7	0.025241	-0.0249624	0.172	0.182	1	1.01745
PLEKHG1	0.647734	-0.024955	0.174	0.174	1	1.01745
CBY1	0.0485787	-0.0249526	0.207	0.216	1	1.01745
WWP2	0.219143	-0.024937	0.31	0.315	1	1.01744
PALB2	0.000186514	-0.024926	0.097	0.111	1	1.01743
PARD6G	0.0469516	-0.0249232	0.25	0.259	1	1.01743
BZW2	0.302991	-0.0249206	0.444	0.441	1	1.01742
DAP3	0.223443	-0.0249158	0.444	0.446	1	1.01742
DGCR2	0.125651	-0.0249118	0.256	0.262	1	1.01742
SHPRH	0.0532333	-0.0249057	0.257	0.265	1	1.01741
IL20RB	0.00493309	-0.0249031	0.674	0.71	1	1.01741
PLXNB1	0.0719411	-0.0249003	0.165	0.172	1	1.01741
MAPK14	0.45583	-0.0248852	0.337	0.336	1	1.0174
INTS10	0.146197	-0.0248626	0.287	0.292	1	1.01738
EIF4G2	0.110923	-0.0248578	0.864	0.885	1	1.01738
XRCC1	0.000479076	-0.0248401	0.092	0.105	1	1.01737
SUPT6H	0.00442757	-0.0248248	0.248	0.263	1	1.01736
CSDE1	0.0399971	-0.0247936	0.796	0.83	1	1.01733
KANTR	0.00290113	-0.0247674	0.11	0.122	1	1.01732
PELI1	0.0160228	-0.0247484	0.233	0.246	1	1.0173
BRD8	0.0180923	-0.024741	0.168	0.179	1	1.0173
WDTC1	0.000317211	-0.0247344	0.112	0.126	1	1.01729
UBASH3B	0.00560038	-0.0247294	0.091	0.101	1	1.01729
ANKRD36BP1	0.0399924	-0.0247228	0.167	0.175	1	1.01728
UPF1	0.181096	-0.0246984	0.188	0.192	1	1.01727
GNL3L	0.019636	-0.0246831	0.204	0.215	1	1.01726
NUP188	0.00468347	-0.0246747	0.15	0.162	1	1.01725
LINC01572	0.954861	-0.0246712	0.302	0.298	1	1.01725
KIAA1328	0.105682	-0.0246688	0.233	0.239	1	1.01725
TMCC3	0.0537355	-0.0246451	0.155	0.163	1	1.01723
AGO2	0.0167454	-0.0246422	0.282	0.295	1	1.01723
AFAP1	0.171527	-0.024638	0.218	0.223	1	1.01722
NDUFAF6	0.286604	-0.0246141	0.234	0.237	1	1.01721
DNAJC11	0.0651779	-0.0246001	0.218	0.226	1	1.0172
CUTA	0.0204563	-0.0245955	0.648	0.676	1	1.01719
ZNF430	0.0734133	-0.0245881	0.216	0.224	1	1.01719
H1-3	0.520369	-0.0245867	0.151	0.147	1	1.01719
MBTPS1	0.137273	-0.0245745	0.257	0.263	1	1.01718
ARHGAP18	0.147841	-0.0245685	0.218	0.208	1	1.01718
CDK11B	0.0114595	-0.0245684	0.156	0.167	1	1.01718
FAM126B	0.00780347	-0.0245595	0.179	0.191	1	1.01717
RAP1GDS1	0.492145	-0.0245429	0.493	0.488	1	1.01716
STIP1	0.262683	-0.0245366	0.348	0.351	1	1.01715
UROS	0.0747066	-0.0245146	0.287	0.294	1	1.01714
AC073107.1	0.00854566	-0.0245092	0.11	0.12	1	1.01713
PTPN4	0.0611127	-0.0244861	0.28	0.289	1	1.01712
NBEAL2	0.0556778	-0.024476	0.125	0.133	1	1.01711
TEX10	0.0404246	-0.0244698	0.15	0.158	1	1.01711
CEP95	0.104926	-0.0244557	0.178	0.184	1	1.0171
CDIN1	0.0827529	-0.0244435	0.24	0.248	1	1.01709
AC021078.1	0.0121183	-0.0243689	0.161	0.172	1	1.01703
IPO8	0.00762832	-0.0243529	0.137	0.148	1	1.01702
INO80	0.225179	-0.0243374	0.318	0.322	1	1.01701
TBC1D16	0.00664624	-0.024326	0.141	0.153	1	1.017
CAP1	0.046321	-0.0243175	0.742	0.769	1	1.017
PANK3	0.155045	-0.0242937	0.226	0.231	1	1.01698
KANSL1L	0.789845	-0.0242608	0.236	0.231	1	1.01696
DNAJC7	0.00439128	-0.0242583	0.625	0.655	1	1.01696
THSD4	0.592528	-0.0242168	0.362	0.361	1	1.01693
FAM118A	0.0387092	-0.0242026	0.184	0.193	1	1.01692
ZNF552	0.0991685	-0.0241854	0.128	0.135	1	1.01691
AEBP2	0.448313	-0.0241769	0.463	0.46	1	1.0169
ANKRD26	0.146785	-0.024131	0.288	0.294	1	1.01687
GOT2	0.485858	-0.0241237	0.309	0.309	1	1.01686
MANBA	0.028241	-0.024115	0.185	0.195	1	1.01686
WARS2-AS1	0.0110947	-0.0240968	0.218	0.23	1	1.01684
GPR137B	0.0082035	-0.0240829	0.152	0.164	1	1.01683
CNOT10	0.0147033	-0.0240687	0.224	0.236	1	1.01682
VPS51	0.0980246	-0.0240493	0.298	0.304	1	1.01681
RBL2	0.101578	-0.0240477	0.213	0.22	1	1.01681
RAD54L2	0.0106189	-0.0240108	0.19	0.202	1	1.01678
C2CD3	0.0547696	-0.023987	0.177	0.185	1	1.01677
ACAD10	0.00126344	-0.0239678	0.111	0.123	1	1.01675
PLPP3	0.00114019	-0.0239623	0.124	0.138	1	1.01675
IST1	0.168039	-0.0239592	0.297	0.302	1	1.01675
ATP11A	0.0762303	-0.0239495	0.169	0.177	1	1.01674
CNNM2	0.0121642	-0.0239481	0.115	0.125	1	1.01674
PUM2	0.904214	-0.0239462	0.532	0.519	1	1.01674
ALOX12-AS1	0.0277704	-0.0239445	0.115	0.124	1	1.01674
MXI1	0.109462	-0.0239413	0.193	0.2	1	1.01673
UBL3	0.170132	-0.0239266	0.26	0.265	1	1.01672
WWC3	0.0228296	-0.0239201	0.155	0.165	1	1.01672
NUDT8	0.338532	-0.0238992	0.28	0.282	1	1.0167
COL7A1	0.209371	-0.0238872	0.187	0.192	1	1.0167
SEC62	0.00713792	-0.0238709	0.738	0.778	1	1.01668
CTBP2	0.0340593	-0.0238636	0.697	0.722	1	1.01668
ODF3B	3.38e-10	-0.0238567	0.124	0.098	1.02e-05	1.01667
TUFM	0.0353588	-0.0238519	0.842	0.877	1	1.01667
PARN	0.345127	-0.0238424	0.266	0.269	1	1.01666
RUFY2	0.0321522	-0.02384	0.191	0.201	1	1.01666
RRP8	0.000188305	-0.0238254	0.116	0.132	1	1.01665
RABEP1	0.396442	-0.0238201	0.415	0.415	1	1.01665
UBXN7	0.225246	-0.0238004	0.219	0.223	1	1.01663
PLEKHM1	0.000818824	-0.0237967	0.13	0.144	1	1.01663
MTDH	0.0082999	-0.0237948	0.899	0.922	1	1.01663
PITPNM1	0.0660876	-0.0237768	0.127	0.134	1	1.01662
ZNF248	0.0533521	-0.0237621	0.144	0.152	1	1.01661
WDR37	0.132501	-0.0237549	0.255	0.261	1	1.0166
MTLN	0.00225999	-0.0237293	0.474	0.499	1	1.01658
CEP152	0.0150445	-0.023725	0.091	0.1	1	1.01658
MTCH2	0.000792009	-0.0237096	0.617	0.654	1	1.01657
PMM2	0.120154	-0.0237005	0.29	0.297	1	1.01656
ANXA11	0.0765056	-0.0236868	0.828	0.85	1	1.01655
AIFM1	0.0827063	-0.023682	0.197	0.204	1	1.01655
CPEB4	0.292409	-0.0236615	0.328	0.33	1	1.01654
TBC1D14	0.205265	-0.023657	0.233	0.238	1	1.01653
RBPMS	0.0167559	-0.0236541	0.592	0.613	1	1.01653
PLS1	0.0740332	-0.0236184	0.181	0.188	1	1.01651
STAU2	0.87655	-0.0235832	0.339	0.335	1	1.01648
MMP24OS	0.00724567	-0.0235679	0.429	0.45	1	1.01647
SLX4IP	0.151443	-0.0235645	0.326	0.331	1	1.01647
TMEM107	0.0455464	-0.0235602	0.125	0.133	1	1.01646
CIB1	0.843838	-0.0235368	0.869	0.878	1	1.01645
MORC4	0.0766002	-0.0235261	0.184	0.192	1	1.01644
TMCO1	0.00708177	-0.0235236	0.588	0.615	1	1.01644
ANXA7	0.0710663	-0.0234907	0.537	0.549	1	1.01642
SEC24B	0.123196	-0.0234715	0.361	0.366	1	1.0164
CEP97	0.00368311	-0.0234382	0.133	0.146	1	1.01638
VHL	0.111841	-0.0234329	0.173	0.179	1	1.01638
CLHC1	0.0230148	-0.0234213	0.127	0.137	1	1.01637
TMEM138	0.0144425	-0.0234094	0.164	0.175	1	1.01636
ATG2B	0.000820766	-0.0234008	0.09	0.102	1	1.01635
SH3PXD2A-AS1	0.000243018	-0.0233986	0.092	0.106	1	1.01635
NUP153	0.0661648	-0.0233729	0.255	0.263	1	1.01633
ANKS3	0.00331868	-0.0233485	0.098	0.109	1	1.01632
NSD2	0.828412	-0.023333	0.28	0.278	1	1.0163
RASA1	0.627601	-0.0233329	0.359	0.358	1	1.0163
OLFML2A	0.00384146	-0.0233192	0.106	0.117	1	1.01629
AC008014.1	0.79134	-0.0233047	0.166	0.166	1	1.01628
ABCD3	0.753426	-0.0233041	0.338	0.335	1	1.01628
OPA3	0.013278	-0.0232984	0.174	0.185	1	1.01628
ZRANB3	0.179706	-0.0232734	0.243	0.248	1	1.01626
MINK1	0.335154	-0.0232717	0.281	0.284	1	1.01626
ITGB5	0.00544916	-0.0232696	0.125	0.137	1	1.01626
HIP1	0.0579927	-0.0232653	0.18	0.188	1	1.01626
TNPO2	0.0240775	-0.0232395	0.147	0.157	1	1.01624
NSA2	0.245545	-0.0232335	0.811	0.835	1	1.01623
GNL1	0.0832638	-0.0232253	0.234	0.241	1	1.01623
FDXR	0.0193391	-0.023206	0.21	0.221	1	1.01622
EEFSEC	0.053006	-0.023196	0.188	0.196	1	1.01621
UBA6-AS1	0.56394	-0.023184	0.135	0.137	1	1.0162
SNX30	0.000172026	-0.0231637	0.094	0.108	1	1.01619
SDHC	0.00321998	-0.0231609	0.567	0.593	1	1.01618
EFHD2	0.0194032	-0.0231559	0.643	0.674	1	1.01618
SAT2	0.806659	-0.0231389	0.336	0.333	1	1.01617
RANBP17	0.836869	-0.0231201	0.285	0.28	1	1.01615
UHRF2	0.338159	-0.0231117	0.222	0.226	1	1.01615
MRRF	0.0290523	-0.0230801	0.247	0.257	1	1.01613
PDCD6	0.0023006	-0.0230697	0.099	0.111	1	1.01612
AP1G2	0.017175	-0.0230506	0.148	0.158	1	1.01611
DCAF1	0.021612	-0.0230292	0.172	0.182	1	1.01609
CSRNP3	0.0287924	-0.0230254	0.109	0.118	1	1.01609
SOCS4	0.0719149	-0.0230239	0.15	0.157	1	1.01609
FOXN3	0.259141	-0.0230209	0.455	0.439	1	1.01608
TTC39C	0.150422	-0.0230166	0.336	0.34	1	1.01608
CMSS1	0.107096	-0.0230054	0.328	0.336	1	1.01607
CDC42EP4	0.248999	-0.0230049	0.259	0.263	1	1.01607
PLEKHH2	0.101195	-0.0229975	0.126	0.133	1	1.01607
GOLGA2	0.143207	-0.0229895	0.286	0.292	1	1.01606
EXOC2	0.112184	-0.0229756	0.247	0.254	1	1.01605
FRMD8	0.011718	-0.022968	0.141	0.151	1	1.01605
NDUFA8	0.00757961	-0.0229645	0.676	0.711	1	1.01605
KLHL29	0.16972	-0.022954	0.217	0.223	1	1.01604
LARP7	0.00351526	-0.0229111	0.535	0.562	1	1.01601
USP6NL	0.269525	-0.0228008	0.239	0.242	1	1.01593
NDUFA7	0.100195	-0.0228008	0.189	0.195	1	1.01593
DESI2	0.149668	-0.0227985	0.283	0.289	1	1.01593
PCYT1A	0.179189	-0.0227894	0.267	0.272	1	1.01592
TEX2	0.0188589	-0.0227817	0.141	0.151	1	1.01592
PGM2L1	0.289402	-0.0227786	0.111	0.115	1	1.01591
MRFAP1	0.0150411	-0.0227679	0.703	0.738	1	1.01591
DMXL1	0.175067	-0.0227642	0.28	0.285	1	1.0159
CRYL1	0.0763838	-0.0227475	0.129	0.136	1	1.01589
TAF3	0.524368	-0.0227145	0.316	0.316	1	1.01587
SLAIN2	0.996855	-0.0227079	0.364	0.357	1	1.01586
KIAA1841	0.0171081	-0.0226324	0.158	0.169	1	1.01581
NT5DC1	0.648891	-0.0226302	0.353	0.349	1	1.01581
BIRC5	0.935987	-0.0226248	0.172	0.17	1	1.01581
RAB40C	0.0222524	-0.0226031	0.128	0.137	1	1.01579
MTREX	0.239315	-0.0225919	0.314	0.318	1	1.01578
SOS2	0.237304	-0.0225638	0.324	0.328	1	1.01576
GNB1	0.00399013	-0.0225598	0.671	0.702	1	1.01576
CEP350	0.73667	-0.0225471	0.414	0.408	1	1.01575
GRHPR	0.0913987	-0.0225318	0.488	0.498	1	1.01574
FLII	0.180046	-0.0225308	0.231	0.236	1	1.01574
ZSWIM6	0.485231	-0.022526	0.531	0.525	1	1.01574
LSM4	0.000321207	-0.0225234	0.696	0.744	1	1.01573
ALS2	0.0152677	-0.0225129	0.109	0.118	1	1.01573
KLRK1-AS1	0.58583	-0.0225104	0.349	0.348	1	1.01573
MTURN	0.0187854	-0.0225097	0.158	0.168	1	1.01572
GGNBP2	0.0120504	-0.0225081	0.541	0.563	1	1.01572
ZNF638	0.253245	-0.0224919	0.51	0.51	1	1.01571
FAM13A	0.61534	-0.0224887	0.244	0.245	1	1.01571
PSMD9	0.055644	-0.0224701	0.171	0.179	1	1.0157
HS6ST2	0.132776	-0.0224595	0.224	0.23	1	1.01569
BTBD2	0.0661035	-0.0224453	0.186	0.194	1	1.01568
GNE	0.452068	-0.0224398	0.118	0.121	1	1.01568
PLA2G10	0.0157302	-0.0224278	0.096	0.105	1	1.01567
FASTKD1	0.157206	-0.0224199	0.197	0.202	1	1.01566
TDRD3	0.10965	-0.0224133	0.248	0.255	1	1.01566
LINC02615	0.184656	-0.0224124	0.227	0.232	1	1.01566
ELMOD3	0.0942167	-0.0224108	0.153	0.159	1	1.01566
GOLGA1	0.0500068	-0.0223992	0.169	0.178	1	1.01565
TMC4	0.936099	-0.0223567	0.267	0.262	1	1.01562
LIMK2	0.707905	-0.0223521	0.379	0.377	1	1.01561
COG5	0.389942	-0.0223335	0.426	0.426	1	1.0156
HDAC3	0.0692025	-0.0223287	0.212	0.22	1	1.0156
KPNB1	0.00175099	-0.0223274	0.643	0.681	1	1.0156
LRCH3	0.466905	-0.0223081	0.339	0.34	1	1.01558
SAMD12	0.576698	-0.0223079	0.506	0.493	1	1.01558
SLC2A13	0.0624249	-0.022287	0.111	0.118	1	1.01557
LINC02595	0.000254403	-0.0222493	0.092	0.106	1	1.01554
NTN4	0.765274	-0.0222398	0.309	0.303	1	1.01553
USP45	0.00673193	-0.0222318	0.141	0.152	1	1.01553
SBNO1	0.0975941	-0.0222219	0.347	0.355	1	1.01552
ERCC3	0.0391619	-0.0222036	0.143	0.152	1	1.01551
COQ8B	0.021237	-0.0221984	0.109	0.118	1	1.01551
PAWR	0.00165914	-0.0221922	0.567	0.592	1	1.0155
KCNQ1OT1	0.67406	-0.0221667	0.103	0.104	1	1.01548
ATP10D	0.387198	-0.0221619	0.294	0.295	1	1.01548
RPS6KA3	0.369076	-0.0221617	0.348	0.349	1	1.01548
SEPTIN11	0.504025	-0.0221475	0.419	0.416	1	1.01547
GNAI1	0.560549	-0.0221354	0.459	0.455	1	1.01546
PHF20L1	0.137413	-0.0221102	0.454	0.461	1	1.01544
FBLIM1	0.279008	-0.0220945	0.287	0.29	1	1.01543
IFNAR1	0.334891	-0.0220944	0.27	0.273	1	1.01543
RBM25	0.000455708	-0.022085	0.667	0.713	1	1.01543
DHX57	0.0302914	-0.0220709	0.139	0.148	1	1.01542
NUDT4	0.550401	-0.0220674	0.23	0.23	1	1.01541
PICALM	0.40602	-0.0220269	0.429	0.413	1	1.01539
[truncated: 7,182 more rows]

## Sheet: DEG_ALVIAV-vsMock_downreg
	p_val	avg_log2FC	pct.1	pct.2	p_val_adj	average fold change
CXCL14	5.08e-93	-1.38099	0.334	0.504	1.3e-88	2.60447
RPL3	0	-1.1468	0.986	1	0	2.21422
RPL10A	0	-1.0071	0.981	1	0	2.00986
RPS6	0	-0.98348	0.999	1	0	1.97723
SNHG5	0	-0.979372	0.868	0.985	0	1.97161
FTL	0	-0.959719	0.993	1	0	1.94493
RPL4	0	-0.943039	0.939	0.996	0	1.92257
EEF1A1	0	-0.931548	1	1	0	1.90732
KRT15	5.63e-100	-0.892793	0.364	0.542	1.44e-95	1.85677
RPS3A	0	-0.877987	0.997	1	0	1.83781
RPS2	0	-0.877918	0.999	1	0	1.83772
RPLP1	0	-0.862343	1	1	0	1.81799
RPL23	0	-0.830472	0.996	1	0	1.77827
RPL27A	0	-0.811275	0.994	0.999	0	1.75476
TPT1	0	-0.782234	1	1	0	1.71979
TNC	1.59e-78	-0.778705	0.442	0.576	4.08e-74	1.71559
RPL13A	0	-0.773755	0.999	1	0	1.70971
RPS18	0	-0.748641	1	1	0	1.68021
RPL5	0	-0.744641	0.997	0.999	0	1.67556
RPS23	0	-0.741619	0.998	1	0	1.67205
EEF2	0	-0.725887	0.968	0.994	0	1.65392
CCND2	2.49e-141	-0.715066	0.649	0.809	6.37e-137	1.64156
RPS3	0	-0.708695	0.999	1	0	1.63432
RPL7A	0	-0.703133	1	1	0	1.62804
GPNMB	5.83e-118	-0.702965	0.438	0.622	1.49e-113	1.62785
RPL26	0	-0.700771	0.998	1	0	1.62537
SNHG29	3.88e-253	-0.698991	0.936	0.978	9.93e-249	1.62337
RACK1	0	-0.693585	0.998	1	0	1.6173
RPLP0	0	-0.691617	0.998	0.999	0	1.61509
GAS5	1.47e-174	-0.690878	0.801	0.924	3.77e-170	1.61427
MT-CYB	0	-0.681842	1	1	0	1.60419
RPL15	0	-0.681644	1	1	0	1.60397
RPS20	0	-0.677701	0.993	1	0	1.59959
RPL27	0	-0.676175	0.998	1	0	1.5979
RBM3	9.09e-262	-0.674924	0.756	0.922	2.32e-257	1.59651
RPL13	0	-0.67341	1	1	0	1.59484
RPS16	0	-0.671963	0.999	1	0	1.59324
RPL23A	0	-0.671287	0.998	1	0	1.59249
RPL9	0	-0.66873	0.998	1	0	1.58967
RPS4X	0	-0.665708	1	1	0	1.58635
VIM	2.13e-142	-0.664498	0.654	0.822	5.43e-138	1.58502
EEF1B2	0	-0.654151	0.973	0.994	0	1.57369
AHNAK	9.37e-213	-0.653737	0.729	0.889	2.4e-208	1.57324
RPL7	0	-0.653436	0.925	0.99	0	1.57291
NEAT1	1.58e-131	-0.649947	0.99	0.996	4.05e-127	1.56911
TENM2	7.95e-106	-0.643054	0.335	0.507	2.03e-101	1.56163
YBX1	0	-0.638085	0.964	0.998	0	1.55626
VCAN	4.75e-75	-0.637411	0.443	0.599	1.22e-70	1.55554
RPL22L1	1.28e-199	-0.632484	0.705	0.863	3.28e-195	1.55023
PALLD	2.29e-159	-0.630371	0.636	0.817	5.86e-155	1.54796
MYH9	2.91e-183	-0.629633	0.763	0.904	7.45e-179	1.54717
NDUFAF8	2.69e-271	-0.625344	0.651	0.874	6.87e-267	1.54258
PRKDC	3.78e-293	-0.622876	0.535	0.818	9.67e-289	1.53994
RPS10	0	-0.621477	0.969	0.997	0	1.53845
RPSA	0	-0.620906	0.997	0.999	0	1.53784
KLRK1-AS1	1.15e-117	-0.618273	0.523	0.702	2.94e-113	1.53504
FLNA	9.55e-117	-0.614408	0.629	0.77	2.44e-112	1.53093
RPL6	0	-0.612681	0.997	1	0	1.5291
RPS13	0	-0.612302	1	1	0	1.5287
MYL9	2.44e-131	-0.609091	0.341	0.561	6.24e-127	1.5253
MT-ATP6	8.72e-252	-0.608636	1	1	2.23e-247	1.52482
SERPINA3	7.48e-75	-0.606393	0.163	0.305	1.91e-70	1.52245
PLAU	3.44e-92	-0.606201	0.606	0.761	8.8e-88	1.52225
RPL21	0	-0.601281	0.996	1	0	1.51706
PABPC1	1.51e-275	-0.600507	0.968	0.999	3.87e-271	1.51625
RPL31	2.65e-244	-0.599173	0.974	0.994	6.79e-240	1.51485
RPS14	0	-0.597053	1	1	0	1.51262
EIF4B	1.06e-240	-0.591218	0.622	0.846	2.71e-236	1.50652
RPS8	0	-0.589511	1	1	0	1.50474
RPS5	6.75e-298	-0.587895	0.999	1	1.73e-293	1.50305
DANCR	1.33e-231	-0.582726	0.349	0.64	3.41e-227	1.49768
MT1X	2.62e-79	-0.58068	0.955	0.977	6.71e-75	1.49555
ITGAV	4.41e-158	-0.578943	0.654	0.829	1.13e-153	1.49375
AHNAK2	1.59e-142	-0.575176	0.494	0.703	4.06e-138	1.48986
EIF3F	3.95e-261	-0.574053	0.862	0.964	1.01e-256	1.4887
TUBA1A	6.83e-135	-0.572883	0.55	0.769	1.75e-130	1.48749
KRT5	1.5e-64	-0.572614	0.803	0.88	3.83e-60	1.48722
H4C3	2.03e-165	-0.568783	0.3	0.551	5.18e-161	1.48327
SERPINE2	2.27e-57	-0.564641	0.458	0.592	5.79e-53	1.47902
RPS11	0	-0.55989	0.999	1	0	1.47416
NT5DC2	1.05e-155	-0.558696	0.538	0.749	2.69e-151	1.47294
RPL14	0	-0.551723	0.999	1	0	1.46584
RPLP2	0	-0.546712	1	1	0	1.46075
NAP1L1	3.09e-214	-0.544491	0.859	0.966	7.89e-210	1.45851
UQCRH	0	-0.542864	0.991	0.998	0	1.45686
YBX3	1.29e-238	-0.542183	0.969	0.995	3.3e-234	1.45617
RPL32	6.77e-280	-0.538558	1	1	1.73e-275	1.45252
RPS4Y1	4.52e-231	-0.537371	0.918	0.975	1.16e-226	1.45132
TTC3	3.22e-207	-0.536717	0.641	0.858	8.23e-203	1.45067
SFTPB	3.03e-05	-0.528136	0.134	0.163	0.773766	1.44206
DST	5.52e-82	-0.524635	0.696	0.852	1.41e-77	1.43857
SLC25A5	7.47e-197	-0.523714	0.934	0.987	1.91e-192	1.43765
RPL37A	2.1e-287	-0.519156	1	1	5.37e-283	1.43312
RPS9	0	-0.517703	1	1	0	1.43167
RPS15A	3.43e-290	-0.516974	1	1	8.78e-286	1.43095
S100A2	1.61e-44	-0.515762	0.991	0.998	4.13e-40	1.42975
PMEPA1	6.33e-82	-0.507962	0.843	0.916	1.62e-77	1.42204
ACTN1	6.1e-87	-0.506474	0.736	0.83	1.56e-82	1.42057
EIF4EBP1	4.51e-108	-0.50501	0.649	0.805	1.15e-103	1.41913
RPS7	2.33e-284	-0.504206	1	1	5.95e-280	1.41834
ENAH	1.15e-141	-0.503999	0.598	0.778	2.95e-137	1.41814
EGFR	7.25e-138	-0.500117	0.466	0.667	1.85e-133	1.41433
MT-CO3	2.27e-185	-0.496839	1	1	5.81e-181	1.41112
RPL12	2.74e-261	-0.495565	1	1	7.02e-257	1.40987
KRT10	1.65e-204	-0.493941	0.805	0.942	4.22e-200	1.40829
RBP1	1.37e-70	-0.493654	0.559	0.699	3.52e-66	1.40801
RPS24	0	-0.492018	1	1	0	1.40641
MGST3	7.53e-219	-0.490946	0.95	0.99	1.93e-214	1.40537
COL1A2	4.93e-12	-0.490511	0.244	0.302	1.26e-07	1.40494
TAGLN	8e-61	-0.489959	0.495	0.635	2.05e-56	1.40441
COL6A2	1.47e-05	-0.48668	0.083	0.107	0.376368	1.40122
RPL22	1.94e-228	-0.486566	0.946	0.992	4.95e-224	1.40111
RPS27A	6.33e-306	-0.483301	1	1	1.62e-301	1.39794
STMN1	3.8e-127	-0.481651	0.61	0.803	9.72e-123	1.39634
HDLBP	3.2e-190	-0.481399	0.827	0.948	8.2e-186	1.3961
SELENOP	4.29e-50	-0.477284	0.236	0.365	1.1e-45	1.39212
ACTG1	2.99e-116	-0.476169	0.997	0.998	7.65e-112	1.39104
H3-3A	1e-263	-0.47417	0.997	0.999	2.57e-259	1.38912
RPL8	3.01e-258	-0.467812	1	1	7.69e-254	1.38301
RPS12	6.2e-236	-0.466697	1	1	1.59e-231	1.38194
RPL36A	7.21e-167	-0.463699	0.862	0.947	1.84e-162	1.37907
TPM2	9.06e-33	-0.463216	0.478	0.568	2.32e-28	1.37861
RPL19	1.76e-265	-0.457386	1	1	4.51e-261	1.37305
BTF3	2.47e-206	-0.454612	0.996	0.999	6.31e-202	1.37041
EIF3L	7.25e-167	-0.454226	0.488	0.719	1.85e-162	1.37005
CPD	1.35e-36	-0.453777	0.741	0.822	3.46e-32	1.36962
JAG1	3.34e-78	-0.45251	0.647	0.769	8.54e-74	1.36842
RPL30	3e-251	-0.448356	1	1	7.69e-247	1.36448
GPX4	1.32e-234	-0.446673	0.995	1	3.37e-230	1.36289
RPL35A	2.1e-265	-0.44644	1	1	5.38e-261	1.36267
SEPTIN11	1.09e-109	-0.446275	0.572	0.758	2.8e-105	1.36252
SESN3	3.33e-67	-0.443137	0.403	0.548	8.52e-63	1.35956
SELENOW	8.14e-178	-0.441691	0.985	0.996	2.08e-173	1.3582
MT-ND4	2.67e-152	-0.44158	1	1	6.82e-148	1.35809
AC010642.2	2.56e-145	-0.440293	0.41	0.633	6.54e-141	1.35688
DYNC1H1	3.03e-132	-0.439885	0.758	0.892	7.76e-128	1.3565
PTMS	4.42e-93	-0.43987	0.782	0.876	1.13e-88	1.35648
PAPPA	1.14e-55	-0.437611	0.103	0.219	2.91e-51	1.35436
SH3PXD2A	9.94e-93	-0.434514	0.476	0.642	2.54e-88	1.35146
TLN1	8.61e-110	-0.434288	0.629	0.796	2.2e-105	1.35124
RPL10	2.59e-199	-0.43353	1	1	6.63e-195	1.35053
FHL2	2.53e-67	-0.433158	0.595	0.718	6.46e-63	1.35019
ITGB6	1.6e-41	-0.431395	0.702	0.772	4.1e-37	1.34854
EIF3A	3.1e-146	-0.431251	0.861	0.95	7.92e-142	1.3484
DAPL1	1.05e-112	-0.430597	0.037	0.174	2.67e-108	1.34779
MYOF	1.07e-134	-0.429661	0.669	0.835	2.74e-130	1.34692
FAT1	2.18e-111	-0.429603	0.524	0.711	5.58e-107	1.34686
EIF3K	2.52e-184	-0.429348	0.951	0.987	6.44e-180	1.34662
NUCKS1	1.45e-155	-0.428247	0.85	0.947	3.7e-151	1.3456
COMMD6	6.89e-203	-0.427213	0.987	0.997	1.76e-198	1.34463
RPS21	3.8e-204	-0.425713	1	1	9.71e-200	1.34324
LGALS1	1.47e-38	-0.424618	0.788	0.832	3.76e-34	1.34222
PHPT1	7.75e-166	-0.424387	0.947	0.993	1.98e-161	1.342
DSP	2.96e-43	-0.423303	0.917	0.956	7.56e-39	1.34099
COL3A1	1.93e-10	-0.42225	0.079	0.118	4.94e-06	1.34002
VPS13C	1.38e-109	-0.419797	0.438	0.632	3.54e-105	1.33774
COL4A1	2.63e-21	-0.41762	0.401	0.488	6.73e-17	1.33572
RPL11	1.41e-201	-0.415332	1	1	3.6e-197	1.33361
NACA	9.36e-211	-0.414233	1	1	2.39e-206	1.33259
RPS17	9.33e-131	-0.412635	0.681	0.84	2.39e-126	1.33112
CHCHD10	6.62e-103	-0.410685	0.624	0.79	1.69e-98	1.32932
DSTN	1.2e-204	-0.410587	0.994	1	3.06e-200	1.32923
DSC3	1.32e-80	-0.407986	0.496	0.663	3.37e-76	1.32683
GJA1	5.08e-55	-0.407002	0.525	0.652	1.3e-50	1.32593
IFI27L2	1.08e-97	-0.401778	0.768	0.865	2.75e-93	1.32113
AREG	1.3e-37	-0.400055	0.57	0.684	3.33e-33	1.31956
TUBB	4.75e-108	-0.399684	0.847	0.934	1.21e-103	1.31922
EPAS1	1.01e-51	-0.396753	0.602	0.713	2.57e-47	1.31654
CALD1	5.71e-20	-0.392979	0.906	0.922	1.46e-15	1.3131
TPM1	2.39e-72	-0.392848	0.968	0.981	6.1e-68	1.31298
CAVIN1	1.17e-55	-0.392412	0.561	0.689	3e-51	1.31259
SLC38A1	1.4e-90	-0.392104	0.61	0.782	3.58e-86	1.31231
MYL6	6.53e-199	-0.389433	1	1	1.67e-194	1.30988
APEX1	9.14e-125	-0.389391	0.647	0.827	2.34e-120	1.30984
ARPC1B	1.89e-114	-0.38899	0.84	0.929	4.83e-110	1.30948
MT-CO1	3.78e-135	-0.388287	1	1	9.67e-131	1.30884
FBXO32	3.84e-23	-0.387123	0.729	0.783	9.81e-19	1.30778
VAT1	5.99e-110	-0.385213	0.257	0.465	1.53e-105	1.30605
RPS25	1.37e-161	-0.384449	0.993	0.999	3.51e-157	1.30536
SCGB1A1	0.45513	-0.384199	0.162	0.154	1	1.30513
FAM210B	4.74e-103	-0.384141	0.599	0.766	1.21e-98	1.30508
IKBIP	4.55e-91	-0.383078	0.393	0.584	1.16e-86	1.30412
SPARC	1.19e-11	-0.380826	0.519	0.567	3.05e-07	1.30209
RPL18A	2.07e-222	-0.379534	1	1	5.29e-218	1.30092
CLCA2	3.01e-28	-0.379511	0.593	0.665	7.71e-24	1.3009
CD44	1.82e-43	-0.379245	0.739	0.803	4.65e-39	1.30066
OST4	7.14e-154	-0.379233	0.995	0.998	1.83e-149	1.30065
MACF1	2.27e-88	-0.378874	0.652	0.792	5.81e-84	1.30033
RHOQ	2.07e-86	-0.378449	0.299	0.477	5.3e-82	1.29994
KTN1	2.35e-150	-0.376656	0.972	0.992	6e-146	1.29833
ITGB4	1.35e-28	-0.376033	0.669	0.736	3.45e-24	1.29777
COL1A1	4.56e-12	-0.375478	0.616	0.557	1.17e-07	1.29727
RPS27	1.78e-170	-0.375211	1	1	4.56e-166	1.29703
EIF1	1.2e-178	-0.375001	1	1	3.08e-174	1.29684
LDHB	2.78e-98	-0.37494	0.912	0.965	7.1e-94	1.29679
RPL34	1.23e-196	-0.374857	1	1	3.15e-192	1.29671
PABPC4	1.74e-112	-0.373685	0.529	0.714	4.44e-108	1.29566
PTPRF	3.86e-87	-0.372148	0.626	0.764	9.87e-83	1.29428
RAI14	2.3e-88	-0.369438	0.662	0.809	5.89e-84	1.29185
MZT2B	1.33e-121	-0.368756	0.95	0.98	3.4e-117	1.29124
EID1	3.86e-113	-0.366389	0.854	0.948	9.87e-109	1.28912
SYNE2	6.07e-89	-0.365032	0.541	0.712	1.55e-84	1.28791
TAX1BP3	2.65e-89	-0.364884	0.661	0.795	6.77e-85	1.28778
FST	0.0472555	-0.364489	0.288	0.297	1	1.28743
TMSB4X	7.71e-131	-0.36223	1	1	1.97e-126	1.28541
COL6A1	6.75e-08	-0.361844	0.082	0.114	0.0017255	1.28507
ANXA2	3.96e-123	-0.361323	1	1	1.01e-118	1.2846
EEF1D	1.01e-116	-0.358974	0.966	0.991	2.59e-112	1.28251
CAST	3.82e-40	-0.358098	0.988	0.993	9.76e-36	1.28173
RPL29	6.7e-158	-0.356892	1	1	1.71e-153	1.28066
AC073861.1	5.96e-91	-0.356381	0.521	0.681	1.53e-86	1.28021
CTSB	2.79e-33	-0.354344	0.992	0.995	7.13e-29	1.2784
TMA7	5.49e-161	-0.3543	0.997	1	1.4e-156	1.27836
COL5A2	1.65e-27	-0.352164	0.414	0.514	4.22e-23	1.27647
GOLGB1	1.69e-90	-0.352097	0.774	0.891	4.33e-86	1.27641
ACO1	4.75e-157	-0.351773	0.1	0.317	1.22e-152	1.27613
COX7C	6.73e-162	-0.351263	0.999	1	1.72e-157	1.27568
ZMAT3	3.65e-73	-0.351216	0.329	0.493	9.32e-69	1.27564
TKT	2.63e-105	-0.350885	0.844	0.944	6.73e-101	1.27534
GAMT	2.93e-96	-0.350072	0.152	0.326	7.48e-92	1.27462
HNRNPA1	3.72e-97	-0.349106	0.831	0.924	9.53e-93	1.27377
RPL38	7.32e-154	-0.348687	1	1	1.87e-149	1.2734
MYLK	5.84e-70	-0.345378	0.126	0.267	1.49e-65	1.27048
VEGFB	1.3e-83	-0.344819	0.251	0.425	3.33e-79	1.26999
UQCRB	2.65e-161	-0.343861	0.996	1	6.79e-157	1.26915
PKM	1.57e-94	-0.342756	0.982	0.992	4.01e-90	1.26818
REXO2	2.22e-118	-0.342597	0.91	0.968	5.67e-114	1.26804
ITGAE	7.58e-93	-0.341603	0.247	0.433	1.94e-88	1.26716
ACTA2	0.000830483	-0.340705	0.141	0.164	1	1.26638
TMEM256	1.25e-94	-0.339779	0.472	0.643	3.2e-90	1.26556
PPIA	6.71e-150	-0.337802	0.999	1	1.72e-145	1.26383
C12orf57	3.32e-84	-0.337398	0.883	0.955	8.49e-80	1.26348
FAM89B	1.98e-87	-0.336262	0.596	0.748	5.07e-83	1.26248
SERF2	4.29e-152	-0.335414	1	1	1.1e-147	1.26174
SERINC2	2.08e-76	-0.334532	0.959	0.971	5.31e-72	1.26097
FLRT2	7.35e-59	-0.333081	0.191	0.327	1.88e-54	1.2597
MT-RNR2	1.66e-90	-0.332293	1	1	4.24e-86	1.25901
CDK4	2.31e-86	-0.330613	0.257	0.442	5.9e-82	1.25755
CCNI	1.05e-101	-0.330124	0.963	0.995	2.7e-97	1.25712
RPL35	5.86e-139	-0.329551	0.999	0.998	1.5e-134	1.25662
SVIL	3.6e-64	-0.329204	0.54	0.676	9.21e-60	1.25632
RPS28	7.57e-136	-0.328233	1	1	1.94e-131	1.25547
GNAS	9.85e-135	-0.327662	0.998	1	2.52e-130	1.25498
CRNDE	5.8e-80	-0.326409	0.41	0.58	1.48e-75	1.25389
HIGD2A	2.02e-78	-0.325427	0.712	0.834	5.18e-74	1.25304
MCAM	6.32e-53	-0.324324	0.331	0.472	1.62e-48	1.25208
SNCA	6.9e-76	-0.324146	0.17	0.329	1.77e-71	1.25192
TFRC	1.51e-70	-0.323485	0.242	0.398	3.87e-66	1.25135
MTATP6P1	1.88e-67	-0.323118	0.888	0.938	4.82e-63	1.25103
UXT	7.23e-85	-0.32301	0.744	0.857	1.85e-80	1.25094
ATP5PB	8.94e-92	-0.322326	0.763	0.882	2.29e-87	1.25034
ALDH7A1	7.43e-76	-0.320839	0.453	0.615	1.9e-71	1.24906
GOLGA4	2.1e-83	-0.320527	0.813	0.905	5.38e-79	1.24879
HSPG2	2.92e-49	-0.320415	0.664	0.764	7.48e-45	1.24869
DDB1	1.6e-78	-0.320117	0.361	0.527	4.09e-74	1.24843
SNHG16	2.26e-70	-0.317928	0.757	0.868	5.78e-66	1.24654
SLC26A2	8.62e-61	-0.317898	0.222	0.369	2.2e-56	1.24651
SEPTIN9	1.34e-69	-0.316379	0.501	0.65	3.43e-65	1.2452
FIS1	2.59e-96	-0.315676	0.85	0.937	6.61e-92	1.24459
NME4	1.85e-79	-0.314812	0.536	0.702	4.74e-75	1.24385
SH3BGRL3	1.48e-59	-0.313906	0.98	0.986	3.78e-55	1.24307
ATP1A1	2.38e-50	-0.313654	0.814	0.889	6.08e-46	1.24285
UACA	9.86e-22	-0.313563	0.186	0.265	2.52e-17	1.24277
PPP1R14B	3e-97	-0.313332	0.969	0.989	7.67e-93	1.24257
MIR205HG	1.68e-32	-0.313315	0.852	0.893	4.29e-28	1.24256
RCN2	1.16e-79	-0.312918	0.706	0.833	2.97e-75	1.24222
UBA52	2.93e-152	-0.312041	1	1	7.49e-148	1.24146
CFL1	1.56e-119	-0.311331	0.999	1	3.98e-115	1.24085
ATP5MG	5.95e-122	-0.310215	0.983	0.996	1.52e-117	1.23989
OSBPL8	2.71e-72	-0.310178	0.487	0.639	6.92e-68	1.23986
RPL18	3.4e-147	-0.310176	1	1	8.7e-143	1.23986
ARL4C	5.3e-54	-0.309747	0.388	0.539	1.36e-49	1.23949
SNHG8	8.3e-67	-0.309461	0.798	0.879	2.12e-62	1.23924
AMTN	8.58e-16	-0.308893	0.219	0.287	2.2e-11	1.23876
FN1	3.61e-12	-0.308508	0.816	0.84	9.23e-08	1.23843
HSPA8	6.63e-88	-0.308301	0.983	0.994	1.7e-83	1.23825
TPM4	1.06e-49	-0.308139	0.95	0.975	2.71e-45	1.23811
CDK6	3.78e-64	-0.308018	0.609	0.743	9.66e-60	1.23801
PFN1	1.78e-72	-0.307662	0.994	0.999	4.56e-68	1.2377
SMARCC1	5.46e-80	-0.307314	0.563	0.718	1.4e-75	1.2374
ANAPC15	1.01e-72	-0.305842	0.371	0.531	2.58e-68	1.23614
GNB2	5.33e-75	-0.305334	0.776	0.873	1.36e-70	1.2357
HADH	5.57e-68	-0.30515	0.356	0.512	1.42e-63	1.23555
PHGDH	9.87e-47	-0.305131	0.101	0.204	2.52e-42	1.23553
EIF3H	1.38e-83	-0.305085	0.84	0.92	3.53e-79	1.23549
UQCRQ	1.44e-91	-0.305084	0.995	0.999	3.68e-87	1.23549
LPP	1.17e-61	-0.305055	0.56	0.698	2.99e-57	1.23547
LGALS7B	2.43e-26	-0.304774	0.502	0.602	6.21e-22	1.23523
MICOS10	6.66e-97	-0.304033	0.937	0.978	1.7e-92	1.23459
EIF3E	4.01e-80	-0.303271	0.844	0.92	1.02e-75	1.23394
EDIL3	3.67e-111	-0.303222	0.072	0.235	9.38e-107	1.2339
FILIP1L	3.58e-39	-0.303085	0.157	0.262	9.16e-35	1.23378
ATP5F1A	3.8e-79	-0.303053	0.814	0.911	9.71e-75	1.23375
SULF2	1.58e-42	-0.302875	0.415	0.533	4.03e-38	1.2336
RHOBTB3	2.68e-30	-0.30098	0.617	0.698	6.86e-26	1.23198
ARPC2	6.43e-81	-0.30068	0.995	1	1.64e-76	1.23172
FAT2	3.12e-40	-0.30065	0.268	0.38	7.98e-36	1.2317
LINC02762	2.87e-85	-0.29931	0.128	0.284	7.35e-81	1.23056
PCYOX1	9.24e-69	-0.299141	0.446	0.6	2.36e-64	1.23041
ARL3	3.01e-76	-0.298638	0.527	0.694	7.71e-72	1.22998
PLP2	1.46e-34	-0.297898	0.7	0.77	3.73e-30	1.22935
PRPF8	4.43e-77	-0.297811	0.28	0.454	1.13e-72	1.22928
AC016739.1	2.53e-73	-0.297632	0.25	0.413	6.48e-69	1.22913
CETN2	2.67e-65	-0.297303	0.424	0.585	6.82e-61	1.22885
SLC25A39	4.89e-68	-0.296815	0.631	0.754	1.25e-63	1.22843
LAPTM4B	5.86e-69	-0.29646	0.381	0.54	1.5e-64	1.22813
RTL8C	6.1e-63	-0.295668	0.482	0.622	1.56e-58	1.22745
SNHG6	2.03e-66	-0.294937	0.694	0.815	5.19e-62	1.22683
GOLIM4	6.13e-78	-0.29435	0.182	0.346	1.57e-73	1.22633
PEBP1	4.13e-87	-0.294068	0.906	0.969	1.06e-82	1.22609
RAB32	1.74e-45	-0.293974	0.555	0.676	4.45e-41	1.22601
ZYX	9.79e-58	-0.293174	0.551	0.688	2.5e-53	1.22533
AKR1C1	1.14e-19	-0.292834	0.343	0.422	2.91e-15	1.22504
CYSTM1	2.02e-69	-0.292481	0.458	0.627	5.16e-65	1.22474
XRCC5	3.01e-79	-0.292385	0.888	0.958	7.7e-75	1.22466
RPL37	9.05e-111	-0.292206	1	1	2.32e-106	1.22451
AC243919.1	2.36e-76	-0.292061	0.411	0.58	6.04e-72	1.22439
SLC25A3	7.79e-109	-0.291968	0.99	0.997	1.99e-104	1.22431
NDRG1	6.59e-23	-0.288523	0.493	0.568	1.69e-18	1.22139
FTH1	1.33e-69	-0.288475	1	1	3.4e-65	1.22135
GALNT11	3.31e-84	-0.287369	0.199	0.372	8.45e-80	1.22041
KDSR	5.33e-55	-0.286818	0.499	0.626	1.36e-50	1.21995
SERPINH1	2.66e-36	-0.286494	0.563	0.667	6.81e-32	1.21967
DCBLD2	1.34e-40	-0.286182	0.55	0.666	3.43e-36	1.21941
F2R	9.61e-64	-0.285907	0.182	0.336	2.46e-59	1.21918
MT-ATP8	2.02e-58	-0.285555	0.268	0.414	5.16e-54	1.21888
MAP4	6e-54	-0.284697	0.713	0.817	1.53e-49	1.21815
AHCY	7.33e-62	-0.284475	0.304	0.454	1.87e-57	1.21797
LIMCH1	4.58e-12	-0.283817	0.207	0.258	1.17e-07	1.21741
NTN4	1.4e-21	-0.283742	0.459	0.544	3.58e-17	1.21735
TMED9	8.64e-63	-0.283568	0.856	0.919	2.21e-58	1.2172
TCEAL4	4.11e-60	-0.282838	0.697	0.819	1.05e-55	1.21659
ATP1B3	6.47e-60	-0.28253	0.697	0.816	1.65e-55	1.21633
CYP2B7P	0.486845	-0.281595	0.357	0.354	1	1.21554
CBX5	7.37e-65	-0.281551	0.274	0.43	1.88e-60	1.2155
LARS1	2.12e-65	-0.28066	0.584	0.726	5.43e-61	1.21475
MGP	0.0512108	-0.279891	0.123	0.135	1	1.2141
IGF2R	5.31e-53	-0.278743	0.426	0.56	1.36e-48	1.21314
RPL41	4.39e-159	-0.278639	1	1	1.12e-154	1.21305
MAN1A2	2.58e-60	-0.278117	0.418	0.563	6.61e-56	1.21261
LIMA1	6.49e-40	-0.278029	0.886	0.932	1.66e-35	1.21254
MMP14	2.01e-37	-0.277837	0.586	0.689	5.15e-33	1.21238
BGN	2.64e-08	-0.277634	0.108	0.145	0.000675527	1.21221
MGAT4B	1.22e-61	-0.277607	0.58	0.715	3.11e-57	1.21218
SERBP1	4.24e-84	-0.27671	0.969	0.992	1.09e-79	1.21143
MGLL	6.2e-31	-0.27615	0.286	0.388	1.59e-26	1.21096
ANKRD11	1.83e-54	-0.276077	0.789	0.873	4.67e-50	1.2109
FEZ1	6.57e-41	-0.276001	0.353	0.477	1.68e-36	1.21083
ANTXR1	1.73e-74	-0.275774	0.153	0.308	4.41e-70	1.21064
ASCC3	3.11e-65	-0.275626	0.466	0.617	7.95e-61	1.21052
IQGAP1	1.22e-56	-0.275569	0.798	0.87	3.11e-52	1.21047
GJB2	3.42e-17	-0.275487	0.733	0.775	8.74e-13	1.2104
TRAPPC2L	4.7e-62	-0.275141	0.676	0.792	1.2e-57	1.21011
PLXDC2	2.02e-75	-0.275133	0.168	0.325	5.16e-71	1.21011
MYADM	2.08e-53	-0.27443	0.336	0.48	5.33e-49	1.20952
LTF	0.423961	-0.273979	0.1	0.104	1	1.20914
MRPL51	6.93e-84	-0.273754	0.924	0.975	1.77e-79	1.20895
NUAK1	6.5e-24	-0.27321	0.277	0.36	1.66e-19	1.20849
ATP5F1B	1.74e-65	-0.271475	0.932	0.973	4.45e-61	1.20704
NDUFS5	8.21e-97	-0.270373	0.993	0.998	2.1e-92	1.20612
H2AZ1	1.18e-62	-0.270287	0.944	0.982	3.02e-58	1.20605
RPS29	4.64e-92	-0.269735	1	1	1.19e-87	1.20559
CLIC6	0.000105156	-0.269371	0.19	0.211	1	1.20528
ESYT1	2.65e-70	-0.269073	0.171	0.321	6.78e-66	1.20503
EEA1	1.77e-57	-0.268329	0.535	0.671	4.54e-53	1.20441
IMPDH2	3.51e-53	-0.268002	0.447	0.58	8.98e-49	1.20414
NDUFA4	5.53e-82	-0.267927	0.993	0.998	1.41e-77	1.20408
MSN	3.26e-48	-0.266743	0.534	0.678	8.34e-44	1.20309
MYO5A	6.5e-70	-0.266571	0.166	0.316	1.66e-65	1.20294
NDUFA2	2.87e-66	-0.26631	0.885	0.938	7.34e-62	1.20273
DUSP23	2.31e-19	-0.266139	0.756	0.815	5.91e-15	1.20258
RPL39	3.65e-91	-0.265747	1	1	9.35e-87	1.20226
DLG1	1.34e-44	-0.265687	0.547	0.656	3.44e-40	1.20221
LSM4	5.46e-63	-0.265373	0.68	0.804	1.4e-58	1.20195
CRIP2	9.51e-52	-0.265234	0.497	0.636	2.43e-47	1.20183
COL5A1	5.26e-15	-0.264838	0.31	0.379	1.34e-10	1.2015
NOP53	6.21e-50	-0.264591	0.588	0.699	1.59e-45	1.2013
WDR1	1.7e-43	-0.264078	0.651	0.752	4.34e-39	1.20087
MYO1B	3.17e-39	-0.263263	0.762	0.833	8.1e-35	1.20019
EPHX1	9.12e-23	-0.262935	0.45	0.53	2.33e-18	1.19992
PXDN	1.02e-29	-0.262586	0.49	0.593	2.61e-25	1.19963
NPM1	3.28e-57	-0.262459	0.984	0.996	8.39e-53	1.19952
RAB4A	7.12e-60	-0.2618	0.558	0.693	1.82e-55	1.19897
NDUFB6	1.48e-59	-0.261558	0.583	0.709	3.78e-55	1.19877
CALU	1.6e-34	-0.261384	0.671	0.756	4.09e-30	1.19863
S100A4	7.22e-15	-0.260785	0.294	0.368	1.85e-10	1.19813
MAP1B	9.91e-33	-0.260485	0.098	0.183	2.53e-28	1.19788
RFLNB	2.07e-66	-0.260041	0.081	0.202	5.28e-62	1.19751
EPB41L4A-AS1	4.28e-42	-0.259905	0.251	0.369	1.1e-37	1.1974
MRPL41	5.83e-73	-0.25983	0.939	0.972	1.49e-68	1.19734
COX4I1	2.95e-87	-0.259269	0.995	0.999	7.54e-83	1.19687
NORAD	4.98e-50	-0.258136	0.657	0.771	1.27e-45	1.19593
FAU	2.94e-100	-0.257515	1	1	7.53e-96	1.19542
HADHA	7.66e-54	-0.257328	0.729	0.825	1.96e-49	1.19526
COL4A2	2.82e-14	-0.257242	0.431	0.505	7.21e-10	1.19519
DCTN2	2.99e-58	-0.256638	0.676	0.797	7.64e-54	1.19469
BTG2	7.05e-44	-0.25637	0.24	0.361	1.8e-39	1.19447
UQCRC1	3.02e-55	-0.25614	0.707	0.815	7.71e-51	1.19428
CAPZB	5.12e-59	-0.255983	0.843	0.911	1.31e-54	1.19415
TXNL4A	1.51e-58	-0.255427	0.762	0.861	3.86e-54	1.19369
GSPT1	3.53e-53	-0.25499	0.706	0.805	9.02e-49	1.19333
MACROH2A1	1.07e-56	-0.254545	0.861	0.922	2.73e-52	1.19296
ATP5F1D	1.16e-72	-0.254359	0.967	0.986	2.96e-68	1.19281
APRT	2.38e-66	-0.254242	0.907	0.965	6.1e-62	1.19271
RWDD1	8.35e-60	-0.254059	0.865	0.935	2.14e-55	1.19256
RPS19	2.06e-89	-0.253979	1	1	5.26e-85	1.19249
LAMP1	5.68e-58	-0.253524	0.863	0.931	1.45e-53	1.19212
ALKBH7	8.92e-54	-0.252901	0.657	0.768	2.28e-49	1.1916
LRRFIP1	1.31e-36	-0.252766	0.794	0.866	3.35e-32	1.19149
FAM20C	2.05e-55	-0.252521	0.158	0.285	5.24e-51	1.19129
ITGB1	1.7e-43	-0.252261	0.987	0.995	4.35e-39	1.19107
MICOS13	2.65e-65	-0.2517	0.882	0.943	6.78e-61	1.19061
HINT1	5.03e-81	-0.251563	0.999	1	1.29e-76	1.1905
EIF3I	4.37e-54	-0.25063	0.744	0.843	1.12e-49	1.18973
AP2B1	1.75e-48	-0.250567	0.556	0.68	4.48e-44	1.18967
MPST	9.65e-48	-0.250467	0.572	0.688	2.47e-43	1.18959
IARS1	1.98e-40	-0.25044	0.275	0.394	5.06e-36	1.18957
CRIM1	4.12e-11	-0.249773	0.279	0.336	1.05e-06	1.18902
TRMT112	1.72e-55	-0.249469	0.864	0.924	4.41e-51	1.18877
PRDX2	4.84e-47	-0.24926	0.935	0.973	1.24e-42	1.1886
CSDE1	7.93e-58	-0.249208	0.908	0.952	2.03e-53	1.18855
GALNT1	1.98e-46	-0.24886	0.759	0.842	5.07e-42	1.18827
ALDH2	2.37e-27	-0.24874	0.592	0.701	6.06e-23	1.18817
INHBA	1.05e-06	-0.24862	0.391	0.433	0.0268224	1.18807
PDLIM1	1.76e-26	-0.248542	0.945	0.96	4.51e-22	1.18801
WNK1	9.99e-50	-0.247908	0.634	0.746	2.56e-45	1.18748
NDUFB8	2.9e-55	-0.247569	0.824	0.897	7.41e-51	1.1872
AP2M1	4.19e-59	-0.247558	0.901	0.953	1.07e-54	1.1872
COX6C	9.13e-82	-0.247052	0.998	0.999	2.34e-77	1.18678
DTD1	3.13e-52	-0.246833	0.244	0.382	8.02e-48	1.1866
PTK7	8.88e-40	-0.246801	0.207	0.321	2.27e-35	1.18657
ISYNA1	2.17e-64	-0.246526	0.121	0.252	5.56e-60	1.18635
GCSH	2.88e-53	-0.246288	0.238	0.377	7.35e-49	1.18615
PCM1	4.62e-37	-0.24584	0.484	0.599	1.18e-32	1.18578
SNRPN	9.85e-50	-0.245156	0.616	0.734	2.52e-45	1.18522
MPC2	7.78e-38	-0.244218	0.696	0.779	1.99e-33	1.18445
CAPNS1	4.7e-55	-0.244216	0.84	0.907	1.2e-50	1.18445
SND1	1.06e-53	-0.24419	0.267	0.409	2.72e-49	1.18443
GLS	2.38e-49	-0.2441	0.187	0.314	6.1e-45	1.18435
BCAM	1.22e-31	-0.24382	0.194	0.289	3.12e-27	1.18412
AC024293.1	4.29e-43	-0.243763	0.406	0.526	1.1e-38	1.18408
MLEC	2.91e-49	-0.243708	0.635	0.746	7.45e-45	1.18403
MFGE8	1.6e-29	-0.243236	0.429	0.53	4.09e-25	1.18364
NRARP	1.26e-17	-0.243046	0.186	0.251	3.21e-13	1.18349
NIBAN1	2.39e-35	-0.242932	0.2	0.303	6.11e-31	1.1834
ALDH1A3	1.45e-16	-0.24233	0.615	0.676	3.7e-12	1.1829
NBDY	9.34e-52	-0.242006	0.703	0.812	2.39e-47	1.18264
PCDH7	1.55e-31	-0.241847	0.311	0.416	3.96e-27	1.18251
DMKN	6.73e-40	-0.241697	0.523	0.635	1.72e-35	1.18238
CARS2	4.73e-55	-0.241437	0.234	0.374	1.21e-50	1.18217
ATP2A2	1.26e-43	-0.241427	0.738	0.825	3.23e-39	1.18216
COX8A	1.26e-76	-0.241222	0.988	0.996	3.22e-72	1.18199
TMEM134	2.49e-49	-0.240962	0.643	0.754	6.36e-45	1.18178
TMEM141	1.67e-51	-0.240762	0.513	0.645	4.26e-47	1.18162
SNRPD2	2.3e-65	-0.24017	0.951	0.98	5.88e-61	1.18113
FBL	2.49e-46	-0.240096	0.278	0.407	6.37e-42	1.18107
MCRIP1	2.74e-51	-0.239876	0.25	0.39	7.02e-47	1.18089
HSD17B1	1.09e-45	-0.239688	0.191	0.309	2.8e-41	1.18074
ST13	5.81e-49	-0.239605	0.848	0.915	1.49e-44	1.18067
GCLM	1.1e-29	-0.239095	0.556	0.657	2.81e-25	1.18025
C9orf16	2.99e-45	-0.238039	0.955	0.97	7.64e-41	1.17939
G3BP1	6.52e-49	-0.237961	0.701	0.803	1.67e-44	1.17932
CYB5A	4.82e-07	-0.237771	0.795	0.849	0.012337	1.17917
ENO1	4.57e-60	-0.237421	0.938	0.988	1.17e-55	1.17888
FARP1	8.86e-41	-0.23739	0.269	0.393	2.26e-36	1.17886
NOTCH1	2.86e-43	-0.237314	0.195	0.312	7.31e-39	1.1788
SDC2	3.46e-27	-0.237277	0.069	0.137	8.84e-23	1.17877
LYRM4	7.25e-56	-0.237114	0.21	0.349	1.85e-51	1.17863
SLC20A1	4.1e-29	-0.236689	0.285	0.381	1.05e-24	1.17829
MT-ND5	2.55e-36	-0.236665	0.997	0.998	6.51e-32	1.17827
FNBP1L	1.57e-35	-0.23666	0.447	0.553	4.03e-31	1.17826
HIPK2	3.89e-23	-0.23628	0.496	0.57	9.95e-19	1.17795
DBN1	1.49e-48	-0.236117	0.276	0.414	3.81e-44	1.17782
UNC5B	7.35e-30	-0.235455	0.123	0.206	1.88e-25	1.17728
ATP2B1	1.32e-40	-0.235122	0.233	0.349	3.37e-36	1.17701
PEPD	3.51e-62	-0.234703	0.191	0.339	8.98e-58	1.17666
HMOX2	3.76e-42	-0.234648	0.573	0.686	9.61e-38	1.17662
EFEMP1	1.07e-11	-0.234573	0.534	0.598	2.73e-07	1.17656
TP53TG1	8.61e-41	-0.234516	0.734	0.813	2.2e-36	1.17651
UTRN	6.09e-33	-0.234177	0.247	0.351	1.56e-28	1.17624
ANXA5	1.47e-34	-0.234036	0.923	0.957	3.76e-30	1.17612
CAPN2	7.34e-43	-0.233752	0.893	0.934	1.88e-38	1.17589
RPL24	2.59e-103	-0.233746	1	1	6.62e-99	1.17588
QARS1	8.33e-44	-0.233622	0.332	0.46	2.13e-39	1.17578
PDCD5	1.8e-48	-0.233535	0.899	0.954	4.61e-44	1.17571
VCL	6.41e-31	-0.233068	0.583	0.667	1.64e-26	1.17533
PRKAR2A	3.77e-43	-0.232349	0.279	0.403	9.65e-39	1.17475
NTM	5.17e-32	-0.232258	0.142	0.234	1.32e-27	1.17467
GTF3A	2.63e-41	-0.232029	0.594	0.693	6.73e-37	1.17449
TPD52L1	1.63e-39	-0.232026	0.374	0.494	4.17e-35	1.17448
CCL2	1.01e-11	-0.231782	0.122	0.172	2.58e-07	1.17428
FOLR3	7.09e-30	-0.231534	0.154	0.243	1.81e-25	1.17408
MMP24OS	5.76e-37	-0.231274	0.768	0.835	1.47e-32	1.17387
RB1CC1	5.85e-38	-0.230992	0.599	0.705	1.5e-33	1.17364
UQCR11	7.88e-67	-0.230279	0.998	0.998	2.01e-62	1.17306
TIMM10	6.89e-47	-0.23007	0.334	0.469	1.76e-42	1.17289
ADAM9	1.04e-23	-0.229371	0.729	0.787	2.66e-19	1.17232
SEPTIN2	4.97e-46	-0.22919	0.835	0.903	1.27e-41	1.17218
CHCHD2	3.97e-75	-0.229175	0.993	0.999	1.01e-70	1.17216
PARP1	1.2e-42	-0.229158	0.391	0.514	3.07e-38	1.17215
OGFRL1	2.77e-47	-0.229052	0.204	0.329	7.08e-43	1.17206
PRADC1	8.86e-58	-0.228846	0.173	0.309	2.27e-53	1.1719
MT-ND2	2.33e-37	-0.227928	1	1	5.96e-33	1.17115
TGFBI	3.83e-15	-0.227871	0.682	0.748	9.79e-11	1.17111
ATP5MC1	6.73e-43	-0.227331	0.789	0.869	1.72e-38	1.17067
HUWE1	2.27e-39	-0.227304	0.456	0.566	5.8e-35	1.17065
NUDT8	5.94e-43	-0.227291	0.206	0.328	1.52e-38	1.17063
PHB2	3.51e-47	-0.227223	0.667	0.783	8.99e-43	1.17058
CRTAP	3.89e-41	-0.227086	0.267	0.39	9.94e-37	1.17047
ALDH3A1	1.07e-17	-0.227003	0.118	0.179	2.74e-13	1.1704
HACD1	1.56e-50	-0.22654	0.176	0.303	4e-46	1.17003
PPP1CA	2.55e-42	-0.226265	0.812	0.885	6.53e-38	1.1698
SNHG14	3.4e-40	-0.226101	0.47	0.59	8.7e-36	1.16967
POSTN	4.46e-12	-0.225535	0.362	0.419	1.14e-07	1.16921
PSD3	1.8e-46	-0.225334	0.213	0.338	4.6e-42	1.16905
COPRS	9.18e-40	-0.225289	0.401	0.519	2.35e-35	1.16901
SH3YL1	2.1e-39	-0.225233	0.532	0.634	5.38e-35	1.16897
MTCH2	1.66e-49	-0.224907	0.606	0.735	4.24e-45	1.1687
MTDH	7.77e-59	-0.22476	0.94	0.972	1.99e-54	1.16858
CYB5R3	9.27e-35	-0.224559	0.622	0.715	2.37e-30	1.16842
CLTC	6.09e-37	-0.224462	0.776	0.849	1.56e-32	1.16834
CAV1	2.24e-21	-0.224324	0.717	0.805	5.73e-17	1.16823
ELOB	7.9e-71	-0.224013	1	1	2.02e-66	1.16798
SMIM30	2.78e-43	-0.223947	0.435	0.56	7.11e-39	1.16792
SORL1	2.49e-60	-0.223755	0.135	0.268	6.36e-56	1.16777
THBS1	0.200772	-0.22342	0.463	0.479	1	1.1675
COL12A1	6.97e-32	-0.223128	0.103	0.189	1.78e-27	1.16726
PCBP2	3.76e-41	-0.223038	0.629	0.73	9.63e-37	1.16719
IGF1R	3.86e-32	-0.223036	0.522	0.615	9.86e-28	1.16719
PTRHD1	2.39e-45	-0.222818	0.612	0.727	6.11e-41	1.16701
CHMP3	7.12e-41	-0.222504	0.701	0.79	1.82e-36	1.16676
VPS13D	7.55e-33	-0.222405	0.227	0.327	1.93e-28	1.16668
PAK2	9.13e-35	-0.222126	0.749	0.822	2.34e-30	1.16645
COX6A1	1.49e-61	-0.22206	0.997	0.999	3.8e-57	1.1664
PDGFA	1.41e-32	-0.222057	0.22	0.324	3.61e-28	1.1664
NOTCH3	2.98e-24	-0.221548	0.259	0.347	7.62e-20	1.16598
NUDT3	7.39e-68	-0.221444	0.118	0.254	1.89e-63	1.1659
MRC2	3.69e-23	-0.220877	0.235	0.32	9.44e-19	1.16544
IPO5	2.29e-39	-0.220845	0.242	0.359	5.85e-35	1.16542
PLEKHA1	2.84e-32	-0.220609	0.595	0.686	7.26e-28	1.16523
TIMM13	1.59e-47	-0.220191	0.855	0.926	4.05e-43	1.16489
HECTD1	4.78e-39	-0.219947	0.57	0.676	1.22e-34	1.16469
ADA	1.24e-25	-0.21984	0.271	0.36	3.18e-21	1.1646
IMPDH1	4.37e-47	-0.219235	0.182	0.305	1.12e-42	1.16412
PRDX5	6.86e-53	-0.218849	0.995	1	1.75e-48	1.16381
TRAPPC1	2.96e-47	-0.218713	0.879	0.928	7.57e-43	1.16369
NANOS1	3.42e-60	-0.218642	0.07	0.178	8.75e-56	1.16364
NRG1	1.25e-38	-0.218414	0.055	0.131	3.19e-34	1.16345
MTPN	2.25e-47	-0.218352	0.821	0.889	5.76e-43	1.1634
UCP2	2.7e-21	-0.218102	0.293	0.381	6.91e-17	1.1632
GPC6	1.31e-70	-0.217736	0.042	0.145	3.36e-66	1.16291
THRAP3	3.09e-43	-0.217415	0.734	0.823	7.9e-39	1.16265
TMCO3	1.57e-44	-0.217226	0.211	0.334	4.02e-40	1.1625
ITGA4	2.67e-36	-0.21721	0.11	0.201	6.84e-32	1.16248
CFAP36	1.28e-39	-0.217152	0.263	0.387	3.28e-35	1.16244
SNHG9	2.13e-60	-0.216814	0.131	0.262	5.46e-56	1.16216
NDUFA1	9.65e-53	-0.216394	0.967	0.985	2.47e-48	1.16183
SAT2	3.06e-37	-0.216335	0.426	0.545	7.83e-33	1.16178
MANCR	1.3e-40	-0.216166	0.111	0.211	3.32e-36	1.16164
USP34	7.4e-38	-0.215877	0.422	0.539	1.89e-33	1.16141
ABHD2	2.78e-27	-0.215704	0.261	0.355	7.1e-23	1.16127
ADGRG1	4.73e-30	-0.214718	0.443	0.541	1.21e-25	1.16048
LAMTOR1	1.45e-42	-0.214694	0.852	0.91	3.7e-38	1.16046
JAG2	9.39e-47	-0.214661	0.129	0.24	2.4e-42	1.16043
GPC1	5.32e-24	-0.214512	0.48	0.561	1.36e-19	1.16031
HSPH1	1.72e-35	-0.214332	0.618	0.72	4.4e-31	1.16017
YWHAQ	8.04e-40	-0.213935	0.884	0.935	2.06e-35	1.15985
CMTM6	2.27e-36	-0.213901	0.666	0.754	5.81e-32	1.15982
STMP1	3.36e-38	-0.21342	0.871	0.915	8.58e-34	1.15943
HP1BP3	2.57e-39	-0.212601	0.615	0.723	6.58e-35	1.15878
GNG12	3.67e-30	-0.212391	0.556	0.644	9.37e-26	1.15861
CPNE1	5.9e-39	-0.2122	0.443	0.563	1.51e-34	1.15845
CENPW	1.12e-27	-0.212174	0.238	0.336	2.87e-23	1.15843
SNF8	2.66e-42	-0.212144	0.676	0.779	6.81e-38	1.15841
COL18A1	5.13e-13	-0.211817	0.302	0.368	1.31e-08	1.15815
HCFC1R1	6.53e-35	-0.211574	0.269	0.38	1.67e-30	1.15795
CYB561A3	2.54e-23	-0.211501	0.294	0.379	6.5e-19	1.15789
PSAT1	4.35e-18	-0.211391	0.125	0.187	1.11e-13	1.1578
TXN	1.05e-50	-0.211157	0.999	1	2.68e-46	1.15762
NEDD4L	4.11e-24	-0.210676	0.467	0.55	1.05e-19	1.15723
DUT	4.79e-43	-0.210477	0.629	0.741	1.23e-38	1.15707
LRRN1	3e-43	-0.21034	0.14	0.248	7.68e-39	1.15696
NPM3	2.1e-52	-0.210332	0.157	0.283	5.37e-48	1.15695
COMP	3e-17	-0.210023	0.08	0.131	7.66e-13	1.15671
CANX	2.93e-35	-0.209943	0.898	0.946	7.5e-31	1.15664
SPON2	0.0074922	-0.209885	0.143	0.161	1	1.1566
GNPTAB	5.37e-39	-0.209699	0.254	0.371	1.37e-34	1.15645
STX6	1.72e-39	-0.209338	0.248	0.364	4.41e-35	1.15616
ATP5PD	3.06e-48	-0.208744	0.944	0.972	7.84e-44	1.15568
LINC00342	1.91e-08	-0.208325	0.154	0.198	0.000488989	1.15535
KIAA0930	2.87e-31	-0.20809	0.339	0.443	7.34e-27	1.15516
COX7A2	3.34e-48	-0.207824	0.999	1	8.54e-44	1.15494
FOXN3	5.21e-29	-0.20777	0.26	0.356	1.33e-24	1.1549
KIDINS220	3.69e-36	-0.207613	0.401	0.514	9.43e-32	1.15478
COX7A2L	4.85e-40	-0.207448	0.767	0.848	1.24e-35	1.15464
IGSF3	3.93e-36	-0.207254	0.245	0.356	1e-31	1.15449
CHD3	1.7e-32	-0.207184	0.397	0.502	4.36e-28	1.15443
STUB1	3.78e-40	-0.207177	0.832	0.889	9.68e-36	1.15443
ZFAS1	3.34e-35	-0.207095	0.995	0.997	8.54e-31	1.15436
ITGB5	4.4e-30	-0.206672	0.275	0.381	1.13e-25	1.15402
CPNE3	7.27e-38	-0.206672	0.596	0.697	1.86e-33	1.15402
HSPB1	2.71e-21	-0.20625	0.934	0.976	6.92e-17	1.15369
SF3B5	9.91e-46	-0.205952	0.81	0.888	2.54e-41	1.15345
RPL3P4	1.15e-71	-0.20587	0.079	0.205	2.93e-67	1.15338
MXRA7	8.95e-28	-0.205555	0.461	0.561	2.29e-23	1.15313
KPNB1	1.17e-30	-0.205194	0.754	0.825	2.99e-26	1.15284
RNPEP	1.95e-36	-0.205144	0.267	0.38	4.98e-32	1.1528
HMGA2	1.22e-18	-0.205135	0.241	0.316	3.11e-14	1.15279
NCL	2.49e-27	-0.204724	0.933	0.969	6.37e-23	1.15247
CUTA	4.2e-44	-0.204664	0.857	0.921	1.07e-39	1.15242
SERINC3	6.42e-36	-0.204615	0.671	0.76	1.64e-31	1.15238
SARS1	2.28e-20	-0.204605	0.732	0.783	5.83e-16	1.15237
RPS27AP16	3.96e-31	-0.204285	0.269	0.371	1.01e-26	1.15212
EIF2AK4	1.15e-34	-0.204082	0.427	0.537	2.93e-30	1.15195
OAT	4.31e-34	-0.203952	0.593	0.696	1.1e-29	1.15185
TUBA1B	1.02e-32	-0.203814	0.742	0.829	2.6e-28	1.15174
KLHL5	1.24e-23	-0.203637	0.414	0.497	3.17e-19	1.1516
KLF13	1.52e-30	-0.203374	0.404	0.505	3.89e-26	1.15139
CYFIP1	1.22e-39	-0.203219	0.504	0.622	3.13e-35	1.15126
POLR2E	1.02e-39	-0.203119	0.484	0.604	2.62e-35	1.15118
AKAP9	4.15e-27	-0.203101	0.792	0.862	1.06e-22	1.15117
DSG2	4.21e-15	-0.20283	0.822	0.853	1.08e-10	1.15095
BRI3	5.32e-38	-0.20226	0.982	0.994	1.36e-33	1.1505
FSCN1	1.3e-27	-0.202254	0.57	0.663	3.34e-23	1.15049
SCP2	6.91e-38	-0.202055	0.726	0.812	1.77e-33	1.15034
GNAI2	8.87e-32	-0.201688	0.751	0.842	2.27e-27	1.15004
HOMER3	6.62e-31	-0.201615	0.752	0.837	1.69e-26	1.14999
TRAPPC6A	8.16e-37	-0.201613	0.236	0.348	2.09e-32	1.14998
RSU1	6.34e-35	-0.201524	0.41	0.523	1.62e-30	1.14991
GLRX3	1.21e-33	-0.201421	0.655	0.748	3.1e-29	1.14983
SLC4A7	2.48e-45	-0.201201	0.198	0.322	6.33e-41	1.14965
NUDT14	1.41e-33	-0.201124	0.319	0.434	3.62e-29	1.14959
BCAP31	2.25e-42	-0.201073	0.88	0.941	5.74e-38	1.14955
CTNNAL1	1.32e-45	-0.200671	0.136	0.25	3.37e-41	1.14923
SPAG9	3.32e-33	-0.200534	0.535	0.638	8.49e-29	1.14912
MLF2	1.06e-33	-0.200233	0.824	0.88	2.71e-29	1.14888
SHMT2	1.84e-25	-0.20018	0.235	0.323	4.72e-21	1.14884
MAGED1	1.81e-34	-0.19997	0.448	0.563	4.63e-30	1.14867
BNIP3L	2.1e-36	-0.199865	0.595	0.703	5.36e-32	1.14859
DKK3	3.38e-21	-0.199605	0.53	0.617	8.66e-17	1.14838
MT-CO2	1.49e-49	-0.19949	1	1	3.82e-45	1.14829
MAZ	6.14e-32	-0.199361	0.449	0.557	1.57e-27	1.14819
NDUFA11	1.7e-45	-0.19936	0.959	0.983	4.35e-41	1.14819
PDLIM4	1.59e-20	-0.199285	0.634	0.699	4.07e-16	1.14813
PTPN11	3.69e-28	-0.198944	0.516	0.604	9.43e-24	1.14786
APP	2.44e-37	-0.198229	0.927	0.969	6.24e-33	1.14729
FADS1	1.91e-14	-0.198054	0.219	0.281	4.9e-10	1.14715
GARS1	2.66e-16	-0.197819	0.593	0.659	6.79e-12	1.14696
BOD1L1	2.33e-32	-0.197813	0.649	0.744	5.96e-28	1.14696
AKR1C2	5.52e-06	-0.197811	0.683	0.718	0.14126	1.14696
PHKB	7.74e-35	-0.197751	0.322	0.436	1.98e-30	1.14691
ATP6V1F	4.32e-46	-0.197733	0.974	0.987	1.11e-41	1.14689
NDUFB3	3.71e-36	-0.197543	0.888	0.938	9.49e-32	1.14674
CSNK1A1	1.02e-32	-0.197302	0.852	0.901	2.62e-28	1.14655
CALM1	6.44e-44	-0.196785	0.994	0.997	1.65e-39	1.14614
FBLIM1	1.44e-22	-0.196387	0.574	0.653	3.67e-18	1.14583
APMAP	1.47e-33	-0.196337	0.29	0.4	3.75e-29	1.14579
HRAS	5.31e-29	-0.195288	0.666	0.753	1.36e-24	1.14495
NFIB	1.6e-20	-0.195201	0.388	0.475	4.09e-16	1.14488
CAPN13	0.00301501	-0.194855	0.147	0.165	1	1.14461
SBNO1	4.14e-29	-0.194823	0.402	0.499	1.06e-24	1.14458
MMP2	2.02e-17	-0.194387	0.399	0.476	5.16e-13	1.14424
H2AZ2	1.95e-31	-0.194086	0.751	0.835	4.98e-27	1.144
ATP5MC3	1.15e-39	-0.193985	0.988	0.992	2.95e-35	1.14392
ARHGDIB	6.04e-19	-0.193944	0.273	0.355	1.54e-14	1.14389
TGFB1I1	2.1e-26	-0.193934	0.207	0.301	5.37e-22	1.14388
KIF1C	6.67e-27	-0.193888	0.411	0.507	1.71e-22	1.14384
LRP1	2.45e-20	-0.193774	0.208	0.284	6.27e-16	1.14375
KHDRBS1	5.86e-33	-0.193518	0.73	0.822	1.5e-28	1.14355
OIP5-AS1	6.56e-32	-0.193487	0.473	0.574	1.68e-27	1.14352
SMDT1	1.41e-30	-0.192977	0.69	0.776	3.61e-26	1.14312
GFUS	4.64e-32	-0.192951	0.585	0.679	1.19e-27	1.1431
MCUR1	4.03e-32	-0.192918	0.257	0.364	1.03e-27	1.14307
RPL17	1.44e-33	-0.192829	0.432	0.545	3.69e-29	1.143
NDUFB2	5.75e-45	-0.192757	0.992	0.997	1.47e-40	1.14295
MRFAP1	3.57e-36	-0.192701	0.784	0.869	9.14e-32	1.1429
ATP5MC2	5.08e-38	-0.192621	0.982	0.991	1.3e-33	1.14284
CMTM4	2.32e-49	-0.192443	0.087	0.188	5.93e-45	1.1427
HERPUD1	1.73e-21	-0.192382	0.636	0.723	4.43e-17	1.14265
IARS2	2.02e-29	-0.192087	0.403	0.502	5.15e-25	1.14242
PPARGC1A	1.99e-75	-0.191974	0.045	0.156	5.09e-71	1.14233
BASP1	5.95e-23	-0.191916	0.866	0.902	1.52e-18	1.14228
LAMB1	5.68e-17	-0.191878	0.531	0.607	1.45e-12	1.14225
EPRS1	3.26e-28	-0.191845	0.661	0.744	8.35e-24	1.14222
CDK2AP2	1.63e-28	-0.191838	0.549	0.643	4.16e-24	1.14222
TSTD1	1.11e-29	-0.191579	0.631	0.714	2.84e-25	1.14201
PLAT	9.61e-17	-0.191517	0.208	0.277	2.46e-12	1.14196
BCL7C	6.1e-26	-0.191452	0.491	0.584	1.56e-21	1.14191
BRK1	2.98e-46	-0.191232	0.96	0.978	7.61e-42	1.14174
LPCAT2	1.26e-26	-0.190959	0.212	0.302	3.23e-22	1.14152
SRSF8	6.61e-37	-0.190509	0.259	0.373	1.69e-32	1.14117
TOMM20	3.2e-35	-0.190476	0.886	0.937	8.18e-31	1.14114
ANK3	8.1e-37	-0.190295	0.145	0.245	2.07e-32	1.141
ARPC1A	1.48e-34	-0.190182	0.842	0.909	3.79e-30	1.14091
ATP5PF	3.16e-48	-0.189875	0.989	0.995	8.07e-44	1.14066
SRSF2	1.51e-33	-0.189779	0.537	0.646	3.87e-29	1.14059
FAAP20	1.55e-32	-0.189743	0.613	0.715	3.97e-28	1.14056
KIAA0100	2.13e-40	-0.189721	0.233	0.354	5.45e-36	1.14054
NDUFV1	3.74e-35	-0.189686	0.527	0.639	9.57e-31	1.14052
DNAJC21	2.9e-33	-0.189412	0.576	0.676	7.42e-29	1.1403
MORF4L1	3.77e-34	-0.189297	0.93	0.963	9.65e-30	1.14021
PARK7	1.19e-47	-0.189277	0.981	0.992	3.06e-43	1.14019
CASK	6.81e-34	-0.18924	0.252	0.361	1.74e-29	1.14016
URI1	9.01e-36	-0.188715	0.516	0.629	2.3e-31	1.13975
CYP20A1	8.31e-35	-0.188475	0.262	0.373	2.12e-30	1.13956
PHLDA3	1.05e-32	-0.188346	0.667	0.763	2.69e-28	1.13946
ANKH	2.34e-47	-0.188204	0.084	0.182	5.97e-43	1.13934
TOP2B	1.98e-32	-0.188194	0.268	0.375	5.06e-28	1.13934
TMEM99	1.55e-40	-0.188139	0.174	0.285	3.97e-36	1.13929
FHOD3	8.05e-44	-0.187984	0.127	0.235	2.06e-39	1.13917
B4GALT7	4.35e-35	-0.187863	0.199	0.304	1.11e-30	1.13908
SDHC	1.21e-34	-0.18769	0.581	0.692	3.1e-30	1.13894
RAB13	3.97e-28	-0.187663	0.778	0.843	1.02e-23	1.13892
ITGB1BP1	1.13e-27	-0.187488	0.481	0.58	2.89e-23	1.13878
DPYSL2	6.28e-20	-0.187455	0.164	0.235	1.61e-15	1.13875
SUMF1	5.91e-50	-0.187427	0.144	0.264	1.51e-45	1.13873
PPM1G	2.37e-39	-0.187196	0.733	0.833	6.07e-35	1.13855
AGL	5.63e-45	-0.187093	0.181	0.301	1.44e-40	1.13847
DYNC2H1	3.49e-69	-0.187065	0.055	0.166	8.92e-65	1.13845
RABEP1	2.97e-32	-0.187026	0.246	0.353	7.6e-28	1.13841
PSAP	4.34e-34	-0.186937	0.995	0.996	1.11e-29	1.13834
ACO2	1.22e-29	-0.186838	0.414	0.518	3.13e-25	1.13827
SLC7A5	3.26e-17	-0.186824	0.296	0.373	8.33e-13	1.13826
SNHG7	3.15e-29	-0.186789	0.271	0.374	8.04e-25	1.13823
UBE2Q2	1.58e-33	-0.186778	0.407	0.523	4.05e-29	1.13822
EIF4G2	1.87e-38	-0.186441	0.978	0.987	4.78e-34	1.13795
LTBP1	9.73e-22	-0.186226	0.499	0.584	2.49e-17	1.13778
DCTPP1	7.2e-34	-0.186148	0.308	0.426	1.84e-29	1.13772
GOPC	3.56e-31	-0.185938	0.523	0.633	9.1e-27	1.13756
TPR	5.11e-29	-0.185475	0.766	0.838	1.31e-24	1.13719
CD9	1.02e-39	-0.185467	0.958	0.972	2.61e-35	1.13719
CSRP2	6.02e-15	-0.18537	0.29	0.36	1.54e-10	1.13711
NEXN	1.06e-29	-0.185362	0.107	0.191	2.71e-25	1.1371
STK25	4.91e-29	-0.185159	0.341	0.445	1.26e-24	1.13694
HSPA9	2.44e-23	-0.185023	0.638	0.714	6.23e-19	1.13684
EIF4G1	1.11e-30	-0.184992	0.751	0.829	2.85e-26	1.13681
FZD6	1.19e-24	-0.18496	0.317	0.408	3.03e-20	1.13679
WNT5A	0.00515243	-0.18359	0.181	0.197	1	1.13571
SNRNP200	6.85e-29	-0.183543	0.302	0.404	1.75e-24	1.13567
ROCK1	1.29e-27	-0.182887	0.649	0.738	3.29e-23	1.13515
HTRA1	2.09e-15	-0.182562	0.506	0.583	5.34e-11	1.1349
COPA	1.84e-33	-0.181839	0.553	0.657	4.71e-29	1.13433
EIF4G3	3.69e-28	-0.181651	0.405	0.505	9.43e-24	1.13418
VPS35	1.18e-28	-0.181631	0.794	0.853	3.01e-24	1.13417
MSANTD3	2.23e-26	-0.181554	0.288	0.389	5.69e-22	1.1341
DHX9	9.68e-27	-0.181525	0.423	0.514	2.47e-22	1.13408
AP1S1	1.82e-28	-0.181511	0.672	0.757	4.66e-24	1.13407
EPHB2	1.71e-28	-0.181048	0.236	0.335	4.38e-24	1.13371
PAWR	3.04e-24	-0.18093	0.631	0.708	7.76e-20	1.13361
FBN1	1.24e-10	-0.180885	0.078	0.117	3.17e-06	1.13358
ZFR	1.1e-25	-0.180568	0.518	0.603	2.81e-21	1.13333
LMNA	8.17e-21	-0.180152	0.847	0.893	2.09e-16	1.133
CDH11	1.92e-27	-0.180053	0.094	0.168	4.92e-23	1.13293
RALY	3.43e-30	-0.179836	0.503	0.603	8.77e-26	1.13276
UBAC1	2.04e-24	-0.179534	0.385	0.476	5.22e-20	1.13252
CBLB	1.32e-31	-0.17934	0.174	0.27	3.39e-27	1.13237
MYH10	1.48e-34	-0.179286	0.184	0.288	3.79e-30	1.13232
PRXL2A	1.37e-15	-0.179279	0.594	0.667	3.5e-11	1.13232
DEF8	2.1e-30	-0.179223	0.386	0.49	5.36e-26	1.13227
PALMD	7e-20	-0.17909	0.417	0.506	1.79e-15	1.13217
BANF1	7.16e-33	-0.179051	0.8	0.869	1.83e-28	1.13214
GPI	1.83e-29	-0.179009	0.438	0.546	4.69e-25	1.13211
COMTD1	2.58e-26	-0.178754	0.503	0.595	6.6e-22	1.13191
APLP2	8.63e-28	-0.178633	0.985	0.991	2.21e-23	1.13181
TTL	7.44e-45	-0.178627	0.152	0.268	1.9e-40	1.13181
MSRB3	5.5e-34	-0.178559	0.1	0.187	1.41e-29	1.13175
TUBGCP2	5.12e-27	-0.178539	0.339	0.437	1.31e-22	1.13174
TRIB3	1.8e-17	-0.178513	0.111	0.17	4.61e-13	1.13172
LAD1	1.61e-17	-0.178397	0.502	0.569	4.12e-13	1.13163
SUGCT	2.44e-69	-0.178102	0.147	0.3	6.23e-65	1.13139
GLG1	1.21e-25	-0.177758	0.554	0.641	3.1e-21	1.13112
TBCB	1.86e-27	-0.177325	0.698	0.789	4.77e-23	1.13079
NPC2	2.58e-32	-0.177257	0.977	0.988	6.61e-28	1.13073
EHD2	1.53e-21	-0.176773	0.373	0.459	3.91e-17	1.13035
PPP3CA	4.68e-24	-0.176402	0.438	0.53	1.2e-19	1.13006
VPS13A	1.18e-36	-0.176358	0.176	0.283	3.02e-32	1.13003
SMARCA1	2.56e-37	-0.176317	0.161	0.267	6.55e-33	1.13
AC100810.1	2.3e-47	-0.176204	0.116	0.225	5.87e-43	1.12991
BPIFA2	0.918354	-0.175981	0.119	0.117	1	1.12973
BAX	7.91e-24	-0.175979	0.782	0.846	2.02e-19	1.12973
LRBA	2.1e-30	-0.175452	0.21	0.308	5.37e-26	1.12932
CAMLG	1.3e-29	-0.17534	0.627	0.719	3.32e-25	1.12923
BICD2	2.67e-25	-0.174847	0.27	0.36	6.83e-21	1.12884
SARAF	3.88e-31	-0.174804	0.785	0.866	9.93e-27	1.12881
LACTB	4.14e-25	-0.174647	0.337	0.429	1.06e-20	1.12869
CHP1	3.46e-24	-0.174293	0.539	0.623	8.85e-20	1.12841
ACBD6	1.22e-25	-0.174099	0.319	0.413	3.11e-21	1.12826
COPS9	4.17e-35	-0.173968	0.976	0.991	1.07e-30	1.12816
MXRA5	1e-49	-0.173792	0.048	0.134	2.56e-45	1.12802
PTGFRN	2.83e-19	-0.173756	0.555	0.624	7.24e-15	1.12799
PLCXD2	3.56e-35	-0.173568	0.155	0.254	9.11e-31	1.12784
KLC1	1.61e-32	-0.173456	0.22	0.324	4.11e-28	1.12776
VPS51	1.94e-33	-0.173342	0.238	0.347	4.96e-29	1.12767
CUX1	2.68e-23	-0.173053	0.48	0.566	6.85e-19	1.12744
NT5C	7.34e-27	-0.172895	0.297	0.397	1.88e-22	1.12732
PCBD1	6.6e-25	-0.172864	0.537	0.626	1.69e-20	1.12729
OLA1	6.93e-27	-0.17271	0.57	0.661	1.77e-22	1.12717
MTURN	3.56e-29	-0.172703	0.241	0.341	9.11e-25	1.12717
TARS1	1.71e-18	-0.172029	0.664	0.735	4.38e-14	1.12664
SQSTM1	3.09e-27	-0.171912	0.961	0.982	7.91e-23	1.12655
NARS1	4.86e-21	-0.171621	0.74	0.802	1.24e-16	1.12632
PBX1	4.87e-34	-0.171577	0.155	0.253	1.25e-29	1.12629
FIBP	2.26e-27	-0.171401	0.617	0.71	5.79e-23	1.12615
SERTAD4-AS1	5.43e-37	-0.171258	0.126	0.223	1.39e-32	1.12604
KLHL24	1.43e-20	-0.171146	0.303	0.388	3.67e-16	1.12595
MAP4K4	1.96e-22	-0.171106	0.601	0.683	5.02e-18	1.12592
FXR1	1.87e-29	-0.171001	0.668	0.755	4.78e-25	1.12584
GLRX5	6.57e-30	-0.170905	0.678	0.772	1.68e-25	1.12576
LAMA4	0.00110786	-0.17066	0.118	0.138	1	1.12557
ALDH3A2	3.07e-22	-0.17065	0.269	0.355	7.86e-18	1.12557
TUSC2	1.75e-24	-0.170634	0.463	0.552	4.48e-20	1.12555
UBXN6	3.83e-26	-0.170323	0.267	0.362	9.81e-22	1.12531
UBL5	2.02e-42	-0.169948	0.998	0.999	5.17e-38	1.12502
ITGA1	1.32e-05	-0.169742	0.142	0.173	0.338367	1.12486
M6PR	4.25e-26	-0.169586	0.524	0.609	1.09e-21	1.12474
CSNK2B	3.2e-26	-0.169584	0.832	0.886	8.18e-22	1.12473
TAF15	2.92e-24	-0.169521	0.473	0.563	7.46e-20	1.12468
PDCD4	1.11e-18	-0.169416	0.72	0.791	2.84e-14	1.1246
FAM114A1	1.73e-24	-0.169386	0.522	0.622	4.43e-20	1.12458
IGBP1	1.09e-24	-0.169261	0.562	0.643	2.78e-20	1.12448
FERMT2	5.82e-19	-0.16925	0.161	0.232	1.49e-14	1.12447
RGS10	4.19e-24	-0.169136	0.457	0.553	1.07e-19	1.12438
METTL8	3.29e-34	-0.168993	0.173	0.275	8.42e-30	1.12427
LAMTOR2	4.78e-29	-0.16898	0.87	0.92	1.22e-24	1.12426
HOPX	2.94e-24	-0.168774	0.072	0.135	7.53e-20	1.1241
ABCA1	2.73e-16	-0.168651	0.398	0.466	6.98e-12	1.12401
MTND1P23	7.43e-13	-0.168478	0.157	0.213	1.9e-08	1.12387
NIN	3.88e-28	-0.16811	0.193	0.284	9.94e-24	1.12359
MRPS15	2.11e-27	-0.1678	0.786	0.848	5.39e-23	1.12334
TPGS2	2.64e-24	-0.167786	0.57	0.654	6.75e-20	1.12333
NNT	9.06e-43	-0.167715	0.122	0.226	2.32e-38	1.12328
MYO6	7.7e-24	-0.167358	0.528	0.618	1.97e-19	1.123
TTYH3	1.74e-25	-0.167245	0.221	0.31	4.44e-21	1.12291
BCLAF1	1.29e-24	-0.166804	0.453	0.548	3.31e-20	1.12257
ITGA6	2.22e-10	-0.166649	0.57	0.631	5.68e-06	1.12245
MCOLN3	8.64e-50	-0.166616	0.07	0.166	2.21e-45	1.12242
LUZP1	1.21e-17	-0.166608	0.705	0.76	3.09e-13	1.12242
FAM172A	2.09e-39	-0.166276	0.153	0.261	5.35e-35	1.12216
CTNNBIP1	3.69e-24	-0.166195	0.569	0.652	9.45e-20	1.1221
RPL10P9	1.36e-07	-0.166038	0.077	0.108	0.00348635	1.12197
RPS23P8	1.65e-39	-0.165938	0.149	0.256	4.23e-35	1.1219
LITAF	4.92e-17	-0.165625	0.824	0.856	1.26e-12	1.12165
ATRX	1.86e-28	-0.165479	0.77	0.845	4.75e-24	1.12154
NETO2	3.44e-17	-0.165321	0.284	0.356	8.79e-13	1.12142
PPP1R14C	9.68e-24	-0.165153	0.39	0.486	2.48e-19	1.12128
TWF2	4.53e-18	-0.165106	0.357	0.434	1.16e-13	1.12125
RNH1	3.15e-22	-0.165079	0.837	0.883	8.07e-18	1.12123
ILF3	1.12e-22	-0.165006	0.514	0.598	2.85e-18	1.12117
SPIRE1	7.36e-32	-0.164484	0.18	0.28	1.88e-27	1.12076
TADA3	2.94e-26	-0.164481	0.429	0.527	7.53e-22	1.12076
LINC00511	7.02e-15	-0.164067	0.422	0.486	1.79e-10	1.12044
ADORA2B	3.04e-34	-0.16401	0.126	0.217	7.79e-30	1.1204
NUTF2	1.09e-24	-0.164003	0.418	0.514	2.78e-20	1.12039
TAGLN2	2.64e-29	-0.163765	0.967	0.987	6.76e-25	1.12021
TFCP2L1	7.6e-17	-0.163598	0.103	0.158	1.94e-12	1.12008
HSD17B10	1.53e-27	-0.163346	0.585	0.681	3.92e-23	1.11988
WLS	2.07e-27	-0.16329	0.211	0.305	5.3e-23	1.11984
HNRNPA0	5.82e-28	-0.163288	0.658	0.746	1.49e-23	1.11984
WWTR1	1.06e-12	-0.163174	0.524	0.581	2.71e-08	1.11975
TCTEX1D2	2.55e-22	-0.163146	0.424	0.517	6.53e-18	1.11973
RAC2	4.9e-15	-0.163119	0.323	0.396	1.25e-10	1.1197
AHCYL1	8.19e-14	-0.16302	0.645	0.703	2.1e-09	1.11963
PPP1R14B-AS1	3.41e-21	-0.162957	0.259	0.342	8.72e-17	1.11958
RTL8A	6.73e-22	-0.162676	0.429	0.517	1.72e-17	1.11936
MXD4	9.01e-27	-0.162524	0.72	0.808	2.3e-22	1.11924
DDX21	1.08e-20	-0.162405	0.698	0.773	2.75e-16	1.11915
PDZD8	1.14e-21	-0.162396	0.295	0.383	2.91e-17	1.11914
SLC39A6	3.83e-19	-0.161817	0.667	0.732	9.8e-15	1.1187
ZSCAN16-AS1	2.05e-34	-0.161682	0.17	0.273	5.24e-30	1.11859
TNFRSF10D	7.95e-60	-0.161677	0.053	0.153	2.03e-55	1.11859
UBXN1	2.15e-19	-0.161644	0.803	0.851	5.51e-15	1.11856
MZT2A	1.31e-25	-0.161431	0.838	0.894	3.34e-21	1.1184
FNDC3B	1.67e-14	-0.161391	0.735	0.789	4.27e-10	1.11837
PDAP1	3.51e-23	-0.161204	0.708	0.784	8.98e-19	1.11822
COX5B	6.76e-29	-0.161185	0.998	0.998	1.73e-24	1.11821
POLE4	4.7e-25	-0.161151	0.672	0.757	1.2e-20	1.11818
POMGNT1	2.4e-29	-0.160921	0.215	0.313	6.14e-25	1.118
AC008038.1	1.07e-50	-0.160826	0.091	0.198	2.74e-46	1.11793
MBP	3.84e-20	-0.160815	0.312	0.396	9.81e-16	1.11792
RBM39	4.87e-26	-0.160621	0.826	0.886	1.24e-21	1.11777
CA12	4.16e-15	-0.160598	0.269	0.338	1.06e-10	1.11775
RECQL	6.35e-20	-0.160467	0.331	0.414	1.62e-15	1.11765
YWHAG	6.6e-18	-0.160429	0.735	0.797	1.69e-13	1.11762
TOMM40	7.04e-23	-0.160302	0.248	0.333	1.8e-18	1.11752
TUBB6	4.26e-17	-0.160295	0.659	0.731	1.09e-12	1.11752
FADS3	3.03e-12	-0.160285	0.28	0.341	7.74e-08	1.11751
ADK	5.7e-24	-0.160238	0.504	0.593	1.46e-19	1.11747
COX20	3.07e-26	-0.160228	0.652	0.745	7.85e-22	1.11746
MRPL11	1.18e-24	-0.16001	0.461	0.556	3.02e-20	1.11729
TCP1	9.26e-24	-0.159686	0.667	0.747	2.37e-19	1.11704
SRM	1.03e-27	-0.15962	0.658	0.758	2.64e-23	1.11699
NELFE	5.39e-26	-0.159217	0.41	0.516	1.38e-21	1.11668
CTDSPL	2.76e-19	-0.159121	0.326	0.406	7.06e-15	1.11661
ISOC2	8.28e-17	-0.15907	0.549	0.615	2.12e-12	1.11657
FAM168B	6.97e-33	-0.15903	0.167	0.265	1.78e-28	1.11654
MBTPS1	1.62e-22	-0.15894	0.419	0.51	4.14e-18	1.11647
RPL13P12	8.98e-33	-0.158883	0.16	0.257	2.3e-28	1.11642
DDX17	7.62e-23	-0.158757	0.828	0.889	1.95e-18	1.11632
CLN8	5.14e-43	-0.15871	0.107	0.209	1.31e-38	1.11629
CMTM3	1.99e-16	-0.158702	0.255	0.328	5.09e-12	1.11628
KREMEN1	1.06e-46	-0.158685	0.09	0.191	2.71e-42	1.11627
HDGFL3	2.27e-21	-0.15865	0.284	0.371	5.8e-17	1.11624
SORT1	8e-21	-0.158547	0.245	0.326	2.05e-16	1.11616
ATP2C1	1.45e-19	-0.158458	0.464	0.543	3.7e-15	1.11609
CD36	1.26e-24	-0.158454	0.072	0.135	3.22e-20	1.11609
CALML3	9.27e-19	-0.158409	0.11	0.172	2.37e-14	1.11606
CHST9	2.89e-24	-0.158366	0.065	0.124	7.38e-20	1.11602
EBNA1BP2	2.68e-21	-0.158354	0.505	0.588	6.85e-17	1.11601
COX6B1	5.02e-37	-0.158306	0.997	0.999	1.28e-32	1.11598
RTN4	9.91e-31	-0.158143	0.973	0.989	2.53e-26	1.11585
CCT2	3.19e-24	-0.157918	0.777	0.844	8.16e-20	1.11568
MRPL34	6.11e-25	-0.157713	0.626	0.715	1.56e-20	1.11552
NCS1	8.26e-20	-0.157686	0.254	0.334	2.11e-15	1.1155
AP001324.1	9.12e-21	-0.157476	0.462	0.543	2.33e-16	1.11533
SNRPF	8.66e-27	-0.157475	0.844	0.906	2.22e-22	1.11533
TRIO	4.81e-19	-0.157407	0.295	0.375	1.23e-14	1.11528
AKR7A2	2.2e-22	-0.157392	0.435	0.524	5.63e-18	1.11527
USP9X	1.5e-19	-0.157216	0.46	0.54	3.84e-15	1.11513
AP2A1	2.35e-20	-0.157215	0.312	0.395	6.02e-16	1.11513
COA8	8.9e-25	-0.157203	0.49	0.586	2.27e-20	1.11512
FAP	2.58e-09	-0.156944	0.25	0.3	6.6e-05	1.11492
USF2	1.59e-19	-0.156834	0.343	0.425	4.07e-15	1.11484
SOX9	6.93e-16	-0.156812	0.198	0.264	1.77e-11	1.11482
PRKRA	1.63e-24	-0.156791	0.27	0.363	4.16e-20	1.1148
DNPH1	3.76e-20	-0.156748	0.549	0.623	9.61e-16	1.11477
BICD1	3.07e-39	-0.156716	0.097	0.189	7.86e-35	1.11475
TP53AIP1	1.28e-65	-0.156709	0.037	0.134	3.26e-61	1.11474
GPATCH11	2.76e-43	-0.1566	0.103	0.204	7.06e-39	1.11466
OLFML2A	1.52e-68	-0.156168	0.023	0.11	3.89e-64	1.11432
RAB7A	1.27e-20	-0.156047	0.776	0.831	3.24e-16	1.11423
COX14	2.99e-20	-0.155769	0.848	0.9	7.63e-16	1.11401
RNF5	3.01e-22	-0.155692	0.299	0.388	7.69e-18	1.11396
PMVK	1.06e-23	-0.155598	0.26	0.349	2.71e-19	1.11388
CDH13	1.4e-19	-0.155484	0.16	0.23	3.57e-15	1.1138
NFIC	5.24e-19	-0.155309	0.574	0.648	1.34e-14	1.11366
FAM104B	1.15e-28	-0.155094	0.215	0.313	2.95e-24	1.11349
HSPE1	6.36e-31	-0.155067	0.928	0.971	1.63e-26	1.11347
MGMT	1.1e-27	-0.15503	0.581	0.673	2.82e-23	1.11344
MAVS	2.28e-19	-0.155023	0.253	0.332	5.84e-15	1.11344
GPX3	8.01e-16	-0.154977	0.188	0.252	2.05e-11	1.1134
LAMC1	9.15e-15	-0.154927	0.419	0.491	2.34e-10	1.11337
STON2	1.42e-11	-0.154704	0.445	0.501	3.63e-07	1.11319
PFKL	9.12e-21	-0.154689	0.342	0.431	2.33e-16	1.11318
CACUL1	2.46e-19	-0.154318	0.481	0.553	6.3e-15	1.1129
SMC3	1.88e-19	-0.154255	0.411	0.492	4.81e-15	1.11285
ATP10D	7.72e-26	-0.154247	0.202	0.29	1.98e-21	1.11284
DENND10	2.11e-19	-0.153985	0.31	0.392	5.39e-15	1.11264
CMC2	1.58e-24	-0.153974	0.303	0.399	4.05e-20	1.11263
AKAP12	4.03e-16	-0.153732	0.174	0.247	1.03e-11	1.11244
NAA10	4.05e-22	-0.153247	0.736	0.807	1.04e-17	1.11207
HSP90AB1	3.45e-35	-0.152998	0.996	0.999	8.82e-31	1.11188
SNRNP70	1.09e-21	-0.152931	0.54	0.621	2.8e-17	1.11183
EIF4H	4.43e-18	-0.152558	0.591	0.66	1.13e-13	1.11154
VKORC1	5.1e-21	-0.152343	0.595	0.684	1.31e-16	1.11137
APPL1	1.21e-20	-0.152304	0.492	0.574	3.1e-16	1.11134
CD109	7.3e-13	-0.152119	0.566	0.627	1.87e-08	1.1112
CAT	3.56e-20	-0.151985	0.265	0.346	9.09e-16	1.1111
TMEM160	3.18e-21	-0.151941	0.631	0.708	8.13e-17	1.11106
GOLGA3	2.89e-20	-0.151821	0.276	0.359	7.39e-16	1.11097
UGGT1	1.1e-23	-0.151727	0.19	0.272	2.81e-19	1.1109
TPP1	1.58e-19	-0.151474	0.323	0.407	4.04e-15	1.1107
HSPA4	1.64e-21	-0.151452	0.647	0.723	4.2e-17	1.11069
HNRNPUL1	3.13e-16	-0.151371	0.361	0.432	8.01e-12	1.11062
CDK2AP1	7.52e-23	-0.151335	0.847	0.908	1.92e-18	1.1106
GSTM3	8.71e-26	-0.151285	0.177	0.266	2.23e-21	1.11056
NREP	9.08e-09	-0.151234	0.301	0.353	0.000232245	1.11052
RRM1	6.07e-27	-0.151159	0.193	0.284	1.55e-22	1.11046
UROD	1.04e-19	-0.151036	0.458	0.539	2.65e-15	1.11037
PARVA	2.32e-17	-0.151032	0.422	0.498	5.92e-13	1.11036
CSNK2A2	1.19e-17	-0.151005	0.318	0.392	3.05e-13	1.11034
KCTD12	1.43e-19	-0.150658	0.148	0.219	3.67e-15	1.11008
SSU72	6.07e-21	-0.150625	0.801	0.854	1.55e-16	1.11005
XPR1	2.79e-27	-0.150499	0.181	0.272	7.13e-23	1.10995
ZC3H13	1.2e-18	-0.150465	0.53	0.601	3.08e-14	1.10993
GPX2	1.91e-12	-0.150354	0.097	0.143	4.89e-08	1.10984
RAC3	1.09e-41	-0.150334	0.113	0.215	2.78e-37	1.10983
CTDNEP1	7.3e-20	-0.150258	0.561	0.636	1.87e-15	1.10977
PRKAR1A	5.58e-24	-0.150205	0.687	0.764	1.43e-19	1.10973
SPTBN1	1.67e-21	-0.150004	0.805	0.88	4.28e-17	1.10957
SELENOM	2.35e-10	-0.149996	0.546	0.601	6e-06	1.10957
SSRP1	2.61e-18	-0.149817	0.322	0.402	6.67e-14	1.10943
TP63	3.05e-15	-0.14976	0.252	0.323	7.79e-11	1.10938
DAB2	3.66e-18	-0.149719	0.146	0.213	9.37e-14	1.10935
PDLIM7	3.48e-16	-0.149714	0.578	0.651	8.89e-12	1.10935
HOOK3	1.54e-17	-0.149259	0.455	0.53	3.94e-13	1.109
SYNPO	2.18e-17	-0.1492	0.305	0.382	5.57e-13	1.10895
GSK3B	1.13e-19	-0.148841	0.455	0.534	2.89e-15	1.10868
PARD6G	8.53e-33	-0.148794	0.13	0.221	2.18e-28	1.10864
ATP5PO	3.62e-20	-0.148034	0.93	0.956	9.27e-16	1.10806
RHOC	6.71e-25	-0.147969	0.9	0.955	1.72e-20	1.10801
APEH	3.2e-22	-0.1478	0.241	0.326	8.18e-18	1.10788
SAMD1	3.3e-20	-0.147639	0.286	0.368	8.44e-16	1.10776
RNF130	7.17e-23	-0.147636	0.245	0.333	1.83e-18	1.10775
AFG3L2	5.42e-20	-0.14753	0.281	0.365	1.39e-15	1.10767
CAP1	8.7e-23	-0.147356	0.946	0.964	2.22e-18	1.10754
CNN2	1.46e-14	-0.147276	0.768	0.814	3.73e-10	1.10748
DDX46	1.38e-21	-0.147266	0.615	0.697	3.52e-17	1.10747
SEC63	2.94e-21	-0.147186	0.563	0.653	7.51e-17	1.10741
CCT3	1.1e-24	-0.147137	0.84	0.903	2.81e-20	1.10737
CNN3	3.71e-14	-0.147114	0.523	0.591	9.49e-10	1.10735
ARL6IP5	3.12e-18	-0.147094	0.911	0.934	7.99e-14	1.10734
SNRNP25	4.32e-18	-0.146941	0.289	0.368	1.11e-13	1.10722
SACS	1.68e-34	-0.146816	0.09	0.174	4.3e-30	1.10712
CLIP1	2.18e-16	-0.146757	0.643	0.711	5.57e-12	1.10708
COL27A1	6.44e-23	-0.146737	0.141	0.215	1.65e-18	1.10706
HOMER2	2.35e-32	-0.146657	0.121	0.209	6e-28	1.107
TGOLN2	1.42e-17	-0.146618	0.562	0.632	3.64e-13	1.10697
MFSD1	3.14e-13	-0.146508	0.375	0.436	8.04e-09	1.10689
EMB	4.05e-24	-0.146291	0.182	0.265	1.04e-19	1.10672
ATP5MPL	1e-30	-0.14629	0.988	0.996	2.56e-26	1.10672
CLTA	2.44e-30	-0.146226	0.993	0.998	6.24e-26	1.10667
MSI2	5.4e-21	-0.146185	0.251	0.336	1.38e-16	1.10664
SURF2	9.04e-18	-0.146117	0.316	0.392	2.31e-13	1.10659
LPGAT1	2.73e-23	-0.14597	0.237	0.326	6.97e-19	1.10647
IER3	0.000639804	-0.14593	0.782	0.801	1	1.10644
TFPI	1.89e-07	-0.145759	0.42	0.463	0.00482278	1.10631
SRGAP3	7.29e-19	-0.145573	0.197	0.271	1.87e-14	1.10617
WIPI1	3.13e-20	-0.145408	0.351	0.44	8e-16	1.10604
SNX5	9.97e-18	-0.145347	0.328	0.404	2.55e-13	1.106
PUM3	3.94e-16	-0.145036	0.342	0.415	1.01e-11	1.10576
SRSF3	1.58e-20	-0.144873	0.738	0.808	4.05e-16	1.10563
ATP5F1E	4.18e-42	-0.144803	1	1	1.07e-37	1.10558
TMEM131	5.6e-19	-0.144271	0.264	0.342	1.43e-14	1.10517
SCD5	7.74e-24	-0.144262	0.177	0.261	1.98e-19	1.10517
TM9SF3	6.84e-20	-0.144233	0.707	0.778	1.75e-15	1.10514
HK1	8.74e-18	-0.144192	0.313	0.39	2.23e-13	1.10511
TUSC3	2.53e-17	-0.144161	0.66	0.727	6.48e-13	1.10509
SMAD2	1.32e-15	-0.144157	0.342	0.41	3.37e-11	1.10508
ILK	3.17e-19	-0.143958	0.476	0.554	8.1e-15	1.10493
EML4	9.72e-20	-0.143931	0.232	0.31	2.49e-15	1.10491
YWHAB	3.95e-30	-0.143704	0.99	0.998	1.01e-25	1.10474
NDUFS1	2.13e-16	-0.143662	0.408	0.479	5.45e-12	1.10471
NDUFS8	1.57e-22	-0.143518	0.864	0.919	4.01e-18	1.1046
PTPRE	4.87e-21	-0.143416	0.265	0.355	1.25e-16	1.10452
CAMTA1	1.99e-17	-0.143249	0.771	0.827	5.1e-13	1.10439
SNAPC1	3.04e-20	-0.143194	0.2	0.278	7.78e-16	1.10435
GCLC	2.61e-18	-0.142972	0.19	0.262	6.67e-14	1.10418
LOXL1	3.71e-25	-0.142955	0.08	0.147	9.48e-21	1.10416
HGSNAT	2.17e-21	-0.142907	0.25	0.334	5.55e-17	1.10413
COTL1	1.61e-12	-0.142725	0.325	0.387	4.11e-08	1.10399
KIF26B	1.01e-35	-0.142669	0.074	0.153	2.59e-31	1.10395
ST3GAL5	2.02e-18	-0.142667	0.18	0.251	5.17e-14	1.10394
TSR3	1.69e-15	-0.142565	0.478	0.544	4.33e-11	1.10387
HPS1	4.72e-23	-0.142437	0.24	0.329	1.21e-18	1.10377
GNB1	1.37e-18	-0.142343	0.837	0.879	3.5e-14	1.1037
CCNB1IP1	9.99e-26	-0.142248	0.152	0.234	2.56e-21	1.10362
TAF1D	2.49e-19	-0.142185	0.57	0.652	6.37e-15	1.10357
KIAA0232	2.65e-21	-0.142141	0.213	0.295	6.79e-17	1.10354
PNN	9.84e-20	-0.142078	0.547	0.626	2.52e-15	1.10349
NUBP2	5.47e-19	-0.142068	0.304	0.387	1.4e-14	1.10349
SMIM10L1	4.01e-17	-0.142055	0.308	0.383	1.03e-12	1.10348
PBRM1	2.69e-19	-0.142018	0.546	0.627	6.88e-15	1.10345
YWHAH	7.65e-19	-0.142016	0.688	0.754	1.96e-14	1.10345
GNAL	1.15e-42	-0.141945	0.079	0.171	2.93e-38	1.10339
CLINT1	2.83e-16	-0.141919	0.644	0.718	7.24e-12	1.10337
RYK	1.43e-17	-0.141764	0.303	0.38	3.66e-13	1.10325
CCDC167	3.78e-18	-0.141722	0.458	0.533	9.66e-14	1.10322
PFKP	5.9e-17	-0.141704	0.607	0.678	1.51e-12	1.10321
RAB31	3.11e-09	-0.141688	0.681	0.723	7.96e-05	1.1032
PITRM1	2.86e-26	-0.141387	0.167	0.253	7.3e-22	1.10297
VTCN1	9.94e-16	-0.14131	0.134	0.194	2.54e-11	1.10291
NTN1	3.42e-22	-0.141043	0.115	0.184	8.75e-18	1.1027
CHCHD3	2.07e-19	-0.140662	0.264	0.344	5.3e-15	1.10241
HNRNPK	3.31e-23	-0.140607	0.935	0.959	8.47e-19	1.10237
THSD4	1.79e-26	-0.140586	0.109	0.184	4.59e-22	1.10235
TBC1D2	1.41e-18	-0.140377	0.317	0.398	3.6e-14	1.10219
SPG21	1e-18	-0.140325	0.292	0.373	2.56e-14	1.10215
NONO	6.03e-16	-0.140257	0.635	0.696	1.54e-11	1.1021
LRPPRC	1.06e-19	-0.139891	0.282	0.365	2.72e-15	1.10182
IPO7	2.61e-15	-0.139865	0.491	0.562	6.69e-11	1.1018
LAMTOR4	2.57e-21	-0.139408	0.876	0.92	6.58e-17	1.10145
TCEA1	1.42e-14	-0.139237	0.552	0.617	3.63e-10	1.10132
MOSPD3	2.09e-27	-0.139174	0.163	0.252	5.34e-23	1.10127
EIF4EBP2	4.74e-16	-0.139097	0.302	0.374	1.21e-11	1.10122
FUNDC2	1.16e-18	-0.139091	0.522	0.6	2.98e-14	1.10121
SIVA1	2.92e-18	-0.139012	0.741	0.806	7.47e-14	1.10115
DESI2	8.08e-17	-0.138835	0.33	0.408	2.07e-12	1.10102
POLR2B	4.65e-17	-0.138762	0.313	0.389	1.19e-12	1.10096
KXD1	1.5e-16	-0.138598	0.388	0.461	3.84e-12	1.10083
GNPDA1	6.67e-16	-0.138474	0.305	0.376	1.71e-11	1.10074
GPR137B	2.2e-26	-0.13844	0.177	0.266	5.62e-22	1.10071
DOCK9	4.66e-17	-0.138133	0.175	0.242	1.19e-12	1.10048
CERK	4.22e-36	-0.138034	0.07	0.149	1.08e-31	1.1004
ZFC3H1	1.1e-22	-0.137979	0.219	0.304	2.82e-18	1.10036
DOCK7	3.98e-23	-0.137743	0.212	0.3	1.02e-18	1.10018
RAB2A	2.28e-19	-0.137644	0.926	0.949	5.84e-15	1.10011
EEF1B2P6	9.87e-35	-0.137615	0.096	0.181	2.52e-30	1.10008
PTTG1	6.37e-17	-0.137571	0.22	0.294	1.63e-12	1.10005
BZW2	4.52e-15	-0.137542	0.442	0.514	1.16e-10	1.10003
UBE2S	3.17e-15	-0.137469	0.433	0.504	8.12e-11	1.09997
ID3	6.4e-05	-0.137457	0.618	0.655	1	1.09996
SINHCAF	6.03e-17	-0.137316	0.44	0.516	1.54e-12	1.09986
TUBB2A	6.22e-12	-0.137199	0.478	0.538	1.59e-07	1.09977
CCDC112	3.76e-25	-0.137192	0.122	0.198	9.62e-21	1.09976
ENSA	1.32e-20	-0.137082	0.687	0.765	3.37e-16	1.09968
MICAL2	2.31e-14	-0.136892	0.258	0.325	5.92e-10	1.09953
BCAT2	1.63e-36	-0.136695	0.096	0.184	4.17e-32	1.09938
EVA1A	4.97e-20	-0.136586	0.179	0.254	1.27e-15	1.0993
CCNDBP1	1.67e-20	-0.136343	0.462	0.549	4.26e-16	1.09912
PWWP3A	2.83e-22	-0.136243	0.22	0.306	7.24e-18	1.09904
DFFA	6.53e-15	-0.13621	0.352	0.421	1.67e-10	1.09901
TANC2	2.26e-11	-0.136146	0.486	0.541	5.77e-07	1.09897
ADGRA3	3.05e-37	-0.135928	0.088	0.175	7.79e-33	1.0988
FJX1	3.53e-18	-0.135811	0.195	0.268	9.02e-14	1.09871
COPZ2	9.64e-16	-0.135558	0.162	0.224	2.47e-11	1.09852
C9orf78	3.33e-17	-0.135476	0.532	0.605	8.52e-13	1.09846
TTC19	2.14e-15	-0.135298	0.292	0.363	5.48e-11	1.09832
C16orf74	6.42e-08	-0.135234	0.397	0.444	0.001642	1.09827
MIB1	2.74e-15	-0.135195	0.303	0.375	7e-11	1.09824
FLYWCH2	2.93e-17	-0.135148	0.262	0.336	7.5e-13	1.09821
NDUFB7	1.05e-21	-0.135057	0.957	0.977	2.69e-17	1.09814
MTCO1P12	4.97e-29	-0.135005	0.132	0.219	1.27e-24	1.0981
MFAP2	2.63e-12	-0.134988	0.573	0.644	6.72e-08	1.09808
KLHL23	1.19e-37	-0.134963	0.066	0.145	3.04e-33	1.09806
CREB3L2	1.77e-15	-0.134857	0.269	0.341	4.53e-11	1.09798
FAM3C	9.92e-08	-0.134839	0.77	0.789	0.00253693	1.09797
PCYT1A	1.27e-14	-0.13464	0.289	0.354	3.24e-10	1.09782
ATXN1	2.09e-25	-0.134545	0.137	0.218	5.35e-21	1.09775
LOXL2	2.04e-07	-0.13448	0.243	0.287	0.00522664	1.0977
HIBCH	3.52e-23	-0.134464	0.194	0.279	8.99e-19	1.09769
FABP5	2.94e-19	-0.134339	0.847	0.872	7.53e-15	1.09759
ITGA2	4.7e-13	-0.134225	0.734	0.795	1.2e-08	1.0975
MAP4K5	4.65e-17	-0.134142	0.287	0.361	1.19e-12	1.09744
SFPQ	1.19e-18	-0.134089	0.69	0.768	3.06e-14	1.0974
ZSWIM7	1.42e-17	-0.13377	0.286	0.366	3.62e-13	1.09716
MIRLET7BHG	1.68e-24	-0.13376	0.139	0.218	4.31e-20	1.09715
OXA1L	8.99e-15	-0.133747	0.321	0.391	2.3e-10	1.09714
ACOX1	8.91e-19	-0.133672	0.233	0.311	2.28e-14	1.09708
HSP90AA1	1.06e-22	-0.133655	1	1	2.71e-18	1.09707
COLCA1	2.13e-38	-0.133554	0.049	0.122	5.44e-34	1.09699
CAMK1D	3.53e-24	-0.133516	0.129	0.205	9.02e-20	1.09696
ETFB	4.02e-12	-0.133454	0.787	0.818	1.03e-07	1.09692
SSBP4	6.07e-16	-0.133337	0.267	0.34	1.55e-11	1.09683
TACC1	9.95e-18	-0.133119	0.157	0.225	2.54e-13	1.09666
KRAS	4.58e-15	-0.133078	0.53	0.595	1.17e-10	1.09663
RAB34	1.67e-14	-0.13302	0.521	0.583	4.27e-10	1.09659
FH	3.56e-21	-0.132981	0.246	0.33	9.1e-17	1.09656
GGCT	2.73e-20	-0.132896	0.673	0.744	6.99e-16	1.09649
ETF1	3.65e-17	-0.132865	0.625	0.695	9.34e-13	1.09647
BPTF	1.18e-16	-0.132804	0.685	0.753	3.02e-12	1.09642
DNAH5	2.77e-06	-0.132761	0.148	0.18	0.0707518	1.09639
SUDS3	1.27e-15	-0.132669	0.32	0.395	3.25e-11	1.09632
GTF2F2	2.42e-18	-0.132653	0.521	0.606	6.18e-14	1.09631
TPRG1L	6.93e-18	-0.132517	0.245	0.321	1.77e-13	1.0962
SDK2	9.11e-46	-0.132479	0.051	0.134	2.33e-41	1.09618
HERC2	6.37e-21	-0.13245	0.196	0.275	1.63e-16	1.09615
SERINC5	2.09e-25	-0.132431	0.164	0.249	5.35e-21	1.09614
LHFPL6	6.46e-27	-0.132342	0.101	0.176	1.65e-22	1.09607
SEMA4B	4.62e-10	-0.13233	0.522	0.568	1.18e-05	1.09606
RPS15	1.24e-32	-0.132286	1	1	3.18e-28	1.09603
SPRING1	1.19e-15	-0.132237	0.282	0.352	3.04e-11	1.09599
MPV17	5.19e-17	-0.132135	0.387	0.469	1.33e-12	1.09591
PRMT1	2.17e-18	-0.132086	0.678	0.751	5.56e-14	1.09588
UGDH	2.47e-16	-0.13201	0.201	0.27	6.32e-12	1.09582
ACIN1	1.42e-13	-0.131881	0.347	0.411	3.64e-09	1.09572
IL1RAP	5.24e-16	-0.131665	0.186	0.25	1.34e-11	1.09556
COL4A5	1.83e-21	-0.131554	0.178	0.256	4.68e-17	1.09547
SLC7A1	1.88e-11	-0.131543	0.214	0.267	4.81e-07	1.09546
SEL1L	1.07e-10	-0.131464	0.333	0.389	2.73e-06	1.0954
HEBP1	4.93e-15	-0.131323	0.351	0.42	1.26e-10	1.0953
ASAP1	1.06e-11	-0.130981	0.293	0.354	2.7e-07	1.09504
AC116533.1	1.17e-20	-0.130958	0.184	0.261	2.98e-16	1.09502
SEM1	1.76e-25	-0.130941	0.995	0.997	4.49e-21	1.09501
SLC40A1	8.45e-12	-0.130893	0.175	0.23	2.16e-07	1.09497
CNTNAP2	8.12e-28	-0.130847	0.063	0.127	2.08e-23	1.09494
HMG20B	2.82e-14	-0.13077	0.325	0.392	7.22e-10	1.09488
FAM118A	3.56e-22	-0.130695	0.17	0.249	9.09e-18	1.09482
MAF1	5.39e-15	-0.13047	0.423	0.494	1.38e-10	1.09465
NDUFA13	1.69e-15	-0.130464	0.815	0.854	4.33e-11	1.09465
GLI3	5.06e-20	-0.130427	0.159	0.232	1.29e-15	1.09462
ARID1B	2.12e-15	-0.130337	0.507	0.582	5.42e-11	1.09455
ICE1	4.39e-18	-0.130241	0.226	0.301	1.12e-13	1.09448
AGPAT1	1.97e-18	-0.130216	0.209	0.283	5.03e-14	1.09446
LONP1	1.34e-17	-0.130139	0.242	0.317	3.44e-13	1.0944
FBXO25	9.81e-19	-0.130124	0.175	0.246	2.51e-14	1.09439
OAZ1	3.56e-21	-0.130047	0.99	0.995	9.1e-17	1.09433
DEK	1.2e-12	-0.130023	0.628	0.686	3.06e-08	1.09431
SLC7A8	7.59e-25	-0.129915	0.104	0.176	1.94e-20	1.09423
CCDC88A	4.27e-19	-0.129904	0.21	0.289	1.09e-14	1.09422
CCDC6	2.44e-11	-0.129617	0.532	0.581	6.25e-07	1.094
DDX54	1.59e-16	-0.129472	0.248	0.32	4.06e-12	1.09389
TRPM7	5.75e-24	-0.12935	0.134	0.21	1.47e-19	1.0938
HNRNPAB	6.21e-20	-0.129308	0.895	0.936	1.59e-15	1.09377
SLC41A3	1.25e-28	-0.129284	0.104	0.183	3.2e-24	1.09375
MAFG	2.19e-18	-0.129251	0.169	0.238	5.59e-14	1.09373
ZNF428	3.66e-18	-0.129149	0.531	0.604	9.37e-14	1.09365
PHLDB2	3.96e-15	-0.12911	0.38	0.454	1.01e-10	1.09362
TXN2	9.39e-16	-0.129091	0.496	0.569	2.4e-11	1.0936
ZBTB44	1.48e-16	-0.128954	0.22	0.289	3.78e-12	1.0935
TULP4	2.71e-16	-0.128562	0.257	0.33	6.93e-12	1.0932
ARL2	2.83e-14	-0.1285	0.544	0.613	7.23e-10	1.09316
SLC35B2	3.62e-17	-0.128467	0.264	0.339	9.26e-13	1.09313
MCTP1	0.0024738	-0.128433	0.11	0.129	1	1.09311
MYL6B	1.76e-14	-0.128427	0.363	0.436	4.51e-10	1.0931
POU2F2	8.38e-10	-0.128418	0.186	0.236	2.14e-05	1.09309
BTBD7	7.5e-16	-0.128402	0.299	0.37	1.92e-11	1.09308
IFFO2	4.07e-26	-0.128302	0.103	0.177	1.04e-21	1.09301
HOOK2	1.08e-13	-0.128217	0.311	0.377	2.75e-09	1.09294
CYC1	2.76e-15	-0.128215	0.678	0.75	7.06e-11	1.09294
EVI5	3.05e-13	-0.127949	0.339	0.405	7.79e-09	1.09274
NCKAP1	2.09e-12	-0.12786	0.618	0.676	5.34e-08	1.09267
ARHGAP21	3.96e-16	-0.127845	0.573	0.65	1.01e-11	1.09266
YY1	1.05e-14	-0.127727	0.791	0.84	2.68e-10	1.09257
ITPA	8.9e-19	-0.127669	0.518	0.605	2.28e-14	1.09253
AGO2	3.5e-19	-0.127645	0.235	0.316	8.95e-15	1.09251
EMD	2.46e-14	-0.127573	0.273	0.341	6.28e-10	1.09245
TBC1D16	8.97e-23	-0.127553	0.126	0.198	2.29e-18	1.09244
TUSC1	2.2e-13	-0.127542	0.258	0.321	5.64e-09	1.09243
DDR1	2.41e-13	-0.127382	0.618	0.675	6.15e-09	1.09231
PROC	1.13e-44	-0.127325	0.032	0.103	2.89e-40	1.09227
CBY1	1.92e-18	-0.127308	0.201	0.276	4.9e-14	1.09225
MAN2A1	5.55e-17	-0.12715	0.216	0.288	1.42e-12	1.09213
ZNHIT6	1.47e-14	-0.127145	0.213	0.279	3.77e-10	1.09213
MAP2K2	4.84e-14	-0.127077	0.8	0.844	1.24e-09	1.09208
NFIA	3.14e-08	-0.12695	0.694	0.736	0.000803221	1.09198
MARK1	4.36e-28	-0.126844	0.099	0.175	1.11e-23	1.0919
HADHB	1.19e-15	-0.126812	0.579	0.646	3.05e-11	1.09188
NLN	1.28e-33	-0.12674	0.096	0.181	3.28e-29	1.09182
LAGE3	2.36e-15	-0.12661	0.477	0.549	6.04e-11	1.09173
MAPKAP1	5.09e-14	-0.126596	0.318	0.386	1.3e-09	1.09171
MT-ND3	3.15e-11	-0.126326	1	1	8.07e-07	1.09151
CIRBP	4.04e-16	-0.126284	0.76	0.822	1.03e-11	1.09148
CAPS	2.22e-19	-0.126212	0.147	0.22	5.67e-15	1.09142
ACACA	3.91e-19	-0.126123	0.184	0.258	1e-14	1.09136
FAM204A	3.49e-17	-0.12605	0.561	0.633	8.92e-13	1.0913
EIF3D	1.01e-15	-0.12599	0.717	0.781	2.57e-11	1.09126
METTL7A	2.45e-14	-0.125786	0.097	0.147	6.27e-10	1.0911
LSM7	5.87e-17	-0.125784	0.881	0.918	1.5e-12	1.0911
NIPSNAP2	6.88e-14	-0.125576	0.347	0.416	1.76e-09	1.09094
PRPF19	5.12e-22	-0.125328	0.187	0.269	1.31e-17	1.09076
ZEB1	8.7e-23	-0.12531	0.08	0.142	2.23e-18	1.09074
ZNF667-AS1	1.47e-12	-0.125283	0.326	0.388	3.75e-08	1.09072
RASSF6	1.51e-09	-0.125122	0.286	0.337	3.85e-05	1.0906
GMNN	1.75e-05	-0.125037	0.206	0.238	0.446561	1.09054
RRAGD	2.42e-21	-0.124986	0.115	0.183	6.18e-17	1.0905
MYO1D	6.44e-14	-0.124976	0.239	0.302	1.65e-09	1.09049
SYCE1L	1.66e-22	-0.124911	0.141	0.217	4.25e-18	1.09044
NXN	2.2e-11	-0.124866	0.305	0.363	5.62e-07	1.09041
ABCA5	1.23e-32	-0.12482	0.104	0.19	3.15e-28	1.09037
VGLL4	2.21e-14	-0.124694	0.577	0.644	5.65e-10	1.09028
GRHPR	2.26e-19	-0.124508	0.62	0.707	5.78e-15	1.09014
SMARCB1	9.86e-13	-0.124315	0.376	0.442	2.52e-08	1.08999
NDUFS6	1.27e-20	-0.12415	0.958	0.98	3.26e-16	1.08987
CCNY	7.8e-11	-0.124018	0.257	0.31	2e-06	1.08977
TCF7L1	1.09e-25	-0.123828	0.102	0.175	2.79e-21	1.08962
CHORDC1	5.58e-17	-0.123714	0.22	0.295	1.43e-12	1.08954
KIF3B	4.33e-14	-0.123641	0.211	0.275	1.11e-09	1.08948
ZDHHC16	2.11e-16	-0.123379	0.271	0.344	5.41e-12	1.08928
VTI1B	5.22e-16	-0.123326	0.723	0.782	1.33e-11	1.08924
CSNK1G3	2.74e-13	-0.12328	0.297	0.362	7.01e-09	1.08921
MORF4L2	1.35e-12	-0.123257	0.771	0.822	3.45e-08	1.08919
GDI1	1.24e-17	-0.123156	0.202	0.275	3.17e-13	1.08911
NME1	1.14e-14	-0.123091	0.751	0.809	2.9e-10	1.08907
GOT1	3.52e-14	-0.123078	0.235	0.3	9e-10	1.08906
PDLIM5	2.54e-09	-0.123076	0.548	0.597	6.49e-05	1.08905
PSMB4	2e-14	-0.123066	0.765	0.82	5.12e-10	1.08905
SUN2	1.17e-23	-0.122912	0.143	0.221	3e-19	1.08893
TUFM	2.29e-17	-0.122894	0.843	0.894	5.87e-13	1.08892
CCN1	4.75e-10	-0.122818	0.411	0.472	1.21e-05	1.08886
RAB40B	3.34e-28	-0.12251	0.107	0.186	8.55e-24	1.08863
MAP7D3	3e-19	-0.122477	0.186	0.262	7.68e-15	1.0886
G3BP2	8.83e-14	-0.122476	0.689	0.745	2.26e-09	1.0886
CDC42BPA	2.01e-09	-0.122421	0.29	0.342	5.13e-05	1.08856
SELENOH	2.14e-14	-0.122345	0.314	0.384	5.47e-10	1.0885
STRAP	8.33e-14	-0.122308	0.678	0.743	2.13e-09	1.08848
NCOR2	1.97e-08	-0.122136	0.299	0.346	0.000504173	1.08834
SLC2A9	3.83e-34	-0.122108	0.07	0.147	9.81e-30	1.08832
CLNS1A	5.5e-13	-0.122062	0.586	0.645	1.41e-08	1.08829
TMEM237	2.65e-17	-0.121995	0.175	0.242	6.77e-13	1.08824
POLR2J	1.36e-16	-0.121987	0.81	0.86	3.49e-12	1.08823
SNX17	1.01e-12	-0.121824	0.404	0.468	2.58e-08	1.08811
GAN	8.22e-19	-0.121669	0.151	0.221	2.1e-14	1.08799
PMM1	9.5e-19	-0.121532	0.172	0.244	2.43e-14	1.08789
ARF5	6.18e-12	-0.121514	0.341	0.4	1.58e-07	1.08788
CTBP2	1.02e-11	-0.121494	0.57	0.63	2.61e-07	1.08786
MAP3K2	9.68e-12	-0.121486	0.438	0.497	2.48e-07	1.08786
NTAN1	5.68e-14	-0.121391	0.477	0.543	1.45e-09	1.08778
RPL22P1	5.24e-25	-0.121313	0.129	0.207	1.34e-20	1.08772
SLC2A1	5.1e-06	-0.121266	0.564	0.603	0.130379	1.08769
PAFAH1B3	2.21e-13	-0.121206	0.566	0.629	5.66e-09	1.08764
KLF7	4.25e-11	-0.121185	0.295	0.357	1.09e-06	1.08763
TBC1D14	1.42e-21	-0.121024	0.162	0.239	3.62e-17	1.08751
PAPSS1	1.04e-13	-0.121015	0.449	0.516	2.65e-09	1.0875
ANP32B	1.73e-10	-0.120813	0.829	0.872	4.43e-06	1.08735
NUDT22	2.17e-13	-0.120777	0.451	0.512	5.56e-09	1.08732
ANO6	5.01e-14	-0.120723	0.233	0.298	1.28e-09	1.08728
MCC	4.36e-19	-0.12068	0.222	0.302	1.12e-14	1.08725
HDAC1	1.08e-13	-0.120542	0.56	0.621	2.76e-09	1.08714
C19orf53	1e-18	-0.120511	0.969	0.984	2.57e-14	1.08712
TMEM205	2.29e-09	-0.12032	0.576	0.622	5.85e-05	1.08698
SLC25A26	3.89e-21	-0.120095	0.189	0.269	9.94e-17	1.08681
TMEM181	8.99e-10	-0.120094	0.322	0.375	2.3e-05	1.08681
VPS53	2.43e-17	-0.119994	0.232	0.307	6.22e-13	1.08673
FTH1P10	1.06e-12	-0.119817	0.305	0.369	2.71e-08	1.0866
SMARCA4	1.72e-13	-0.11974	0.567	0.632	4.4e-09	1.08654
ENTPD4	1.62e-19	-0.119642	0.171	0.244	4.13e-15	1.08647
C5orf24	3.05e-14	-0.11959	0.493	0.56	7.79e-10	1.08643
ACTR2	2.41e-11	-0.119529	0.847	0.883	6.16e-07	1.08638
SSNA1	1.43e-13	-0.119518	0.634	0.699	3.67e-09	1.08637
PYGL	1.7e-11	-0.119492	0.494	0.55	4.34e-07	1.08635
SLC1A5	3.96e-09	-0.119491	0.317	0.372	0.000101323	1.08635
KDM1A	2.02e-10	-0.119432	0.358	0.412	5.17e-06	1.08631
UPF3A	3.45e-12	-0.119397	0.3	0.362	8.83e-08	1.08628
FASTK	1.82e-13	-0.11931	0.278	0.344	4.67e-09	1.08622
ABCE1	3.48e-15	-0.11922	0.301	0.373	8.91e-11	1.08615
MAGI2-AS3	1.04e-21	-0.119198	0.108	0.177	2.66e-17	1.08613
STX2	1.29e-22	-0.119144	0.097	0.164	3.29e-18	1.08609
SVBP	8.65e-13	-0.119021	0.323	0.389	2.21e-08	1.086
ECI2	1.31e-16	-0.119	0.233	0.308	3.34e-12	1.08598
MIR4435-2HG	6.19e-06	-0.118884	0.351	0.385	0.158237	1.08589
RPL12P4	1.77e-17	-0.118808	0.175	0.244	4.53e-13	1.08584
PKP1	1.56e-06	-0.118697	0.357	0.401	0.0398516	1.08575
PINK1	1.04e-12	-0.118677	0.296	0.361	2.65e-08	1.08574
TBCD	4.95e-22	-0.118646	0.112	0.181	1.27e-17	1.08572
KIF9	4.34e-19	-0.118643	0.156	0.229	1.11e-14	1.08571
OSBPL1A	1.79e-13	-0.118558	0.295	0.361	4.57e-09	1.08565
GOT2	6.46e-13	-0.118422	0.328	0.392	1.65e-08	1.08555
TRNAU1AP	3e-13	-0.118217	0.281	0.347	7.67e-09	1.08539
SERPINF1	3.34e-06	-0.118183	0.668	0.702	0.0854493	1.08537
R3HDM1	4.09e-21	-0.118183	0.157	0.232	1.05e-16	1.08537
CELF2	3.82e-23	-0.118143	0.086	0.151	9.77e-19	1.08534
LTBP4	3.65e-12	-0.118047	0.256	0.317	9.35e-08	1.08526
ASL	4.6e-18	-0.118004	0.223	0.3	1.18e-13	1.08523
HDGFL2	6.36e-13	-0.117906	0.295	0.36	1.63e-08	1.08516
NOP14	3.78e-19	-0.117778	0.209	0.288	9.66e-15	1.08506
PPP2R1A	2.04e-14	-0.117735	0.616	0.681	5.21e-10	1.08503
PTDSS1	1.48e-25	-0.117712	0.123	0.201	3.79e-21	1.08501
SHB	1.97e-19	-0.117686	0.183	0.258	5.03e-15	1.08499
HEG1	6.22e-12	-0.11764	0.171	0.225	1.59e-07	1.08496
TRIR	1.79e-17	-0.117609	0.96	0.971	4.57e-13	1.08494
ERC1	1.38e-18	-0.117461	0.179	0.252	3.53e-14	1.08482
CTNNB1	2.69e-12	-0.117309	0.828	0.874	6.88e-08	1.08471
SPTAN1	4.22e-11	-0.117251	0.54	0.597	1.08e-06	1.08467
PARD3	8.94e-15	-0.117165	0.197	0.262	2.29e-10	1.0846
MRPL23	5.73e-15	-0.117155	0.667	0.733	1.47e-10	1.08459
CCT6A	1.29e-15	-0.117144	0.885	0.924	3.3e-11	1.08459
PTPRG	5.5e-21	-0.116844	0.106	0.172	1.41e-16	1.08436
ORAI2	1.97e-19	-0.116843	0.111	0.175	5.04e-15	1.08436
KCNQ1OT1	1.08e-06	-0.116839	0.184	0.223	0.0275259	1.08436
ANAPC5	1.71e-14	-0.116835	0.513	0.589	4.38e-10	1.08435
PKP4	3.96e-15	-0.11677	0.227	0.296	1.01e-10	1.0843
PRPF38B	7.32e-12	-0.116768	0.445	0.504	1.87e-07	1.0843
FRMD6	3.17e-11	-0.116616	0.506	0.573	8.11e-07	1.08419
PDLIM2	0.0281512	-0.116457	0.248	0.262	1	1.08407
SAMM50	1.26e-11	-0.116422	0.327	0.388	3.22e-07	1.08404
PLCH2	2.15e-21	-0.116401	0.093	0.156	5.49e-17	1.08403
STX3	3.58e-13	-0.116297	0.253	0.317	9.16e-09	1.08395
DCTN3	1.47e-14	-0.116207	0.774	0.822	3.75e-10	1.08388
STIP1	1.08e-12	-0.116198	0.395	0.463	2.76e-08	1.08387
KHSRP	4.28e-14	-0.116072	0.259	0.326	1.09e-09	1.08378
OPA1	2.08e-16	-0.116048	0.221	0.293	5.33e-12	1.08376
PITPNA-AS1	3.92e-33	-0.115865	0.07	0.145	1e-28	1.08362
PAFAH1B1	1.35e-12	-0.115819	0.718	0.765	3.46e-08	1.08359
UBE4B	1.67e-24	-0.115707	0.114	0.188	4.26e-20	1.08351
PTOV1	3e-10	-0.115604	0.324	0.378	7.67e-06	1.08343
BMERB1	1.76e-23	-0.115573	0.118	0.192	4.5e-19	1.08341
KHDRBS3	1.25e-31	-0.115482	0.068	0.14	3.2e-27	1.08334
SETD7	8.67e-16	-0.115466	0.19	0.258	2.22e-11	1.08333
PJA2	8.9e-11	-0.115384	0.534	0.586	2.28e-06	1.08326
MRPS6	6.32e-11	-0.115294	0.352	0.412	1.62e-06	1.0832
ZNHIT1	2.8e-15	-0.115275	0.925	0.955	7.15e-11	1.08318
ZNF219	1.52e-30	-0.115249	0.078	0.153	3.89e-26	1.08316
NOC2L	1.35e-16	-0.115245	0.251	0.326	3.45e-12	1.08316
PSMD1	2.52e-13	-0.11522	0.701	0.759	6.44e-09	1.08314
SAC3D1	1.91e-17	-0.115203	0.158	0.225	4.89e-13	1.08313
ZNF704	1.27e-38	-0.115202	0.044	0.116	3.26e-34	1.08313
TCEA2	4.49e-14	-0.115099	0.255	0.323	1.15e-09	1.08305
MYO10	7.92e-11	-0.115095	0.56	0.622	2.02e-06	1.08305
NAXE	4.24e-13	-0.115078	0.535	0.6	1.08e-08	1.08303
ERICH1	1.63e-12	-0.11503	0.268	0.329	4.16e-08	1.083
RBM17	1.13e-11	-0.114981	0.632	0.69	2.9e-07	1.08296
C5orf38	9.68e-16	-0.114957	0.194	0.26	2.48e-11	1.08294
SUPT16H	7.42e-13	-0.114909	0.557	0.617	1.9e-08	1.08291
HDAC2	3.11e-14	-0.114746	0.682	0.747	7.96e-10	1.08278
LSM14A	5.49e-12	-0.114703	0.431	0.494	1.41e-07	1.08275
EIF2D	6.11e-25	-0.114684	0.114	0.19	1.56e-20	1.08274
NUTM2A-AS1	1.25e-13	-0.114652	0.254	0.319	3.2e-09	1.08271
HAGHL	5.52e-22	-0.11465	0.105	0.173	1.41e-17	1.08271
GRAMD1A	7.4e-16	-0.114573	0.215	0.286	1.89e-11	1.08265
LAMTOR5	2.23e-15	-0.114569	0.957	0.98	5.71e-11	1.08265
ACAT1	1.88e-19	-0.114469	0.142	0.212	4.82e-15	1.08258
YWHAE	5.02e-17	-0.11441	0.968	0.982	1.28e-12	1.08253
ITPR2	7.06e-16	-0.114298	0.179	0.246	1.8e-11	1.08245
SEC61B	4.38e-22	-0.11427	0.993	0.997	1.12e-17	1.08243
PACS2	1.02e-19	-0.114223	0.133	0.201	2.62e-15	1.08239
CAPN1	4.58e-11	-0.114198	0.71	0.757	1.17e-06	1.08237
LRRFIP2	5.2e-14	-0.114121	0.479	0.547	1.33e-09	1.08232
INTS10	1.01e-16	-0.114106	0.244	0.32	2.58e-12	1.0823
ACTN4	1.08e-09	-0.114106	0.883	0.903	2.76e-05	1.0823
HNRNPC	8.65e-13	-0.1139	0.907	0.931	2.21e-08	1.08215
RPS19BP1	1.41e-14	-0.113749	0.722	0.789	3.61e-10	1.08204
NDUFB10	3.62e-18	-0.113746	0.974	0.985	9.25e-14	1.08203
PPP1R18	1.75e-10	-0.113681	0.245	0.303	4.48e-06	1.08199
LINC00662	8.23e-13	-0.113603	0.226	0.286	2.1e-08	1.08193
KIAA1109	9.62e-12	-0.113575	0.307	0.368	2.46e-07	1.08191
SLC25A36	1.83e-12	-0.11356	0.34	0.404	4.69e-08	1.08189
BCL11A	2.04e-19	-0.113526	0.157	0.23	5.23e-15	1.08187
TBC1D9	1.95e-14	-0.113442	0.201	0.264	4.99e-10	1.08181
CIBAR1	4.57e-17	-0.113399	0.166	0.234	1.17e-12	1.08177
RPL18AP3	5.66e-11	-0.113362	0.372	0.431	1.45e-06	1.08175
ATXN2	4.82e-11	-0.113309	0.316	0.375	1.23e-06	1.08171
CHD4	1.49e-09	-0.113302	0.356	0.407	3.81e-05	1.0817
DMAC1	9.3e-13	-0.113288	0.673	0.733	2.38e-08	1.08169
TMX4	1.99e-16	-0.113239	0.172	0.238	5.09e-12	1.08165
CRCP	1.4e-15	-0.113204	0.224	0.294	3.58e-11	1.08163
MORC4	3.19e-31	-0.113186	0.087	0.166	8.15e-27	1.08161
ZNF322	1.03e-15	-0.113043	0.189	0.254	2.64e-11	1.08151
EIF2S3	8.33e-13	-0.112959	0.609	0.668	2.13e-08	1.08144
SNHG18	4.63e-18	-0.112826	0.171	0.242	1.18e-13	1.08134
FAM126A	1.77e-16	-0.112714	0.16	0.226	4.54e-12	1.08126
LUC7L3	2.01e-15	-0.112607	0.624	0.694	5.14e-11	1.08118
ARHGDIA	3.51e-12	-0.112553	0.706	0.76	8.97e-08	1.08114
ECHDC1	1.84e-07	-0.112471	0.621	0.654	0.00470501	1.08108
MPHOSPH10	1.59e-12	-0.112449	0.417	0.482	4.06e-08	1.08106
HNRNPD	5.47e-10	-0.112424	0.672	0.721	1.4e-05	1.08104
CHASERR	4.09e-13	-0.112232	0.662	0.719	1.04e-08	1.0809
BTBD6	7.71e-11	-0.112108	0.273	0.329	1.97e-06	1.08081
SLC35E2B	9.68e-18	-0.111907	0.17	0.24	2.48e-13	1.08066
SNTB2	1.01e-15	-0.111899	0.211	0.282	2.59e-11	1.08065
SEPTIN10	1.73e-12	-0.111749	0.39	0.459	4.43e-08	1.08054
PRKY	1.63e-18	-0.111676	0.145	0.213	4.16e-14	1.08048
PDS5A	3.72e-10	-0.111545	0.303	0.357	9.51e-06	1.08038
PAM	7.53e-09	-0.111533	0.363	0.413	0.000192665	1.08038
UBE2I	9.94e-16	-0.111515	0.837	0.886	2.54e-11	1.08036
HIF1A	6.94e-12	-0.111504	0.961	0.977	1.78e-07	1.08035
GNS	1.51e-10	-0.111373	0.301	0.359	3.86e-06	1.08026
NT5DC1	9.66e-15	-0.11137	0.245	0.314	2.47e-10	1.08025
RFK	3.81e-10	-0.111311	0.357	0.413	9.75e-06	1.08021
CMTM7	6.03e-18	-0.111299	0.163	0.233	1.54e-13	1.0802
FAM50A	7.93e-08	-0.111058	0.62	0.662	0.00202718	1.08002
ATRN	2.49e-19	-0.110967	0.162	0.235	6.38e-15	1.07995
P3H1	1.11e-15	-0.110775	0.143	0.205	2.84e-11	1.07981
LTA4H	9.08e-10	-0.110726	0.366	0.419	2.32e-05	1.07977
SERPINB13	0.00215036	-0.11064	0.315	0.342	1	1.07971
EVL	2.4e-17	-0.110575	0.161	0.229	6.14e-13	1.07966
AMIGO2	1.14e-08	-0.110527	0.418	0.475	0.000292724	1.07962
IFT57	4.95e-13	-0.110524	0.295	0.366	1.27e-08	1.07962
DOCK1	1.19e-18	-0.110411	0.144	0.212	3.04e-14	1.07954
FTX	2.17e-09	-0.110283	0.395	0.449	5.56e-05	1.07944
NAA38	2.01e-09	-0.110226	0.82	0.849	5.14e-05	1.0794
UBE3A	9.98e-13	-0.110185	0.516	0.581	2.55e-08	1.07937
C1orf122	1.14e-13	-0.110134	0.816	0.866	2.91e-09	1.07933
ANOS1	1.87e-33	-0.11008	0.046	0.112	4.79e-29	1.07929
STRBP	7.04e-16	-0.110069	0.135	0.195	1.8e-11	1.07928
DRAM1	1.28e-11	-0.110049	0.172	0.225	3.26e-07	1.07926
ELP5	2.72e-14	-0.110022	0.263	0.333	6.95e-10	1.07924
SLC22A23	9.14e-16	-0.109701	0.169	0.233	2.34e-11	1.079
WASHC3	3.29e-11	-0.109682	0.493	0.55	8.42e-07	1.07899
ANO10	3.82e-19	-0.109517	0.151	0.222	9.77e-15	1.07887
AC004453.1	1.93e-20	-0.109503	0.135	0.206	4.95e-16	1.07886
RAD23A	7.44e-11	-0.109501	0.677	0.736	1.9e-06	1.07885
PGM1	1.28e-12	-0.109405	0.234	0.295	3.27e-08	1.07878
FUT8	7.68e-15	-0.109275	0.192	0.258	1.96e-10	1.07869
SWAP70	2.02e-09	-0.109241	0.277	0.329	5.16e-05	1.07866
ZMIZ1	4.82e-20	-0.10917	0.117	0.183	1.23e-15	1.07861
UBTF	1.78e-10	-0.109125	0.322	0.381	4.56e-06	1.07857
MSH6	8.97e-22	-0.10911	0.1	0.166	2.29e-17	1.07856
CXXC5	6.06e-08	-0.108996	0.311	0.358	0.00154955	1.07848
GPATCH2L	3.07e-14	-0.108995	0.252	0.321	7.85e-10	1.07848
WDR6	1.74e-15	-0.108803	0.192	0.26	4.45e-11	1.07833
TRAK2	5.56e-19	-0.108788	0.115	0.178	1.42e-14	1.07832
KIFAP3	1.07e-12	-0.108735	0.211	0.271	2.74e-08	1.07828
PORCN	5.66e-14	-0.10873	0.219	0.284	1.45e-09	1.07828
FAH	3.62e-22	-0.108681	0.133	0.208	9.26e-18	1.07824
DAZAP1	3.9e-11	-0.108678	0.413	0.471	9.98e-07	1.07824
COX11	3.02e-17	-0.108613	0.148	0.214	7.72e-13	1.07819
HDDC2	3.89e-10	-0.108532	0.489	0.54	9.94e-06	1.07813
MFSD6	2.49e-10	-0.108356	0.182	0.231	6.36e-06	1.078
TMEM14B	1.58e-08	-0.108355	0.713	0.751	0.000405013	1.078
APOC1	0.000316512	-0.108334	0.222	0.248	1	1.07798
MRAS	2.13e-20	-0.108327	0.09	0.151	5.44e-16	1.07798
LMCD1	3.59e-19	-0.108123	0.075	0.13	9.17e-15	1.07782
AGAP1	9.25e-20	-0.108053	0.106	0.17	2.37e-15	1.07777
OXCT1	1.83e-21	-0.108047	0.103	0.169	4.69e-17	1.07777
ABCC5	2.39e-16	-0.108007	0.151	0.214	6.12e-12	1.07774
DBI	5.96e-19	-0.107992	0.965	0.988	1.53e-14	1.07773
RWDD4	1.77e-11	-0.107915	0.369	0.431	4.53e-07	1.07767
TINAGL1	0.000406818	-0.107877	0.705	0.723	1	1.07764
INKA1	3.31e-19	-0.107393	0.133	0.201	8.46e-15	1.07728
BCL11B	8.35e-19	-0.10731	0.126	0.191	2.14e-14	1.07722
CCDC115	3.22e-14	-0.1073	0.264	0.332	8.23e-10	1.07721
KPNA4	6.39e-11	-0.107183	0.623	0.671	1.63e-06	1.07712
CCDC92	5.82e-15	-0.107082	0.178	0.242	1.49e-10	1.07705
ACADM	2.54e-11	-0.107071	0.302	0.363	6.49e-07	1.07704
TANC1	2.78e-17	-0.107006	0.187	0.259	7.1e-13	1.07699
KANSL1-AS1	9.98e-20	-0.106995	0.15	0.222	2.55e-15	1.07698
DPCD	9.46e-19	-0.106942	0.198	0.276	2.42e-14	1.07694
MAPK1	7.41e-12	-0.106895	0.303	0.367	1.9e-07	1.07691
REV1	5.43e-14	-0.106826	0.244	0.311	1.39e-09	1.07686
NUDT11	4.11e-33	-0.106821	0.052	0.12	1.05e-28	1.07685
PPA2	2.73e-12	-0.106795	0.445	0.511	6.98e-08	1.07683
RAB1A	6.06e-11	-0.106775	0.744	0.787	1.55e-06	1.07682
PFKM	3.59e-24	-0.106765	0.084	0.15	9.18e-20	1.07681
TBC1D5	4.05e-14	-0.106753	0.196	0.258	1.04e-09	1.0768
TNRC6B	1.8e-09	-0.106735	0.618	0.66	4.61e-05	1.07679
NBEAL1	1.3e-11	-0.106735	0.334	0.397	3.33e-07	1.07679
RAB22A	2.01e-10	-0.106723	0.511	0.566	5.14e-06	1.07678
WDR47	5.95e-24	-0.106664	0.086	0.152	1.52e-19	1.07674
HNRNPR	6.87e-12	-0.106651	0.694	0.75	1.76e-07	1.07673
USP9Y	1.92e-14	-0.106601	0.195	0.259	4.9e-10	1.07669
PRPF31	1.03e-10	-0.1066	0.427	0.487	2.62e-06	1.07669
CCT4	1.41e-10	-0.106352	0.733	0.785	3.62e-06	1.0765
PLEKHO1	8.67e-12	-0.106092	0.16	0.216	2.22e-07	1.07631
FBH1	2.44e-14	-0.106056	0.187	0.25	6.23e-10	1.07628
MTHFD2	8.88e-05	-0.10604	0.292	0.32	1	1.07627
MXI1	6.8e-12	-0.10604	0.22	0.278	1.74e-07	1.07627
DGCR6L	6.07e-12	-0.106022	0.307	0.37	1.55e-07	1.07626
DGKH	4.66e-11	-0.105983	0.422	0.485	1.19e-06	1.07623
ENC1	4.87e-07	-0.105954	0.42	0.465	0.0124638	1.07621
TTLL7	7.1e-34	-0.105834	0.045	0.111	1.82e-29	1.07612
MDH2	1.14e-11	-0.105765	0.884	0.92	2.91e-07	1.07607
EIF2A	1.38e-10	-0.105688	0.37	0.427	3.53e-06	1.07601
TTC37	7.31e-12	-0.105682	0.584	0.643	1.87e-07	1.076
CCDC91	9.78e-11	-0.105456	0.342	0.401	2.5e-06	1.07583
CCDC124	1.72e-13	-0.105365	0.646	0.714	4.41e-09	1.07577
PPP1R15A	8.2e-09	-0.105324	0.299	0.351	0.000209738	1.07574
ERLIN2	5.86e-18	-0.105312	0.16	0.229	1.5e-13	1.07573
VPS41	1.76e-11	-0.105308	0.268	0.329	4.51e-07	1.07572
POLR1G	7.87e-18	-0.1053	0.153	0.221	2.01e-13	1.07572
PAPLN	1.9e-30	-0.105285	0.053	0.118	4.85e-26	1.07571
ARHGEF4	5.38e-22	-0.105272	0.106	0.174	1.38e-17	1.0757
PACSIN3	1.18e-17	-0.105151	0.133	0.197	3.02e-13	1.07561
TRPT1	9.05e-15	-0.105139	0.21	0.276	2.32e-10	1.0756
GIHCG	1.58e-21	-0.105121	0.057	0.111	4.03e-17	1.07558
ADGRF4	8.78e-20	-0.105079	0.085	0.144	2.25e-15	1.07555
CCDC34	7.47e-16	-0.105044	0.147	0.21	1.91e-11	1.07553
SMURF2	4.7e-09	-0.105015	0.245	0.295	0.000120182	1.07551
ATM	1.06e-14	-0.105008	0.177	0.239	2.72e-10	1.0755
PNISR	2.89e-08	-0.104829	0.68	0.719	0.000739638	1.07537
KLHL36	2.29e-15	-0.104731	0.175	0.24	5.87e-11	1.07529
ARL2BP	6.34e-10	-0.104713	0.338	0.394	1.62e-05	1.07528
NSA2	3.06e-11	-0.104709	0.917	0.947	7.81e-07	1.07528
DDX42	2.14e-08	-0.104684	0.423	0.47	0.000548466	1.07526
GAPDH	2.26e-14	-0.10463	0.999	1	5.77e-10	1.07522
EI24	5.35e-10	-0.104497	0.787	0.82	1.37e-05	1.07512
PEX26	3.27e-18	-0.1044	0.152	0.221	8.36e-14	1.07505
ANKRD50	1.38e-13	-0.104343	0.2	0.262	3.54e-09	1.07501
CYP2U1	3.44e-37	-0.104278	0.039	0.105	8.79e-33	1.07496
CERS2	3.66e-14	-0.104255	0.238	0.306	9.36e-10	1.07494
PPP1R13L	2.84e-10	-0.103819	0.312	0.372	7.27e-06	1.07461
NUP188	5.93e-22	-0.103781	0.089	0.152	1.52e-17	1.07459
CMIP	9.43e-07	-0.103604	0.462	0.502	0.0241198	1.07445
CCM2	2.8e-09	-0.103585	0.351	0.407	7.16e-05	1.07444
BLMH	3.38e-22	-0.103533	0.072	0.132	8.65e-18	1.0744
MEGF8	1.26e-19	-0.103428	0.122	0.188	3.22e-15	1.07432
TMEM138	5.29e-12	-0.103424	0.222	0.281	1.35e-07	1.07432
DAPK3	7.67e-10	-0.103248	0.262	0.316	1.96e-05	1.07419
NAP1L4	2.27e-12	-0.103235	0.701	0.752	5.81e-08	1.07418
RAB21	4.67e-09	-0.103168	0.391	0.44	0.000119327	1.07413
HSD17B4	4.68e-10	-0.103125	0.311	0.366	1.2e-05	1.0741
CCDC82	2.43e-11	-0.103075	0.264	0.324	6.21e-07	1.07406
VARS1	4.85e-17	-0.103058	0.182	0.252	1.24e-12	1.07405
GIGYF2	6.41e-10	-0.103038	0.275	0.329	1.64e-05	1.07403
DNAJC3	9.25e-12	-0.102984	0.682	0.746	2.37e-07	1.07399
POMK	2.7e-23	-0.102955	0.102	0.172	6.9e-19	1.07397
ARMC10	3.95e-10	-0.102937	0.303	0.358	1.01e-05	1.07396
BOD1	2.51e-11	-0.102848	0.279	0.34	6.41e-07	1.07389
PKP2	3.47e-17	-0.102748	0.138	0.202	8.87e-13	1.07382
FLII	1.27e-09	-0.102727	0.457	0.513	3.24e-05	1.0738
AC245041.2	8.57e-08	-0.10262	0.314	0.363	0.00219262	1.07372
EFNB1	1.35e-08	-0.102498	0.268	0.318	0.0003463	1.07363
SLC12A2	6.34e-11	-0.102454	0.208	0.264	1.62e-06	1.0736
BAG3	2.76e-09	-0.102373	0.541	0.589	7.06e-05	1.07354
RP9	4.37e-13	-0.102106	0.224	0.289	1.12e-08	1.07334
RAB38	6.16e-09	-0.101979	0.278	0.332	0.000157604	1.07324
REST	1.1e-12	-0.101894	0.602	0.665	2.8e-08	1.07318
SMAD5	2.45e-09	-0.101771	0.464	0.516	6.27e-05	1.07309
CD151	1.12e-10	-0.101751	0.898	0.928	2.87e-06	1.07307
GALNT18	7.47e-21	-0.101705	0.11	0.177	1.91e-16	1.07304
TES	1.92e-11	-0.101685	0.701	0.754	4.91e-07	1.07303
MMP7	0.062118	-0.101681	0.475	0.489	1	1.07302
TOMM22	3.59e-13	-0.101602	0.657	0.721	9.17e-09	1.07296
SH3RF2	3.16e-13	-0.101557	0.127	0.179	8.07e-09	1.07293
LYPLA2	1.95e-08	-0.101454	0.389	0.437	0.000499977	1.07285
PLA2G12A	2.64e-17	-0.101382	0.12	0.181	6.74e-13	1.0728
RHOD	9.71e-07	-0.10136	0.604	0.646	0.0248359	1.07278
TREM2	3.59e-12	-0.101331	0.102	0.149	9.17e-08	1.07276
PLEKHG3	1.51e-12	-0.101327	0.156	0.21	3.85e-08	1.07276
PTPN14	1.47e-08	-0.101324	0.309	0.361	0.00037662	1.07276
UQCC2	1.16e-11	-0.101275	0.846	0.89	2.96e-07	1.07272
PRAG1	2.45e-13	-0.10127	0.137	0.191	6.26e-09	1.07272
RAB7B	2.6e-17	-0.101251	0.124	0.187	6.65e-13	1.0727
ZNF271P	7.82e-10	-0.101202	0.432	0.486	2e-05	1.07267
SLC39A14	5.97e-16	-0.101189	0.093	0.146	1.53e-11	1.07266
PIEZO1	2.31e-09	-0.101145	0.339	0.396	5.91e-05	1.07262
RGL2	3.62e-14	-0.10108	0.18	0.242	9.26e-10	1.07258
H2AC20	1.78e-32	-0.100986	0.054	0.123	4.56e-28	1.07251
HS6ST1	4.27e-08	-0.100947	0.28	0.328	0.00109274	1.07248
GPR161	3.72e-19	-0.100936	0.098	0.158	9.52e-15	1.07247
KIAA1217	5.01e-11	-0.100905	0.336	0.397	1.28e-06	1.07245
TIMM21	2.39e-19	-0.100899	0.115	0.18	6.12e-15	1.07244
ABCC1	2.32e-16	-0.100895	0.153	0.217	5.92e-12	1.07244
LPCAT3	3.94e-16	-0.100849	0.144	0.207	1.01e-11	1.0724
MRPS35	4.7e-10	-0.100798	0.443	0.499	1.2e-05	1.07237
SRSF7	7.99e-12	-0.100678	0.618	0.684	2.04e-07	1.07228
AL139095.2	1.48e-21	-0.100665	0.099	0.164	3.79e-17	1.07227
SLC25A24	1.58e-09	-0.100579	0.547	0.596	4.04e-05	1.0722
TNKS1BP1	4.31e-09	-0.100557	0.506	0.562	0.000110212	1.07219
TGFB2	2.47e-08	-0.100523	0.182	0.226	0.000631331	1.07216
MAP3K4	1.78e-14	-0.100523	0.18	0.243	4.54e-10	1.07216
PPP4C	1.74e-10	-0.100475	0.757	0.799	4.46e-06	1.07213
MANF	5.55e-07	-0.100464	0.765	0.799	0.0141902	1.07212
AGPAT5	3.62e-16	-0.100448	0.138	0.199	9.27e-12	1.07211
PLXNA2	3.9e-12	-0.100429	0.173	0.229	9.97e-08	1.07209
MRPS5	1.23e-08	-0.100424	0.452	0.502	0.000313438	1.07209
HERC1	1.92e-14	-0.100284	0.153	0.213	4.91e-10	1.07198
STAG2	2.35e-10	-0.1002	0.448	0.507	6.02e-06	1.07192
CEP63	6.86e-12	-0.100147	0.253	0.314	1.75e-07	1.07188
POLD2	4.49e-09	-0.10013	0.327	0.38	0.000114733	1.07187
PTPRK	0.000268802	-0.100127	0.583	0.612	1	1.07187
TRA2B	6.45e-07	-0.100034	0.369	0.41	0.0164888	1.0718
CSPP1	9.46e-17	-0.0999319	0.123	0.185	2.42e-12	1.07172
SEC14L1	0.000250077	-0.0998796	0.36	0.388	1	1.07168
FAM200B	1.08e-10	-0.0997983	0.303	0.362	2.76e-06	1.07162
DEXI	3.5e-12	-0.0996755	0.238	0.299	8.96e-08	1.07153
IRS1	1.52e-09	-0.0996005	0.237	0.289	3.89e-05	1.07148
TCF3	9.35e-14	-0.0995357	0.216	0.281	2.39e-09	1.07143
NADSYN1	1.53e-16	-0.0995188	0.143	0.206	3.91e-12	1.07142
PTRH1	8.88e-12	-0.0994752	0.251	0.312	2.27e-07	1.07138
ERMP1	3.83e-15	-0.0994342	0.136	0.195	9.81e-11	1.07135
GTF2H1	6.53e-12	-0.0993997	0.201	0.257	1.67e-07	1.07133
DEAF1	1.29e-15	-0.0993785	0.152	0.214	3.3e-11	1.07131
IFT81	3.7e-14	-0.0993024	0.128	0.183	9.45e-10	1.07126
SRSF5	1.53e-10	-0.0992173	0.728	0.778	3.91e-06	1.07119
EGR1	3.46e-16	-0.0991532	0.09	0.143	8.84e-12	1.07114
PRICKLE1	3.12e-24	-0.0988548	0.065	0.125	7.98e-20	1.07092
ZMYND11	7.37e-09	-0.0988012	0.239	0.288	0.000188582	1.07088
TRAF7	4.48e-10	-0.0985717	0.259	0.315	1.15e-05	1.07071
PXMP2	3.58e-20	-0.0985005	0.104	0.168	9.17e-16	1.07066
BMS1	7.49e-12	-0.0984148	0.274	0.337	1.92e-07	1.0706
NCK2	9.3e-11	-0.0981439	0.274	0.334	2.38e-06	1.0704
TTC39C	5.73e-14	-0.0980023	0.205	0.271	1.46e-09	1.07029
BLOC1S6	1.41e-10	-0.0979971	0.344	0.404	3.6e-06	1.07029
NT5C3B	8.01e-11	-0.0979877	0.222	0.277	2.05e-06	1.07028
SIAH1	1.01e-08	-0.0979292	0.232	0.279	0.000257672	1.07024
SNHG19	1.2e-31	-0.097923	0.044	0.107	3.07e-27	1.07023
ASPH	1.27e-07	-0.0979026	0.735	0.773	0.00325469	1.07022
CENPBD1P1	9.37e-12	-0.0978755	0.153	0.205	2.4e-07	1.0702
METTL5	2.82e-09	-0.0978558	0.662	0.709	7.2e-05	1.07018
RPS6KA2	1.47e-06	-0.0978058	0.133	0.165	0.0375099	1.07014
CYTOR	1.69e-08	-0.0977551	0.68	0.724	0.000431738	1.07011
RSL24D1	1.29e-06	-0.0976837	0.733	0.773	0.033023	1.07005
PTGES3	3.47e-12	-0.0976137	0.863	0.896	8.88e-08	1.07
ANKRD17	2.71e-10	-0.0976081	0.457	0.512	6.93e-06	1.07
CC2D2A	4.88e-16	-0.0975836	0.069	0.117	1.25e-11	1.06998
KIF22	1.07e-15	-0.0975792	0.112	0.169	2.72e-11	1.06998
BHLHE41	1.06e-22	-0.0975715	0.049	0.102	2.71e-18	1.06997
ABCD3	4.79e-12	-0.0975535	0.225	0.286	1.22e-07	1.06996
AC106795.1	7.89e-12	-0.0975535	0.23	0.29	2.02e-07	1.06996
DIAPH2	1.05e-12	-0.0975283	0.145	0.2	2.68e-08	1.06994
ITPRID2	3.38e-11	-0.0973874	0.28	0.341	8.65e-07	1.06983
PPIP5K2	5.5e-14	-0.0972663	0.201	0.266	1.41e-09	1.06974
CCDC8	9.04e-17	-0.0972287	0.1	0.157	2.31e-12	1.06972
DUOX1	2.71e-08	-0.0971825	0.214	0.257	0.000692753	1.06968
NEK6	4.85e-13	-0.0971572	0.201	0.262	1.24e-08	1.06966
PABPN1	8.35e-15	-0.0969965	0.131	0.188	2.14e-10	1.06954
MAP3K20	1.99e-12	-0.0969225	0.204	0.265	5.08e-08	1.06949
ACTR1B	1.11e-19	-0.0968974	0.115	0.18	2.83e-15	1.06947
TBC1D9B	2.79e-09	-0.0968385	0.266	0.32	7.14e-05	1.06943
SPSB3	6.13e-08	-0.0967635	0.347	0.395	0.00156682	1.06937
VCP	1.43e-10	-0.0967524	0.879	0.907	3.65e-06	1.06936
ETS1	2.2e-06	-0.0967174	0.258	0.3	0.0562417	1.06934
ZKSCAN1	3.42e-10	-0.0966555	0.628	0.677	8.75e-06	1.06929
SLC9A7	3.25e-19	-0.09656	0.077	0.133	8.32e-15	1.06922
PHF3	3.2e-10	-0.0965306	0.479	0.536	8.19e-06	1.0692
GPSM2	8.33e-14	-0.0965066	0.157	0.216	2.13e-09	1.06918
PHF20	6.08e-12	-0.0964899	0.419	0.489	1.56e-07	1.06917
SPECC1	2.26e-08	-0.0964705	0.497	0.545	0.000577784	1.06915
MPDZ	9.12e-20	-0.096387	0.081	0.139	2.33e-15	1.06909
LARP6	2.15e-08	-0.0963818	0.306	0.36	0.000551102	1.06909
ARPC5	1.39e-12	-0.0963529	0.964	0.982	3.55e-08	1.06907
STOML2	6.9e-09	-0.096151	0.698	0.745	0.000176344	1.06892
BABAM1	4.19e-09	-0.0961339	0.425	0.478	0.000107126	1.06891
MT-ND4L	0.000730985	-0.0960884	0.831	0.849	1	1.06887
MRPL37	4e-10	-0.0960568	0.337	0.396	1.02e-05	1.06885
CS	1e-13	-0.0960135	0.171	0.231	2.56e-09	1.06882
NNMT	8.26e-11	-0.0959815	0.61	0.681	2.11e-06	1.06879
KIAA1191	1.32e-09	-0.0959736	0.262	0.316	3.38e-05	1.06879
MIF	2.62e-10	-0.0959498	0.831	0.876	6.7e-06	1.06877
POLR1D	4.01e-10	-0.0959079	0.858	0.896	1.02e-05	1.06874
SLC2A4RG	1.46e-07	-0.0959051	0.31	0.355	0.00374444	1.06874
DUSP14	1.23e-10	-0.0958339	0.292	0.353	3.15e-06	1.06868
TRAM2	1.76e-14	-0.0958246	0.098	0.149	4.5e-10	1.06868
EXOC3	2.72e-12	-0.0958234	0.198	0.257	6.95e-08	1.06868
S100A13	3.6e-05	-0.0957108	0.968	0.968	0.921315	1.06859
LINC00472	1.15e-11	-0.0956992	0.169	0.223	2.95e-07	1.06858
MT-TP	2.13e-25	-0.0955617	0.049	0.105	5.44e-21	1.06848
TMEM43	4.64e-10	-0.0954557	0.258	0.314	1.19e-05	1.0684
CYRIB	2.87e-08	-0.0953396	0.469	0.514	0.000734006	1.06832
PLCB3	1.83e-14	-0.0952834	0.114	0.167	4.67e-10	1.06828
NDUFS7	1.92e-08	-0.0952445	0.822	0.86	0.000491516	1.06825
HSBP1L1	7.35e-06	-0.0952434	0.534	0.571	0.188026	1.06825
GMPS	2.85e-14	-0.0952323	0.172	0.234	7.29e-10	1.06824
USP22	5.1e-08	-0.0951693	0.598	0.637	0.0013053	1.06819
TPST2	1.58e-06	-0.095151	0.288	0.329	0.0404683	1.06818
TRIM7	1.73e-13	-0.0950071	0.151	0.208	4.42e-09	1.06807
PNPLA4	2.18e-13	-0.0949611	0.207	0.271	5.57e-09	1.06804
DYNC1LI2	2.52e-08	-0.0948815	0.771	0.813	0.000643285	1.06798
TMEM159	9.81e-08	-0.0948814	0.393	0.441	0.00250874	1.06798
USO1	3e-09	-0.0946862	0.499	0.549	7.67e-05	1.06783
SLC30A9	2.61e-10	-0.0945711	0.222	0.275	6.68e-06	1.06775
METTL26	4.76e-10	-0.0945452	0.634	0.685	1.22e-05	1.06773
IMMT	2.15e-08	-0.0945307	0.424	0.474	0.000550381	1.06772
SHTN1	2.54e-10	-0.0944987	0.198	0.25	6.5e-06	1.06769
VDAC2	1.25e-10	-0.0944797	0.951	0.97	3.2e-06	1.06768
TRIM24	1.25e-15	-0.0944745	0.12	0.177	3.21e-11	1.06768
BAD	1.21e-07	-0.0944556	0.486	0.528	0.00310501	1.06766
BAG6	2.58e-06	-0.0944522	0.335	0.373	0.0660012	1.06766
ANKRD12	2.26e-09	-0.0944192	0.625	0.677	5.77e-05	1.06764
DENND11	8e-14	-0.0943686	0.167	0.227	2.05e-09	1.0676
SMYD2	1.32e-13	-0.0943227	0.213	0.279	3.38e-09	1.06756
BEX2	1.21e-13	-0.0943079	0.118	0.17	3.1e-09	1.06755
BACE1	2.79e-15	-0.0942748	0.1	0.153	7.15e-11	1.06753
ACTR3	2.04e-08	-0.0942629	0.872	0.9	0.000521377	1.06752
UBE2J2	1.88e-09	-0.0942513	0.321	0.376	4.8e-05	1.06751
PRRC2C	8.64e-10	-0.0942075	0.953	0.967	2.21e-05	1.06748
TRIM37	5.19e-14	-0.0941996	0.156	0.216	1.33e-09	1.06747
UBXN7	2.31e-09	-0.0941234	0.225	0.276	5.9e-05	1.06742
ROGDI	6.98e-10	-0.0938933	0.263	0.317	1.78e-05	1.06725
TFDP1	8.37e-12	-0.0938688	0.204	0.262	2.14e-07	1.06723
ATP13A3	2.1e-07	-0.0938422	0.302	0.348	0.00538148	1.06721
UBE2E3	2.29e-10	-0.0938121	0.765	0.816	5.84e-06	1.06719
ENOPH1	1.48e-12	-0.0937819	0.205	0.264	3.79e-08	1.06716
NRP1	0.000550425	-0.0937798	0.258	0.282	1	1.06716
GNPAT	2.18e-13	-0.0937222	0.165	0.224	5.59e-09	1.06712
SMC6	1.02e-11	-0.0937196	0.27	0.335	2.6e-07	1.06712
MED13L	4.53e-08	-0.0936427	0.294	0.341	0.0011594	1.06706
PDZD11	5.56e-08	-0.0936404	0.481	0.528	0.00142158	1.06706
MICALL2	4.63e-11	-0.0935654	0.204	0.26	1.18e-06	1.067
MRPL43	5.18e-11	-0.0935646	0.657	0.709	1.33e-06	1.067
DYRK3	2.37e-21	-0.0935537	0.085	0.147	6.06e-17	1.067
ZC2HC1A	1.09e-17	-0.0935281	0.144	0.212	2.79e-13	1.06698
TCF4	0.00683815	-0.0934599	0.35	0.374	1	1.06693
FKBP10	2.86e-09	-0.0934223	0.097	0.137	7.3e-05	1.0669
MRPL4	6.35e-09	-0.0932456	0.586	0.638	0.000162525	1.06677
NRBP2	2.02e-19	-0.0932323	0.095	0.156	5.17e-15	1.06676
CPE	4.5e-17	-0.0932296	0.076	0.127	1.15e-12	1.06676
RAB30	8.76e-28	-0.0932197	0.051	0.111	2.24e-23	1.06675
SOS2	1.71e-10	-0.0931083	0.224	0.279	4.36e-06	1.06667
MRPL3	2.17e-09	-0.0930818	0.543	0.596	5.54e-05	1.06665
EYA2	2.34e-15	-0.0929924	0.136	0.196	5.98e-11	1.06658
PFDN2	9.02e-10	-0.0929778	0.886	0.919	2.31e-05	1.06657
CHST3	1.9e-17	-0.0929584	0.079	0.132	4.85e-13	1.06656
SUGP2	4.08e-09	-0.0929347	0.267	0.319	0.000104281	1.06654
SHPRH	1.47e-11	-0.0927597	0.175	0.229	3.77e-07	1.06641
C1QTNF12	2.37e-08	-0.0926319	0.103	0.139	0.000605135	1.06631
SLC25A13	6.54e-13	-0.0926126	0.204	0.265	1.67e-08	1.0663
XRCC6	1.01e-08	-0.0926058	0.778	0.817	0.000257581	1.06629
LDOC1	1.36e-15	-0.0925574	0.135	0.195	3.48e-11	1.06626
ATP5ME	4.9e-11	-0.0925386	0.99	0.995	1.25e-06	1.06624
SFTA1P	2.44e-06	-0.0925195	0.144	0.178	0.0624962	1.06623
ZNF511	1.68e-10	-0.0924833	0.201	0.254	4.3e-06	1.0662
TMX3	3.81e-11	-0.0924763	0.235	0.293	9.76e-07	1.0662
PGM2L1	4.52e-07	-0.0924638	0.376	0.421	0.0115575	1.06619
GTF2A1	6.65e-11	-0.0924062	0.188	0.241	1.7e-06	1.06615
DDX6	2.02e-07	-0.0923911	0.588	0.631	0.00516447	1.06614
IRX3	1.93e-05	-0.0923787	0.284	0.322	0.493823	1.06613
EPB41	7.96e-14	-0.0923137	0.154	0.212	2.04e-09	1.06608
MARK3	4.34e-07	-0.0922708	0.506	0.548	0.0110931	1.06605
BRD4	4.16e-06	-0.0921209	0.636	0.675	0.106481	1.06594
UBE2D2	1.28e-11	-0.0921122	0.826	0.876	3.29e-07	1.06593
HBS1L	6.76e-13	-0.0920049	0.209	0.271	1.73e-08	1.06585
VPS13B	7.12e-19	-0.0918102	0.085	0.143	1.82e-14	1.06571
SETD3	1.17e-10	-0.0917909	0.23	0.285	2.99e-06	1.06569
GTF2I	5.54e-09	-0.0917541	0.41	0.466	0.000141626	1.06567
LAMB2	1.67e-07	-0.0917061	0.25	0.295	0.0042761	1.06563
MIR22HG	7.84e-12	-0.0916862	0.248	0.312	2e-07	1.06561
KPNA6	3.44e-07	-0.0916511	0.326	0.371	0.00878964	1.06559
USP7	1.16e-08	-0.0916461	0.334	0.388	0.000297089	1.06559
LINC01184	8.35e-12	-0.0916354	0.184	0.24	2.14e-07	1.06558
NR2F2	9.48e-09	-0.0916234	0.548	0.607	0.000242389	1.06557
IDS	1.11e-15	-0.0915732	0.124	0.182	2.83e-11	1.06553
FBXL3	3.05e-13	-0.0915475	0.143	0.199	7.8e-09	1.06551
RPL41P2	8.24e-07	-0.0915347	0.496	0.541	0.0210762	1.0655
ATF6B	1.22e-10	-0.0914804	0.23	0.286	3.11e-06	1.06546
PKIG	2.52e-13	-0.0914652	0.15	0.209	6.45e-09	1.06545
LAMA5	3.21e-06	-0.0914219	0.348	0.388	0.082016	1.06542
SENP6	4.24e-08	-0.0914146	0.406	0.454	0.00108519	1.06541
TP53BP1	9.02e-11	-0.0912768	0.2	0.253	2.31e-06	1.06531
IFT88	8.17e-16	-0.0912584	0.083	0.133	2.09e-11	1.0653
TSPAN14	1.36e-06	-0.0911795	0.398	0.44	0.0348333	1.06524
DCTN1	4.81e-11	-0.0910978	0.274	0.336	1.23e-06	1.06518
RPS6KA1	2.58e-14	-0.0910965	0.122	0.178	6.6e-10	1.06518
PSMD2	9.13e-09	-0.091062	0.816	0.866	0.000233515	1.06515
SLC39A7	8.18e-09	-0.091003	0.435	0.49	0.00020913	1.06511
NACC2	5.01e-14	-0.0909827	0.134	0.19	1.28e-09	1.0651
GPX1	6.43e-07	-0.0909133	0.989	0.996	0.0164508	1.06504
CCDC47	9.35e-09	-0.0908817	0.594	0.644	0.000239142	1.06502
SYTL1	6.61e-09	-0.0908556	0.344	0.4	0.000168934	1.065
AGPAT2	2.1e-09	-0.0908342	0.32	0.377	5.36e-05	1.06499
GNG11	0.0451626	-0.0908264	0.11	0.122	1	1.06498
MRPS25	5.12e-10	-0.0908055	0.497	0.553	1.31e-05	1.06496
STRA6	2.09e-08	-0.0907982	0.125	0.163	0.000534813	1.06496
SLITRK6	3.33e-09	-0.0907588	0.196	0.248	8.5e-05	1.06493
TPCN1	4.99e-07	-0.0907175	0.183	0.222	0.0127496	1.0649
AAMP	2.49e-08	-0.0906828	0.292	0.341	0.00063603	1.06487
TOP1MT	7.6e-25	-0.090672	0.053	0.11	1.94e-20	1.06487
ZNF664	1.12e-09	-0.0906373	0.173	0.221	2.87e-05	1.06484
CCT7	1.26e-08	-0.0906117	0.759	0.807	0.000322975	1.06482
SMIM29	1.03e-09	-0.0905895	0.291	0.348	2.64e-05	1.06481
MBD2	1.41e-09	-0.090577	0.695	0.746	3.6e-05	1.0648
ATP6V1A	3.49e-07	-0.0904837	0.295	0.339	0.00892948	1.06473
ZBED5-AS1	2.51e-14	-0.0904757	0.135	0.192	6.41e-10	1.06472
LRMDA	4.06e-13	-0.0904221	0.133	0.187	1.04e-08	1.06468
RRP36	2.54e-07	-0.0904215	0.565	0.607	0.0064966	1.06468
TMEM65	1.93e-16	-0.0903984	0.104	0.16	4.92e-12	1.06466
SLC12A4	1.59e-12	-0.090376	0.133	0.185	4.07e-08	1.06465
SYTL2	3.74e-05	-0.0903704	0.14	0.168	0.957411	1.06464
NDST1	1.3e-07	-0.0902923	0.252	0.297	0.00333272	1.06459
STIM2	1.61e-10	-0.0902918	0.278	0.338	4.13e-06	1.06459
SYNJ2BP	2.01e-08	-0.0902158	0.291	0.343	0.000513501	1.06453
NDUFA8	2.4e-08	-0.090173	0.751	0.791	0.000613579	1.0645
JTB	2.07e-07	-0.0899331	0.81	0.845	0.00530463	1.06432
FBXO21	1.1e-11	-0.0899218	0.194	0.25	2.82e-07	1.06431
DIS3	4.84e-10	-0.0898484	0.275	0.33	1.24e-05	1.06426
ATG101	9.75e-06	-0.0898327	0.403	0.438	0.249471	1.06425
CUL4A	1.12e-08	-0.0898187	0.262	0.313	0.000285864	1.06424
CCNQ	1.7e-10	-0.0897886	0.223	0.277	4.34e-06	1.06421
GFM1	1.16e-09	-0.0897552	0.198	0.248	2.97e-05	1.06419
DYRK4	9.88e-10	-0.0897429	0.217	0.269	2.53e-05	1.06418
OSBPL9	1.81e-08	-0.0897397	0.343	0.395	0.000462088	1.06418
SKI	9e-12	-0.0895892	0.184	0.24	2.3e-07	1.06407
PFKFB3	7.45e-09	-0.0895663	0.182	0.229	0.000190488	1.06405
NPC1	1.02e-09	-0.0893906	0.25	0.304	2.62e-05	1.06392
TP53	2.2e-09	-0.0893205	0.27	0.325	5.63e-05	1.06387
AL513365.1	2.75e-19	-0.089275	0.102	0.164	7.03e-15	1.06384
IGFBP7	0.00978731	-0.0892453	0.874	0.897	1	1.06381
BEX4	2.15e-07	-0.0892252	0.332	0.378	0.00549403	1.0638
CITED4	1.25e-05	-0.0892172	0.543	0.576	0.320678	1.06379
CYGB	0.0213219	-0.0891584	0.251	0.271	1	1.06375
FMNL2	9.05e-12	-0.0890893	0.146	0.198	2.32e-07	1.0637
SPATS2	2.4e-08	-0.0890344	0.364	0.416	0.000614511	1.06366
ETV5	6.32e-23	-0.0890034	0.052	0.106	1.62e-18	1.06364
PIK3C2A	2.64e-08	-0.0889919	0.25	0.298	0.000674018	1.06363
AGAP3	9.88e-07	-0.0889769	0.279	0.32	0.0252636	1.06362
ADGRG6	6.75e-10	-0.0889586	0.108	0.15	1.73e-05	1.0636
GMPR2	7.03e-10	-0.0889553	0.267	0.322	1.8e-05	1.0636
SBF2	1.61e-13	-0.0888827	0.144	0.201	4.12e-09	1.06355
CDK13	1.37e-06	-0.0888612	0.318	0.361	0.0349321	1.06353
SDC1	0.000929366	-0.0888316	0.858	0.864	1	1.06351
SIPA1L2	1.24e-06	-0.0887247	0.198	0.237	0.0318174	1.06343
SH3PXD2B	6.14e-06	-0.0886793	0.272	0.31	0.157061	1.0634
CEP170	2.97e-10	-0.0886336	0.192	0.244	7.59e-06	1.06336
MYO1C	8.14e-06	-0.0886256	0.526	0.556	0.208104	1.06336
TSEN34	1.83e-08	-0.088619	0.514	0.567	0.000469292	1.06335
EMC10	4.07e-07	-0.0886141	0.574	0.613	0.0104192	1.06335
ZFP91	2.26e-09	-0.0884134	0.244	0.297	5.77e-05	1.0632
U2AF2	2.71e-11	-0.0883957	0.212	0.269	6.94e-07	1.06319
MANBA	2.37e-14	-0.0883791	0.124	0.18	6.05e-10	1.06317
WWC3	1.23e-09	-0.0883261	0.154	0.201	3.16e-05	1.06314
GET3	2.42e-09	-0.0882962	0.546	0.598	6.19e-05	1.06311
ROCK2	1.69e-06	-0.0882911	0.396	0.437	0.0432338	1.06311
MFF	2.81e-07	-0.0881167	0.523	0.567	0.00719435	1.06298
SLC39A4	4.29e-14	-0.0880973	0.179	0.242	1.1e-09	1.06297
TFAM	2.68e-08	-0.0880905	0.325	0.378	0.000686017	1.06296
STK39	9.01e-09	-0.0880873	0.169	0.214	0.000230391	1.06296
UBAP2	1.6e-07	-0.0880592	0.386	0.434	0.00409958	1.06294
SNX7	3.58e-09	-0.0879703	0.359	0.415	9.16e-05	1.06287
ROBO1	1.26e-17	-0.0879645	0.1	0.158	3.23e-13	1.06287
CAD	1.65e-18	-0.0878425	0.079	0.134	4.22e-14	1.06278
IMMP1L	3.26e-11	-0.0877777	0.192	0.247	8.32e-07	1.06273
STT3A	9.05e-10	-0.087751	0.22	0.273	2.32e-05	1.06271
C20orf27	5.83e-16	-0.0877333	0.126	0.186	1.49e-11	1.0627
TRIM2	1.06e-05	-0.0876686	0.22	0.255	0.271236	1.06265
YLPM1	2.55e-09	-0.0876543	0.214	0.263	6.53e-05	1.06264
DPY19L1	1.19e-20	-0.0876446	0.08	0.139	3.04e-16	1.06263
AP5M1	2.2e-10	-0.0875898	0.183	0.234	5.64e-06	1.06259
CDIPT	1.62e-08	-0.087512	0.248	0.297	0.00041377	1.06254
MAGI3	5.46e-09	-0.087473	0.125	0.166	0.000139584	1.06251
STXBP1	1.92e-21	-0.087432	0.061	0.115	4.91e-17	1.06248
IPO9	8.18e-13	-0.0873087	0.177	0.236	2.09e-08	1.06239
CHCHD6	1.74e-12	-0.0872603	0.145	0.199	4.46e-08	1.06235
NHSL2	6.36e-18	-0.0872496	0.095	0.152	1.63e-13	1.06234
TACC2	6.63e-09	-0.0872373	0.239	0.292	0.000169518	1.06233
SIRT2	8.97e-10	-0.087229	0.168	0.215	2.29e-05	1.06233
KLK13	0.00293776	-0.087225	0.176	0.149	1	1.06232
PDPR	2.97e-14	-0.0872073	0.115	0.169	7.6e-10	1.06231
CAPN7	2.17e-11	-0.0871732	0.169	0.222	5.55e-07	1.06229
CRYL1	5.08e-11	-0.0870897	0.145	0.195	1.3e-06	1.06223
SRSF4	1.27e-07	-0.0870822	0.614	0.66	0.00325524	1.06222
NDRG2	0.0125314	-0.0870678	0.208	0.225	1	1.06221
WASHC5	4.28e-14	-0.0869482	0.148	0.208	1.09e-09	1.06212
UTP20	3.82e-16	-0.0869088	0.093	0.146	9.77e-12	1.06209
NBAS	1.35e-14	-0.0868295	0.158	0.22	3.44e-10	1.06203
PTPN13	8.51e-10	-0.0868197	0.229	0.283	2.18e-05	1.06203
POLR2L	1.37e-12	-0.0867862	0.999	1	3.5e-08	1.062
PRPSAP1	1.42e-07	-0.0867673	0.285	0.332	0.00363704	1.06199
ZDHHC3	1.11e-07	-0.0866359	0.525	0.564	0.00282801	1.06189
RANBP2	2.57e-07	-0.086625	0.427	0.473	0.0065628	1.06188
CTNNA1	7.23e-07	-0.0865917	0.898	0.917	0.0185021	1.06186
NOL10	4.93e-14	-0.0865138	0.159	0.22	1.26e-09	1.0618
PIN1	5.13e-08	-0.0864669	0.573	0.622	0.00131077	1.06177
PRKACB	6.67e-15	-0.086446	0.109	0.164	1.71e-10	1.06175
SPSB1	1.94e-06	-0.0864405	0.272	0.311	0.049648	1.06175
CDC34	5.45e-06	-0.086333	0.339	0.377	0.139484	1.06167
UFD1	3.77e-08	-0.0862593	0.705	0.747	0.000963659	1.06161
XRN2	4.83e-09	-0.0862341	0.779	0.82	0.000123463	1.0616
NAV1	2.77e-07	-0.0862322	0.274	0.321	0.00708087	1.06159
PSMD8	8.28e-08	-0.0861273	0.936	0.954	0.00211831	1.06152
AKAP1	1.65e-12	-0.0860705	0.163	0.22	4.22e-08	1.06148
SEPHS1	6.69e-12	-0.0859376	0.177	0.233	1.71e-07	1.06138
TMEM14C	2.81e-10	-0.0859296	0.892	0.928	7.19e-06	1.06137
LNPK	6.25e-14	-0.0859208	0.149	0.207	1.6e-09	1.06136
MBNL1	5.86e-06	-0.0859206	0.553	0.594	0.149902	1.06136
NFKB1	1.04e-05	-0.0858496	0.319	0.356	0.266915	1.06131
QDPR	4.98e-09	-0.0857686	0.223	0.273	0.000127284	1.06125
RBFA	9.12e-10	-0.0857541	0.222	0.274	2.33e-05	1.06124
PPP1R2	3.13e-08	-0.0856787	0.441	0.491	0.000799302	1.06119
MLLT10	3.54e-10	-0.0856666	0.171	0.221	9.04e-06	1.06118
HDHD5	1.14e-13	-0.0856295	0.118	0.171	2.91e-09	1.06115
GNL1	2.43e-09	-0.0856187	0.239	0.292	6.22e-05	1.06114
CUEDC2	3.86e-07	-0.0856044	0.544	0.587	0.00986481	1.06113
KAZN	7.42e-11	-0.0855862	0.147	0.196	1.9e-06	1.06112
USP46	4.97e-07	-0.0855015	0.322	0.366	0.0127083	1.06106
ISCU	3.19e-06	-0.0854838	0.727	0.76	0.0814861	1.06104
TMEM192	2.17e-11	-0.0854654	0.164	0.217	5.56e-07	1.06103
IRGQ	2.48e-11	-0.0854353	0.164	0.217	6.35e-07	1.06101
RPS6KB2	5.02e-07	-0.085418	0.365	0.409	0.0128503	1.061
MTR	1.35e-11	-0.0854031	0.139	0.19	3.44e-07	1.06098
PHLDB1	4.71e-08	-0.0853838	0.153	0.193	0.00120528	1.06097
KAT6B	6.83e-10	-0.0853747	0.21	0.262	1.75e-05	1.06096
SLC25A46	1.52e-11	-0.0853339	0.183	0.239	3.88e-07	1.06093
BPHL	1.08e-14	-0.0852299	0.128	0.185	2.77e-10	1.06086
FUBP3	2.57e-09	-0.0852222	0.183	0.23	6.56e-05	1.06085
RPL7AP66	2.46e-15	-0.0852062	0.102	0.156	6.29e-11	1.06084
DDHD1	8.26e-23	-0.0851791	0.065	0.123	2.11e-18	1.06082
OSGEP	1.88e-13	-0.0851463	0.17	0.23	4.81e-09	1.0608
CORO1C	4.82e-11	-0.0850997	0.168	0.222	1.23e-06	1.06076
MRRF	3.05e-12	-0.0850712	0.143	0.195	7.81e-08	1.06074
SUCLG2	2.62e-08	-0.0850704	0.293	0.344	0.00067044	1.06074
THAP12	2.73e-14	-0.0850096	0.122	0.177	6.98e-10	1.06069
RAB29	3.14e-10	-0.0849935	0.173	0.223	8.02e-06	1.06068
ZFHX3	1.54e-05	-0.0848278	0.293	0.329	0.394665	1.06056
DCAF7	2.83e-05	-0.0848122	0.536	0.569	0.722581	1.06055
TSPAN15	2.02e-09	-0.0846224	0.123	0.166	5.17e-05	1.06041
HIKESHI	9.28e-07	-0.0846145	0.564	0.6	0.0237224	1.0604
TNFAIP1	5.72e-06	-0.0845608	0.428	0.465	0.146368	1.06036
STK16	9.03e-10	-0.0845401	0.235	0.289	2.31e-05	1.06035
AGFG1	6.01e-09	-0.0845309	0.546	0.603	0.000153657	1.06034
AZIN1	9.29e-07	-0.0843609	0.305	0.348	0.0237531	1.06022
ATP8B1	5.77e-06	-0.0843124	0.255	0.294	0.147607	1.06018
RETREG2	3.62e-08	-0.0843008	0.27	0.319	0.000924703	1.06017
NEPRO	1.9e-12	-0.0842954	0.179	0.238	4.86e-08	1.06017
C15orf40	7.97e-08	-0.084286	0.277	0.325	0.00203933	1.06016
NEK1	1.43e-11	-0.0842296	0.155	0.208	3.67e-07	1.06012
GPS1	1.34e-07	-0.0842181	0.293	0.34	0.00343605	1.06011
PYCR2	2.12e-09	-0.0841841	0.154	0.2	5.43e-05	1.06009
GALNT7	1.23e-08	-0.0841837	0.514	0.565	0.000314001	1.06009
STAM	1.94e-09	-0.0841768	0.24	0.292	4.97e-05	1.06008
CYBRD1	1.32e-14	-0.0841705	0.094	0.145	3.37e-10	1.06008
CD276	4.18e-05	-0.0841627	0.262	0.295	1	1.06007
DNAJC10	1.02e-09	-0.0841543	0.536	0.595	2.62e-05	1.06007
IFRD2	4.31e-09	-0.084142	0.329	0.385	0.00011013	1.06006
C1QBP	1.32e-10	-0.0840017	0.798	0.844	3.38e-06	1.05995
SMIM3	5.37e-10	-0.0839875	0.146	0.193	1.37e-05	1.05994
TIAL1	5.01e-07	-0.0839437	0.48	0.525	0.0128048	1.05991
SUPT6H	2.98e-06	-0.0838851	0.29	0.329	0.0763047	1.05987
GGT5	0.000893696	-0.0838432	0.112	0.133	1	1.05984
COPS7A	1.54e-09	-0.0837462	0.276	0.333	3.93e-05	1.05977
WIZ	5.09e-11	-0.0836933	0.145	0.194	1.3e-06	1.05973
EOGT	7.26e-10	-0.0836483	0.183	0.233	1.86e-05	1.05969
ZNF131	2.16e-09	-0.0836376	0.22	0.271	5.52e-05	1.05969
COPS3	1.96e-06	-0.0835528	0.338	0.38	0.0500305	1.05962
JPT2	3.49e-08	-0.0835119	0.496	0.55	0.000893147	1.05959
ZNF703	1.44e-10	-0.0835009	0.139	0.187	3.69e-06	1.05959
GNL3L	2.55e-08	-0.0834958	0.19	0.235	0.000651418	1.05958
CARMIL1	8.11e-14	-0.0834652	0.164	0.225	2.07e-09	1.05956
SPPL3	1.5e-08	-0.0833373	0.252	0.301	0.00038325	1.05947
JPX	2.02e-07	-0.083257	0.336	0.384	0.00516644	1.05941
SBDSP1	5.81e-17	-0.0832535	0.091	0.147	1.49e-12	1.0594
FUOM	3.51e-08	-0.0832408	0.184	0.227	0.000898826	1.0594
AL590867.2	1.35e-21	-0.0831673	0.05	0.102	3.46e-17	1.05934
SEMA3C	0.0166779	-0.0831341	0.639	0.656	1	1.05932
PFDN4	2.81e-05	-0.0830336	0.463	0.494	0.719539	1.05924
INO80E	1.16e-12	-0.0830292	0.141	0.195	2.97e-08	1.05924
GOLM2	2e-05	-0.0830136	0.242	0.277	0.511616	1.05923
LUC7L2	1.47e-12	-0.082943	0.189	0.25	3.77e-08	1.05918
NSMAF	2.27e-14	-0.082916	0.095	0.146	5.82e-10	1.05916
NOL7	1.92e-08	-0.0829075	0.796	0.846	0.000490541	1.05915
EIF3B	8.38e-07	-0.0828914	0.469	0.517	0.0214236	1.05914
G6PC3	1.18e-10	-0.0828814	0.175	0.228	3.01e-06	1.05913
MIEN1	3.26e-06	-0.0827735	0.761	0.795	0.0833016	1.05905
SLC39A10	1.88e-10	-0.0827592	0.22	0.277	4.8e-06	1.05904
ADAM12	6.72e-10	-0.0827428	0.076	0.112	1.72e-05	1.05903
PURB	1.21e-08	-0.082742	0.277	0.329	0.000310208	1.05903
DHRS12	1.99e-15	-0.0827255	0.093	0.145	5.08e-11	1.05902
KIZ	1.02e-16	-0.0827006	0.096	0.153	2.61e-12	1.059
UBR3	3.89e-14	-0.0826775	0.111	0.164	9.94e-10	1.05898
UBR2	1.62e-07	-0.0826572	0.245	0.29	0.00413254	1.05897
WASF2	5.13e-07	-0.0825967	0.863	0.879	0.0131119	1.05892
CXADR	6.28e-06	-0.0825694	0.482	0.524	0.16057	1.0589
PCCA-DT	3.03e-10	-0.0825674	0.187	0.239	7.74e-06	1.0589
CELF1	6.76e-08	-0.0825579	0.499	0.551	0.00172852	1.05889
DHX29	1.01e-05	-0.0824745	0.645	0.682	0.257858	1.05883
KDM6B	2.05e-07	-0.0824596	0.206	0.249	0.00525393	1.05882
FPGS	8.38e-12	-0.0824136	0.155	0.209	2.14e-07	1.05879
ENTPD7	3.63e-11	-0.0823933	0.178	0.232	9.29e-07	1.05877
RHOT2	1.46e-10	-0.0823328	0.19	0.244	3.75e-06	1.05873
ZNF608	3.82e-12	-0.0823027	0.112	0.16	9.78e-08	1.05871
[truncated: 7,182 more rows]

## Sheet: DEG_AIRIAV-vsMock-downreg
	p_val	avg_log2FC	pct.1	pct.2	p_val_adj	average fold change
SCGB3A1	0	-1.56258	0.791	0.984	0	2.95381
MSMB	1.99e-83	-1.2173	0.564	0.725	6.03e-79	2.32512
RPL3	0	-0.98339	0.992	1	0	1.97711
BPIFB1	1.65e-53	-0.928796	0.371	0.479	5e-49	1.90369
MT-CO3	0	-0.891625	1	1	0	1.85526
MT-CYB	0	-0.845408	1	1	0	1.79677
MT-ATP6	0	-0.843939	0.999	1	0	1.79494
RPS6	0	-0.842844	0.999	1	0	1.79358
KRT15	2.2e-186	-0.837063	0.808	0.869	6.67e-182	1.78641
EEF1A1	0	-0.823804	1	1	0	1.77007
RPS3A	0	-0.805413	0.997	1	0	1.74765
RPL10A	0	-0.788767	0.989	1	0	1.7276
RPL23	0	-0.785837	0.995	1	0	1.72409
KRT13	5.79e-77	-0.779317	0.72	0.8	1.75e-72	1.71632
RPS2	0	-0.764488	1	1	0	1.69877
TPT1	0	-0.761617	1	1	0	1.69539
NEAT1	0	-0.759512	0.996	0.998	0	1.69292
RPL4	0	-0.745447	0.932	0.993	0	1.67649
RPL13A	0	-0.73475	0.999	1	0	1.66411
FTL	0	-0.722935	0.995	0.999	0	1.65054
RPL21	0	-0.703155	0.995	1	0	1.62806
EEF2	0	-0.702	0.945	0.991	0	1.62676
RPS16	0	-0.689712	1	1	0	1.61296
KRT5	3.66e-225	-0.684774	0.846	0.871	1.11e-220	1.60745
BPIFA1	3e-68	-0.678088	0.494	0.627	9.09e-64	1.60002
RPSA	0	-0.672487	0.997	1	0	1.59382
RPL7	0	-0.670836	0.934	0.989	0	1.592
AHNAK	0	-0.651465	0.747	0.908	0	1.57076
SNHG5	0	-0.645282	0.755	0.911	0	1.56405
RPL9	0	-0.644969	0.998	1	0	1.56371
RPS20	0	-0.644736	0.988	1	0	1.56345
EEF1B2	0	-0.63999	0.968	0.996	0	1.55832
RPS4X	0	-0.638701	1	1	0	1.55693
RPL5	0	-0.633523	0.996	1	0	1.55135
RPS8	0	-0.632326	1	1	0	1.55006
RPL27A	0	-0.6108	0.996	1	0	1.52711
RPLP1	0	-0.608053	1	1	0	1.5242
SNHG29	0	-0.598716	0.959	0.985	0	1.51437
MTATP6P1	0	-0.58624	0.805	0.938	0	1.50133
RACK1	0	-0.579942	0.999	1	0	1.49479
RPL15	0	-0.576528	0.999	1	0	1.49126
MT-ND4	0	-0.574482	1	1	0	1.48914
RPS3	0	-0.573603	0.999	1	0	1.48824
VIM	2.86e-20	-0.572563	0.109	0.152	8.67e-16	1.48716
MT-ND3	0	-0.570127	0.999	1	0	1.48465
RPS18	0	-0.566976	1	1	0	1.48142
RPL37A	0	-0.5625	1	1	0	1.47683
RPL7A	0	-0.561142	1	1	0	1.47544
RPS11	0	-0.560793	0.999	1	0	1.47508
PI3	2.09e-18	-0.558822	0.172	0.221	6.32e-14	1.47307
GAS5	0	-0.550815	0.877	0.946	0	1.46491
DANCR	0	-0.547892	0.261	0.577	0	1.46195
RPS5	0	-0.547046	0.999	1	0	1.46109
RPL13	0	-0.542633	1	1	0	1.45663
MT-CO1	0	-0.542483	1	1	0	1.45648
RPS23	0	-0.538358	0.999	1	0	1.45232
RPL6	0	-0.537943	0.998	1	0	1.4519
CXCL14	7e-80	-0.521509	0.354	0.465	2.12e-75	1.43546
ALDH3A1	4.09e-118	-0.518247	0.745	0.816	1.24e-113	1.43221
RPS14	0	-0.503798	1	1	0	1.41794
FABP5	4.3e-22	-0.503777	0.936	0.918	1.3e-17	1.41792
RPLP0	0	-0.501288	0.998	1	0	1.41548
RPS15A	0	-0.497812	1	1	0	1.41207
RPS9	0	-0.497497	1	1	0	1.41176
RPS27	0	-0.495634	1	1	0	1.40994
EIF3L	0	-0.495329	0.361	0.637	0	1.40964
RPL27	0	-0.488688	0.997	1	0	1.40317
PIGR	0.764246	-0.486356	0.299	0.29	1	1.4009
RPS21	0	-0.472941	0.999	1	0	1.38794
DAPL1	1.22e-164	-0.472663	0.725	0.818	3.71e-160	1.38767
HSPB1	2.83e-194	-0.472455	0.973	0.988	8.58e-190	1.38747
EIF3F	0	-0.465607	0.858	0.944	0	1.3809
DSP	3.12e-180	-0.463924	0.876	0.926	9.45e-176	1.37929
RBM3	2.55e-302	-0.461203	0.601	0.791	7.73e-298	1.37669
RPS4Y1	0	-0.45761	0.932	0.977	0	1.37326
RPS24	0	-0.452173	1	1	0	1.3681
RPS27A	0	-0.448819	1	1	0	1.36492
RPL34	0	-0.447879	1	1	0	1.36403
RPL26	0	-0.44735	0.998	1	0	1.36353
KRT4	4.44e-11	-0.445949	0.272	0.309	1.34e-06	1.36221
RPS29	0	-0.445125	1	1	0	1.36143
ALDH1A1	8.25e-41	-0.437293	0.209	0.282	2.5e-36	1.35406
ATP1B3	2.25e-216	-0.436125	0.806	0.895	6.8e-212	1.35297
NAP1L1	2.8e-292	-0.434007	0.878	0.957	8.48e-288	1.35098
RPL23A	0	-0.422381	0.997	1	0	1.34014
AHNAK2	4.06e-169	-0.414033	0.576	0.722	1.23e-164	1.33241
RPLP2	0	-0.410136	1	1	0	1.32881
KRT16	6.32e-15	-0.404616	0.252	0.295	1.91e-10	1.32374
RPS13	0	-0.401068	1	1	0	1.32049
RPL22	0	-0.400211	0.943	0.984	0	1.3197
RPL12	0	-0.399819	1	1	0	1.31934
RPL31	0	-0.396179	0.975	0.993	0	1.31602
EIF4B	3.45e-261	-0.395555	0.612	0.782	1.04e-256	1.31545
H4C3	3.32e-32	-0.395195	0.5	0.577	1e-27	1.31512
MT-CO2	0	-0.394268	1	1	0	1.31428
RPL14	0	-0.392718	0.999	1	0	1.31286
RPL10	0	-0.389962	1	1	0	1.31036
GPNMB	2.22e-67	-0.388657	0.474	0.571	6.72e-63	1.30917
FCGBP	1e-23	-0.386783	0.077	0.118	3.04e-19	1.30748
RPS7	0	-0.386547	0.999	1	0	1.30726
PABPC1	3.46e-299	-0.381656	0.947	0.983	1.05e-294	1.30284
GSTA1	5.84e-66	-0.37794	0.132	0.226	1.77e-61	1.29949
RPS25	0	-0.37779	0.993	0.998	0	1.29935
RPL37	0	-0.374267	1	1	0	1.29618
TTC3	9.84e-209	-0.369928	0.542	0.714	2.98e-204	1.29229
RPL38	0	-0.362186	0.997	1	0	1.28537
MT-ND5	7.32e-291	-0.360499	0.989	0.998	2.22e-286	1.28387
RPL30	0	-0.358953	1	1	0	1.2825
RPL8	0	-0.357718	1	1	0	1.2814
PTMS	1.7e-100	-0.352695	0.753	0.825	5.15e-96	1.27694
H3-3A	7.28e-294	-0.351571	0.987	0.997	2.2e-289	1.27595
YBX1	2.52e-246	-0.347393	0.975	0.995	7.63e-242	1.27226
KRT14	0.138044	-0.34721	0.719	0.658	1	1.2721
RPL32	0	-0.338081	1	1	0	1.26407
PRKDC	6.96e-183	-0.337785	0.45	0.631	2.11e-178	1.26382
RPL11	0	-0.335291	1	1	0	1.26163
EIF3E	4.02e-200	-0.330615	0.834	0.912	1.22e-195	1.25755
CYP2B7P	1.81e-31	-0.328352	0.159	0.219	5.49e-27	1.25558
NDUFAF8	2.26e-174	-0.317514	0.449	0.628	6.83e-170	1.24618
RPS12	0	-0.316894	1	1	0	1.24565
SNHG8	8.44e-159	-0.31657	0.744	0.844	2.56e-154	1.24537
IMPA2	1.04e-119	-0.314206	0.268	0.418	3.14e-115	1.24333
KRT10	4.32e-186	-0.311563	0.795	0.892	1.31e-181	1.24105
MUC16	4.52e-19	-0.310844	0.133	0.174	1.37e-14	1.24043
HNRNPA1	4.66e-149	-0.308571	0.869	0.928	1.41e-144	1.23848
RPL35A	0	-0.307339	1	1	0	1.23742
CRNDE	2.02e-157	-0.306933	0.304	0.484	6.13e-153	1.23708
DSC3	1.9e-127	-0.303758	0.339	0.502	5.75e-123	1.23436
RPS28	0	-0.301803	1	1	0	1.23268
FN1	9.59e-07	-0.298135	0.137	0.112	0.0290418	1.22955
HDLBP	1.14e-141	-0.297962	0.709	0.81	3.46e-137	1.22941
STMN1	2.18e-42	-0.297765	0.351	0.438	6.59e-38	1.22924
RPS10	1.27e-207	-0.296249	0.953	0.981	3.83e-203	1.22795
RPL18	0	-0.294081	1	1	0	1.2261
RPL39	2.17e-296	-0.292856	1	1	6.58e-292	1.22506
CD44	3.43e-78	-0.292671	0.655	0.73	1.04e-73	1.22491
NACA	2.48e-291	-0.288961	1	1	7.52e-287	1.22176
CENPF	1.32e-11	-0.288702	0.091	0.12	3.99e-07	1.22154
EIF1	3.55e-230	-0.288567	0.999	1	1.08e-225	1.22143
RPL18A	1.39e-298	-0.287039	1	1	4.2e-294	1.22013
IMPDH2	3.47e-123	-0.283305	0.603	0.729	1.05e-118	1.21698
AKR1C2	1.3e-81	-0.282621	0.828	0.891	3.93e-77	1.2164
SERPINB3	2.41e-08	-0.28244	0.93	0.935	0.000728557	1.21625
SNHG6	1.31e-114	-0.281049	0.754	0.841	3.96e-110	1.21508
GPX4	5.5e-188	-0.280121	0.994	0.998	1.66e-183	1.2143
SLC25A5	2.18e-155	-0.278536	0.947	0.982	6.59e-151	1.21296
TKT	5.62e-94	-0.276959	0.896	0.945	1.7e-89	1.21164
PTPRZ1	2.16e-103	-0.276664	0.374	0.515	6.54e-99	1.21139
CHST9	1.49e-104	-0.275661	0.096	0.206	4.51e-100	1.21055
UQCRH	9.55e-189	-0.270874	0.989	0.995	2.89e-184	1.20654
AC010642.2	6.39e-165	-0.269857	0.181	0.354	1.94e-160	1.20569
UQCRB	1.33e-204	-0.26942	0.994	0.998	4.04e-200	1.20532
EIF3K	5.16e-158	-0.266131	0.963	0.988	1.56e-153	1.20258
CALML3	8.45e-80	-0.262258	0.182	0.297	2.56e-75	1.19935
EIF3A	2.26e-121	-0.260832	0.798	0.868	6.86e-117	1.19817
AC243919.1	1.79e-122	-0.260714	0.331	0.489	5.42e-118	1.19807
MYOF	4.1e-103	-0.260019	0.664	0.758	1.24e-98	1.19749
AKR1C1	1.06e-73	-0.255513	0.805	0.865	3.2e-69	1.19376
CRIP2	3.27e-106	-0.255068	0.218	0.357	9.9e-102	1.19339
ITGAE	6.42e-160	-0.251963	0.154	0.319	1.94e-155	1.19083
CCNI	9.33e-132	-0.251874	0.949	0.973	2.82e-127	1.19075
NT5DC2	2.34e-112	-0.25158	0.184	0.321	7.09e-108	1.19051
MPST	1.95e-106	-0.251521	0.401	0.55	5.89e-102	1.19046
PDCD4	5.8e-85	-0.25046	0.655	0.744	1.76e-80	1.18959
TMA7	1.11e-162	-0.250307	0.979	0.992	3.37e-158	1.18946
RPL41	0	-0.24924	1	1	0	1.18858
UBA52	2.57e-248	-0.247954	1	1	7.78e-244	1.18752
MT-ND2	2.26e-117	-0.247845	0.994	0.998	6.85e-113	1.18743
SERBP1	5.8e-125	-0.246877	0.945	0.972	1.76e-120	1.18664
TMEM256	5.03e-105	-0.246839	0.366	0.513	1.52e-100	1.1866
PRPF8	1.34e-127	-0.246665	0.226	0.382	4.06e-123	1.18646
GAMT	2.37e-138	-0.246437	0.149	0.299	7.18e-134	1.18627
ATP1A1	1e-101	-0.242141	0.71	0.801	3.04e-97	1.18275
DYNC1H1	1.14e-92	-0.241739	0.57	0.682	3.46e-88	1.18242
S100A9	1.98e-42	-0.241562	0.994	0.996	5.99e-38	1.18227
CD9	2.87e-112	-0.241343	0.952	0.984	8.7e-108	1.18209
TUBA1A	3.87e-30	-0.239442	0.099	0.155	1.17e-25	1.18054
SH3PXD2A	7.8e-97	-0.239373	0.371	0.504	2.36e-92	1.18048
RPL29	1.98e-175	-0.238489	1	1	6e-171	1.17976
SYNE2	1.62e-79	-0.238111	0.512	0.621	4.9e-75	1.17945
BBOX1	6.79e-126	-0.2375	0.137	0.276	2.06e-121	1.17895
DMKN	4.62e-67	-0.237074	0.401	0.515	1.4e-62	1.1786
RPL22L1	4.48e-71	-0.236684	0.801	0.855	1.36e-66	1.17828
PTPRF	1.32e-95	-0.235958	0.329	0.471	4.01e-91	1.17769
SELENOP	8.05e-104	-0.23535	0.165	0.295	2.44e-99	1.17719
RPL35	1.75e-163	-0.232936	0.999	1	5.3e-159	1.17522
AC073861.1	3.73e-90	-0.232627	0.409	0.545	1.13e-85	1.17497
QARS1	5.37e-111	-0.230908	0.289	0.441	1.63e-106	1.17357
EGFR	2.2e-67	-0.229653	0.407	0.511	6.66e-63	1.17255
CENPW	1.26e-65	-0.229249	0.327	0.445	3.83e-61	1.17222
RPL36A	1.03e-89	-0.228403	0.856	0.909	3.12e-85	1.17154
NPM1	3.1e-115	-0.22707	0.986	0.994	9.39e-111	1.17046
MYH9	1.78e-57	-0.226949	0.509	0.602	5.4e-53	1.17036
EPB41L4A-AS1	8.31e-87	-0.226688	0.308	0.442	2.52e-82	1.17015
ITGAV	1.55e-61	-0.226462	0.209	0.311	4.69e-57	1.16996
COX7C	1.94e-171	-0.225717	0.999	1	5.88e-167	1.16936
PKP1	1.1e-63	-0.223953	0.312	0.42	3.32e-59	1.16793
FBL	2.8e-92	-0.223003	0.349	0.494	8.49e-88	1.16716
MZT2B	1.78e-97	-0.222462	0.927	0.953	5.39e-93	1.16672
AL450405.1	1.04e-92	-0.222205	0.906	0.941	3.14e-88	1.16652
NOP53	5.88e-81	-0.222135	0.669	0.76	1.78e-76	1.16646
GCHFR	1.02e-66	-0.221945	0.209	0.313	3.08e-62	1.16631
GSTA4	8.31e-73	-0.221015	0.278	0.396	2.52e-68	1.16555
GCLM	1.19e-72	-0.219444	0.438	0.553	3.6e-68	1.16428
TCN1	5.84e-11	-0.218855	0.517	0.539	1.77e-06	1.16381
SNHG7	3.71e-66	-0.217993	0.392	0.509	1.12e-61	1.16311
KTN1	1.15e-100	-0.217267	0.951	0.97	3.48e-96	1.16253
TOP2A	3.83e-07	-0.214403	0.085	0.105	0.0116125	1.16022
IQGAP1	1.5e-72	-0.212199	0.647	0.732	4.55e-68	1.15845
PABPC4	2.56e-82	-0.211729	0.415	0.542	7.74e-78	1.15808
DSTN	2.25e-109	-0.210615	0.983	0.992	6.81e-105	1.15718
XRCC5	3.37e-81	-0.210052	0.843	0.886	1.02e-76	1.15673
BTF3	6.46e-137	-0.210016	0.996	0.998	1.96e-132	1.1567
GCLC	9.57e-59	-0.20923	0.413	0.514	2.9e-54	1.15607
PERP	2.36e-87	-0.209079	0.996	0.996	7.15e-83	1.15595
ANXA2	9.09e-110	-0.208097	1	1	2.75e-105	1.15516
ATP5F1A	5.87e-89	-0.208029	0.87	0.92	1.78e-84	1.15511
HADHA	1.98e-74	-0.207778	0.735	0.804	5.99e-70	1.15491
SLC9A3R1	2.21e-53	-0.207518	0.651	0.72	6.7e-49	1.1547
VPS13C	6.8e-79	-0.207448	0.274	0.397	2.06e-74	1.15464
ATP5PB	6.91e-83	-0.207308	0.786	0.854	2.09e-78	1.15453
EEF1D	7.57e-99	-0.205063	0.978	0.99	2.29e-94	1.15274
TOMM20	2.41e-77	-0.20459	0.818	0.87	7.29e-73	1.15236
TRAPPC6A	6.99e-106	-0.204238	0.175	0.31	2.12e-101	1.15208
CPNE3	1.83e-68	-0.203537	0.694	0.767	5.55e-64	1.15152
ATP5ME	2.07e-105	-0.203398	0.982	0.991	6.26e-101	1.15141
SLC25A3	4.58e-116	-0.202456	0.99	0.994	1.39e-111	1.15066
ADH7	1.75e-62	-0.202304	0.23	0.339	5.3e-58	1.15053
SLC38A1	2.03e-50	-0.199524	0.544	0.632	6.14e-46	1.14832
MKI67	7.38e-07	-0.19874	0.084	0.104	0.0223368	1.1477
CYP4B1	4.64e-16	-0.198327	0.275	0.323	1.4e-11	1.14737
EIF3H	5.75e-81	-0.19794	0.799	0.862	1.74e-76	1.14706
ALCAM	2.37e-17	-0.197898	0.656	0.67	7.17e-13	1.14703
H2AZ1	1.23e-32	-0.197444	0.874	0.904	3.72e-28	1.14667
RPS17	7.4e-71	-0.19717	0.665	0.752	2.24e-66	1.14645
RPL24	1.72e-164	-0.196305	1	1	5.21e-160	1.14576
LGALS1	0.557153	-0.195679	0.529	0.517	1	1.14526
ALOX15	3.65e-102	-0.19322	0.039	0.124	1.1e-97	1.14331
HPGD	2.6e-54	-0.191778	0.161	0.253	7.87e-50	1.14217
BCAM	2.23e-45	-0.191048	0.191	0.272	6.76e-41	1.14159
APRT	7.74e-82	-0.189663	0.917	0.955	2.34e-77	1.1405
SESN3	1.09e-61	-0.188565	0.198	0.3	3.29e-57	1.13963
CBX5	2.07e-74	-0.188147	0.233	0.352	6.27e-70	1.1393
GOLGB1	8.46e-50	-0.18734	0.704	0.759	2.56e-45	1.13866
ALDH2	1.99e-54	-0.186237	0.349	0.456	6.03e-50	1.13779
COMMD6	1.93e-79	-0.186178	0.946	0.969	5.84e-75	1.13775
ABLIM1	1.51e-53	-0.18587	0.485	0.582	4.57e-49	1.1375
EPHX1	5.33e-40	-0.185796	0.476	0.559	1.61e-35	1.13744
CXCL1	0.576758	-0.183664	0.328	0.319	1	1.13576
C9orf16	8.69e-54	-0.183338	0.929	0.949	2.63e-49	1.13551
RPL19	2.34e-142	-0.182283	1	1	7.07e-138	1.13468
TRIM7	5.29e-49	-0.181233	0.363	0.461	1.6e-44	1.13385
PALLD	2.85e-32	-0.180949	0.313	0.391	8.63e-28	1.13363
PRDX2	3e-76	-0.180319	0.954	0.977	9.08e-72	1.13313
AHCY	8.92e-61	-0.180303	0.274	0.382	2.7e-56	1.13312
DBI	1.84e-58	-0.17968	0.958	0.972	5.58e-54	1.13263
NUDT8	3.26e-67	-0.179228	0.213	0.325	9.87e-63	1.13228
FLNA	6.06e-12	-0.17756	0.359	0.394	1.84e-07	1.13097
PCBP2	6.94e-60	-0.177545	0.561	0.652	2.1e-55	1.13096
PHPT1	1.02e-66	-0.177222	0.904	0.936	3.09e-62	1.1307
IFI27L2	1.84e-42	-0.176834	0.604	0.673	5.57e-38	1.1304
MGST3	9.73e-58	-0.176488	0.854	0.901	2.95e-53	1.13013
RAB4A	8.36e-57	-0.176406	0.388	0.495	2.53e-52	1.13006
AGL	2.22e-75	-0.175763	0.195	0.309	6.72e-71	1.12956
ST13	1.22e-59	-0.175248	0.782	0.84	3.68e-55	1.12916
BMP7	1.03e-60	-0.174467	0.233	0.339	3.12e-56	1.12855
HECTD1	3.39e-50	-0.173536	0.509	0.596	1.03e-45	1.12782
MPP7	1.86e-56	-0.171989	0.285	0.389	5.64e-52	1.12661
TPD52L1	2.22e-54	-0.170767	0.372	0.477	6.71e-50	1.12566
TUBA1B	7.59e-07	-0.170544	0.774	0.776	0.0229745	1.12548
SNHG19	2.21e-139	-0.170524	0.046	0.156	6.7e-135	1.12547
CTNNA1	6.29e-56	-0.170004	0.766	0.825	1.9e-51	1.12506
TENM2	1.84e-64	-0.169982	0.113	0.201	5.58e-60	1.12504
IARS2	3.05e-55	-0.169869	0.301	0.405	9.24e-51	1.12496
YWHAQ	4.34e-40	-0.169793	0.844	0.865	1.31e-35	1.1249
RHOQ	8.25e-75	-0.169469	0.162	0.271	2.5e-70	1.12464
UQCRC1	8.49e-45	-0.168796	0.756	0.803	2.57e-40	1.12412
TP53AIP1	1.84e-86	-0.168384	0.077	0.17	5.58e-82	1.1238
HSD17B4	2.68e-57	-0.167824	0.29	0.397	8.11e-53	1.12336
CD109	1.29e-28	-0.167235	0.448	0.511	3.9e-24	1.1229
SMDT1	2.27e-46	-0.167158	0.704	0.765	6.86e-42	1.12284
GPI	9.78e-48	-0.167099	0.509	0.605	2.96e-43	1.1228
APEX1	8.81e-51	-0.166542	0.59	0.675	2.67e-46	1.12236
FGFR3	1.98e-52	-0.166353	0.266	0.367	6e-48	1.12222
ADI1	1.04e-42	-0.166077	0.66	0.725	3.15e-38	1.122
VEGFB	3.7e-52	-0.164906	0.244	0.342	1.12e-47	1.12109
SLC26A2	4.74e-64	-0.164426	0.137	0.232	1.44e-59	1.12072
MAN1A2	2.31e-60	-0.163649	0.262	0.371	6.99e-56	1.12012
LYPD3	2.66e-18	-0.16227	0.349	0.404	8.07e-14	1.11905
CPD	4.5e-18	-0.162003	0.535	0.579	1.36e-13	1.11884
IGBP1	5.93e-49	-0.16159	0.487	0.584	1.79e-44	1.11852
YBX3	3.13e-64	-0.161572	0.959	0.976	9.48e-60	1.11851
RRM1	1.57e-50	-0.160812	0.183	0.274	4.75e-46	1.11792
ZMAT3	4.44e-65	-0.160791	0.168	0.27	1.34e-60	1.1179
SPON2	1.49e-21	-0.160594	0.345	0.406	4.52e-17	1.11775
PRADC1	4.03e-84	-0.160255	0.117	0.223	1.22e-79	1.11748
SEPTIN11	4.05e-44	-0.160192	0.313	0.408	1.23e-39	1.11744
LDHB	1.42e-57	-0.160046	0.919	0.961	4.31e-53	1.11732
SMARCC1	2.4e-52	-0.159659	0.428	0.531	7.26e-48	1.11702
EIF2A	2.45e-49	-0.159583	0.351	0.454	7.43e-45	1.11696
HUWE1	7.24e-55	-0.159284	0.285	0.389	2.19e-50	1.11673
SOX2	1.57e-34	-0.159204	0.335	0.421	4.75e-30	1.11667
PLP2	1.04e-28	-0.15917	0.802	0.817	3.13e-24	1.11664
PDLIM4	6.32e-32	-0.159124	0.347	0.423	1.91e-27	1.11661
ACO1	3.49e-107	-0.15907	0.085	0.197	1.06e-102	1.11657
HSPH1	5.59e-45	-0.158605	0.446	0.542	1.69e-40	1.11621
BNIP3L	2.89e-44	-0.158537	0.379	0.473	8.76e-40	1.11615
EIF4G2	1.46e-55	-0.158387	0.882	0.918	4.42e-51	1.11604
NDUFV1	1.56e-50	-0.157693	0.59	0.674	4.73e-46	1.1155
OSBPL8	1.15e-44	-0.157534	0.325	0.418	3.49e-40	1.11538
RPS15	1.26e-98	-0.157073	1	1	3.81e-94	1.11502
SERF2	9.28e-78	-0.156577	1	1	2.81e-73	1.11464
TOP2B	1.15e-65	-0.156374	0.186	0.291	3.48e-61	1.11448
LGALS7B	1.87e-22	-0.156309	0.782	0.792	5.67e-18	1.11443
NUDT3	1.04e-82	-0.15596	0.128	0.236	3.16e-78	1.11416
CDK6	2.45e-35	-0.155849	0.476	0.548	7.43e-31	1.11408
AP001324.1	1.13e-51	-0.155006	0.407	0.513	3.41e-47	1.11343
ADIRF	9.13e-23	-0.154911	0.72	0.76	2.77e-18	1.11335
ITGB4	9.84e-15	-0.154332	0.628	0.651	2.98e-10	1.11291
FZD6	5.89e-44	-0.154005	0.3	0.392	1.78e-39	1.11265
PPIA	7.38e-75	-0.153776	0.997	0.999	2.23e-70	1.11248
CLTC	7.01e-42	-0.153369	0.568	0.647	2.12e-37	1.11216
MGMT	1.14e-45	-0.152961	0.469	0.563	3.46e-41	1.11185
SAT2	8.13e-41	-0.152883	0.351	0.44	2.46e-36	1.11179
VPS51	1.04e-54	-0.151355	0.239	0.341	3.16e-50	1.11061
NDRG1	1.04e-17	-0.151262	0.423	0.478	3.16e-13	1.11054
CETN2	7.18e-36	-0.151086	0.29	0.375	2.17e-31	1.1104
CYFIP1	1.09e-51	-0.150788	0.284	0.387	3.29e-47	1.11018
SND1	3.43e-71	-0.150502	0.139	0.241	1.04e-66	1.10996
LRRC75A	3.99e-25	-0.150405	0.332	0.403	1.21e-20	1.10988
PCP4L1	4.45e-72	-0.150374	0.106	0.2	1.35e-67	1.10986
ADH1C	3.14e-53	-0.14996	0.053	0.114	9.52e-49	1.10954
GAN	4.1e-52	-0.149153	0.209	0.305	1.24e-47	1.10892
OXA1L	6.66e-50	-0.148352	0.303	0.404	2.02e-45	1.1083
MGLL	7.16e-50	-0.14834	0.083	0.153	2.17e-45	1.10829
EIF2S3	4.85e-41	-0.148294	0.486	0.573	1.47e-36	1.10826
NDRG2	3.48e-37	-0.148253	0.18	0.255	1.05e-32	1.10823
LTA4H	4.75e-45	-0.148079	0.301	0.395	1.44e-40	1.10809
NCL	8.54e-25	-0.147879	0.919	0.931	2.59e-20	1.10794
SFPQ	7.04e-33	-0.147348	0.698	0.749	2.13e-28	1.10753
DHX9	1.17e-47	-0.147304	0.287	0.386	3.54e-43	1.1075
SARAF	9.74e-38	-0.147279	0.699	0.754	2.95e-33	1.10748
RPL17	3.93e-46	-0.146867	0.399	0.498	1.19e-41	1.10716
NDUFS1	2.16e-43	-0.146693	0.334	0.429	6.53e-39	1.10703
CENPX	2.28e-35	-0.146573	0.384	0.467	6.9e-31	1.10694
EGFL6	1.94e-62	-0.145535	0.101	0.186	5.87e-58	1.10614
CARS1	1.16e-21	-0.145382	0.381	0.443	3.5e-17	1.10602
CHP1	3.19e-43	-0.145274	0.368	0.465	9.66e-39	1.10594
DDB1	1.12e-49	-0.145196	0.246	0.343	3.4e-45	1.10588
PNRC1	1.86e-42	-0.145196	0.634	0.721	5.64e-38	1.10588
CAT	1.65e-51	-0.145157	0.22	0.316	5e-47	1.10585
NSA2	2.74e-43	-0.144767	0.878	0.912	8.3e-39	1.10555
ZBTB44	5.75e-60	-0.144729	0.159	0.256	1.74e-55	1.10552
PCYOX1	1.73e-45	-0.14436	0.319	0.415	5.24e-41	1.10524
SRGAP3	2.83e-32	-0.14425	0.415	0.493	8.56e-28	1.10516
LAPTM4B	6.94e-41	-0.144228	0.352	0.444	2.1e-36	1.10514
CCNB1	0.00036494	-0.143794	0.116	0.132	1	1.10481
GJA1	3.57e-21	-0.14377	0.278	0.337	1.08e-16	1.10479
CNFN	1.76e-76	-0.143511	0.092	0.185	5.32e-72	1.10459
SCGB1A1	1.61e-10	-0.143032	0.455	0.498	4.87e-06	1.10422
MUC5B	0.000301388	-0.143023	0.12	0.102	1	1.10422
LARS1	1.03e-41	-0.142864	0.391	0.49	3.13e-37	1.1041
GCSH	3.54e-44	-0.142626	0.267	0.359	1.07e-39	1.10391
PCM1	2.32e-30	-0.142617	0.413	0.491	7.03e-26	1.10391
SCP2	4.06e-38	-0.142539	0.57	0.643	1.23e-33	1.10385
AP2M1	1.04e-38	-0.142409	0.873	0.901	3.16e-34	1.10375
PPP1R14B-AS1	3.19e-53	-0.142358	0.178	0.27	9.66e-49	1.10371
UBE2S	2.33e-07	-0.141969	0.386	0.419	0.00706568	1.10341
C10orf99	1.75e-17	-0.141262	0.213	0.263	5.3e-13	1.10287
NDUFA10	8.35e-37	-0.141205	0.602	0.674	2.53e-32	1.10283
GLTP	2.81e-06	-0.141099	0.637	0.652	0.0851666	1.10274
VAT1	1.56e-56	-0.14097	0.122	0.207	4.73e-52	1.10265
UCP2	2.08e-53	-0.140537	0.11	0.191	6.29e-49	1.10232
HSD17B1	7.58e-33	-0.140031	0.302	0.381	2.29e-28	1.10193
SORL1	1.01e-105	-0.139642	0.046	0.138	3.04e-101	1.10163
AHCYL1	1.72e-35	-0.139612	0.393	0.479	5.21e-31	1.10161
HNRNPAB	7.71e-38	-0.139514	0.857	0.892	2.34e-33	1.10153
LRPPRC	7.39e-45	-0.139281	0.253	0.346	2.24e-40	1.10136
TIMM13	1.79e-39	-0.139227	0.849	0.882	5.43e-35	1.10131
NDUFA2	4.1e-35	-0.138803	0.813	0.846	1.24e-30	1.10099
RAB13	1.75e-33	-0.138759	0.659	0.718	5.31e-29	1.10096
PHB2	1.53e-40	-0.138642	0.677	0.744	4.65e-36	1.10087
PARP1	9.42e-42	-0.13774	0.269	0.359	2.85e-37	1.10018
CCND2	0.00405388	-0.137375	0.353	0.364	1	1.0999
AC024293.1	2.41e-41	-0.137076	0.33	0.423	7.3e-37	1.09967
TCEAL4	7.43e-34	-0.136495	0.628	0.698	2.25e-29	1.09923
CSDE1	1.18e-38	-0.13644	0.8	0.844	3.58e-34	1.09919
VTCN1	4.37e-61	-0.135656	0.104	0.189	1.32e-56	1.09859
TMEM134	3.77e-36	-0.133598	0.614	0.688	1.14e-31	1.09703
ATP5MPL	2.96e-48	-0.133391	0.979	0.986	8.95e-44	1.09687
OST4	6.44e-42	-0.133064	0.964	0.982	1.95e-37	1.09662
DCTN2	2e-34	-0.133051	0.618	0.689	6.05e-30	1.09661
NBDY	2.67e-34	-0.132773	0.673	0.731	8.08e-30	1.0964
FOXN3	3.41e-39	-0.132162	0.179	0.257	1.03e-34	1.09593
MYO6	7.95e-42	-0.131844	0.262	0.352	2.41e-37	1.09569
RBP1	2.49e-14	-0.13182	0.611	0.653	7.53e-10	1.09568
SSRP1	2.98e-33	-0.131512	0.319	0.4	9.01e-29	1.09544
IRAG2	1.07e-24	-0.130874	0.116	0.168	3.25e-20	1.09496
EIF3D	7.84e-33	-0.129945	0.706	0.755	2.37e-28	1.09425
UXT	1.63e-29	-0.129871	0.69	0.74	4.92e-25	1.0942
OAT	1.85e-36	-0.12985	0.337	0.425	5.59e-32	1.09418
TPM1	0.242345	-0.129283	0.6	0.584	1	1.09375
PTRHD1	2.1e-31	-0.128757	0.435	0.516	6.35e-27	1.09335
SNX5	2.73e-35	-0.128632	0.31	0.394	8.28e-31	1.09326
S100A2	1.88e-12	-0.128467	0.998	0.998	5.68e-08	1.09313
PRKAR2A	1.6e-42	-0.128461	0.246	0.335	4.86e-38	1.09313
TPX2	7.88e-06	-0.128409	0.084	0.102	0.238496	1.09309
TNC	2.38e-28	-0.128312	0.093	0.144	7.22e-24	1.09301
APPL1	3.16e-30	-0.128301	0.336	0.411	9.58e-26	1.09301
MACF1	2.3e-31	-0.127868	0.426	0.499	6.96e-27	1.09268
MXD4	8.97e-30	-0.127206	0.427	0.507	2.72e-25	1.09218
ALDH7A1	1.12e-34	-0.127107	0.326	0.412	3.39e-30	1.0921
MT-ND6	7.02e-19	-0.127084	0.737	0.771	2.13e-14	1.09208
GJB2	4.85e-09	-0.126939	0.731	0.729	0.000146971	1.09197
MIR205HG	3.7e-13	-0.126615	0.878	0.891	1.12e-08	1.09173
MT-ND4L	1.24e-28	-0.126357	0.771	0.817	3.74e-24	1.09153
FAM210B	2.16e-26	-0.126223	0.345	0.416	6.54e-22	1.09143
ALDH3A2	3.04e-29	-0.12615	0.445	0.524	9.21e-25	1.09138
PBX1	5.27e-43	-0.126134	0.232	0.322	1.6e-38	1.09137
LINC00342	1.26e-09	-0.125683	0.095	0.121	3.82e-05	1.09102
ISYNA1	3.27e-49	-0.125384	0.127	0.207	9.91e-45	1.0908
SLC25A39	2.14e-33	-0.125096	0.492	0.576	6.47e-29	1.09058
CCNB1IP1	7.8e-47	-0.124818	0.148	0.229	2.36e-42	1.09037
NMU	2.93e-29	-0.124672	0.147	0.209	8.88e-25	1.09026
COPA	9.65e-33	-0.124664	0.308	0.389	2.92e-28	1.09025
IPO5	9.06e-44	-0.124471	0.18	0.264	2.74e-39	1.09011
COLCA1	9.31e-48	-0.124171	0.112	0.187	2.82e-43	1.08988
MRC2	2.44e-44	-0.123954	0.108	0.179	7.38e-40	1.08972
ARL3	8.67e-24	-0.123733	0.37	0.438	2.62e-19	1.08955
BTG2	5.4e-24	-0.123514	0.322	0.389	1.63e-19	1.08939
TMEM14A	9.67e-29	-0.123495	0.356	0.432	2.93e-24	1.08937
RANBP2	7.32e-35	-0.123488	0.26	0.341	2.22e-30	1.08937
RPS19	4.37e-67	-0.123301	1	1	1.32e-62	1.08922
OIP5-AS1	1.57e-33	-0.123095	0.329	0.411	4.75e-29	1.08907
SLC2A1	1.59e-15	-0.122775	0.601	0.638	4.8e-11	1.08883
SERPINF1	4.12e-15	-0.122764	0.128	0.168	1.25e-10	1.08882
GOLIM4	1.53e-39	-0.122125	0.169	0.246	4.64e-35	1.08834
GTF2I	3.45e-28	-0.121787	0.436	0.508	1.05e-23	1.08808
DYNC2H1	2.4e-78	-0.121607	0.041	0.114	7.27e-74	1.08795
ALKBH7	2.97e-25	-0.121531	0.642	0.696	8.98e-21	1.08789
SNHG16	1.68e-29	-0.121479	0.539	0.616	5.07e-25	1.08785
LINC02762	1.15e-48	-0.121443	0.115	0.192	3.48e-44	1.08782
KPNA2	1.41e-05	-0.120595	0.207	0.233	0.426816	1.08718
TOMM7	2.94e-48	-0.120357	0.988	0.992	8.91e-44	1.087
DNAJC10	1.21e-27	-0.120286	0.222	0.289	3.67e-23	1.08695
HADHB	2.28e-28	-0.120256	0.629	0.686	6.91e-24	1.08693
EML4	3.31e-30	-0.120236	0.318	0.396	1e-25	1.08691
JAG1	1.16e-18	-0.120228	0.25	0.306	3.5e-14	1.08691
OLA1	7.92e-28	-0.120091	0.573	0.633	2.4e-23	1.0868
CASK	1.58e-44	-0.120075	0.162	0.244	4.78e-40	1.08679
TNRC6B	7.84e-29	-0.119998	0.479	0.55	2.37e-24	1.08673
AC008038.1	1.99e-59	-0.119976	0.112	0.198	6.03e-55	1.08672
C12orf57	4.86e-22	-0.119856	0.858	0.879	1.47e-17	1.08663
ATP2B1	3.29e-32	-0.119587	0.173	0.242	9.97e-28	1.08642
BCLAF1	6.57e-31	-0.119315	0.333	0.412	1.99e-26	1.08622
CDKN3	1.53e-09	-0.119132	0.076	0.1	4.62e-05	1.08608
TGFBI	0.267613	-0.118929	0.257	0.25	1	1.08593
AC016739.1	1.58e-36	-0.118681	0.225	0.305	4.79e-32	1.08574
SNRNP200	3.14e-35	-0.118664	0.252	0.332	9.5e-31	1.08573
PALMD	7.58e-27	-0.118509	0.237	0.306	2.29e-22	1.08561
PLEKHS1	3.27e-26	-0.118443	0.084	0.131	9.91e-22	1.08556
RPL3P4	4.48e-59	-0.118431	0.099	0.181	1.36e-54	1.08555
ENO1	1.26e-19	-0.117897	0.934	0.95	3.83e-15	1.08515
ANAPC15	2.87e-27	-0.117891	0.293	0.363	8.68e-23	1.08515
CYP20A1	1.16e-32	-0.117866	0.278	0.358	3.51e-28	1.08513
PTTG1	2.1e-06	-0.117751	0.384	0.417	0.0636162	1.08504
ANK3	4.76e-35	-0.117664	0.211	0.286	1.44e-30	1.08498
DHRS4	1.49e-39	-0.11756	0.142	0.215	4.52e-35	1.0849
ADD3	1.5e-19	-0.117114	0.656	0.692	4.53e-15	1.08456
MTCH2	5.36e-31	-0.116855	0.564	0.634	1.62e-26	1.08437
EIF4EBP2	4.2e-35	-0.116265	0.219	0.297	1.27e-30	1.08392
FAT1	6.99e-25	-0.116057	0.265	0.33	2.12e-20	1.08377
ACTN1	3.96e-12	-0.115398	0.437	0.479	1.2e-07	1.08327
SPAG9	5.54e-30	-0.115355	0.325	0.406	1.68e-25	1.08324
UBAC1	1.08e-24	-0.115091	0.401	0.472	3.26e-20	1.08304
TINCR	1.01e-39	-0.115039	0.134	0.206	3.06e-35	1.083
PLA2R1	3.04e-33	-0.114769	0.155	0.223	9.22e-29	1.0828
HMGB1	7.72e-17	-0.114646	0.973	0.974	2.34e-12	1.08271
TP53TG1	5.57e-23	-0.114565	0.655	0.703	1.69e-18	1.08265
GOLGA4	7.89e-23	-0.114333	0.756	0.796	2.39e-18	1.08247
KHDRBS1	4.6e-23	-0.114004	0.682	0.722	1.39e-18	1.08223
CTSB	1.4e-14	-0.113904	0.832	0.849	4.25e-10	1.08215
TMPO	4.42e-16	-0.113594	0.22	0.269	1.34e-11	1.08192
SRSF2	1.98e-23	-0.11358	0.523	0.588	6.01e-19	1.08191
CLU	0.076813	-0.113465	0.41	0.412	1	1.08182
TIMM10	1.75e-22	-0.113292	0.5	0.563	5.31e-18	1.08169
NCKAP1	4.1e-29	-0.113185	0.377	0.454	1.24e-24	1.08161
LPP	6.3e-24	-0.11282	0.444	0.507	1.91e-19	1.08134
ABHD2	7.89e-21	-0.112674	0.267	0.326	2.39e-16	1.08123
PIR	7.99e-25	-0.112585	0.29	0.359	2.42e-20	1.08116
RPL13P12	2.14e-40	-0.112556	0.177	0.257	6.48e-36	1.08114
TUFM	6.24e-26	-0.112546	0.844	0.874	1.89e-21	1.08113
GPX2	1.2e-14	-0.112333	0.579	0.622	3.65e-10	1.08097
TCP1	1.64e-25	-0.112067	0.533	0.599	4.97e-21	1.08078
TXN	9.5e-12	-0.112053	0.998	0.999	2.88e-07	1.08076
TLN1	4.02e-23	-0.111749	0.399	0.47	1.22e-18	1.08054
SBNO1	1.25e-30	-0.111691	0.256	0.331	3.78e-26	1.08049
RPS27AP16	3.87e-28	-0.110638	0.269	0.339	1.17e-23	1.07971
SNRNP25	1.38e-28	-0.11035	0.22	0.29	4.17e-24	1.07949
KIAA0100	6.99e-39	-0.110176	0.175	0.253	2.12e-34	1.07936
TFCP2L1	1.58e-22	-0.110002	0.145	0.198	4.8e-18	1.07923
IPO7	1.4e-27	-0.109898	0.323	0.399	4.24e-23	1.07915
MPC2	1.5e-20	-0.10987	0.605	0.656	4.53e-16	1.07913
FAU	1.57e-49	-0.109802	1	1	4.77e-45	1.07908
MXI1	2.38e-33	-0.109774	0.171	0.241	7.21e-29	1.07906
NOTCH3	1.24e-37	-0.109763	0.135	0.205	3.74e-33	1.07905
IVL	1.22e-12	-0.109662	0.11	0.143	3.7e-08	1.07898
PHKB	3.86e-34	-0.109356	0.231	0.31	1.17e-29	1.07875
TPGS2	3.16e-25	-0.108821	0.351	0.422	9.58e-21	1.07835
PMVK	6.14e-31	-0.108642	0.305	0.386	1.86e-26	1.07821
MAPK13	1.24e-27	-0.108614	0.273	0.346	3.75e-23	1.07819
ATP5F1D	2.56e-33	-0.108435	0.964	0.979	7.74e-29	1.07806
IARS1	2.66e-25	-0.10823	0.217	0.282	8.07e-21	1.0779
PTPN13	2.88e-30	-0.108182	0.294	0.372	8.72e-26	1.07787
HINT1	9.76e-43	-0.108164	0.999	1	2.95e-38	1.07786
USP9X	6.57e-34	-0.10798	0.224	0.303	1.99e-29	1.07772
WFDC2	7.26e-15	-0.107481	0.86	0.837	2.2e-10	1.07735
PRKRA	5.87e-30	-0.107428	0.225	0.297	1.78e-25	1.07731
DSC2	1.26e-13	-0.107378	0.234	0.28	3.8e-09	1.07727
RALGAPA2	4.15e-30	-0.107357	0.16	0.225	1.26e-25	1.07725
SMAD5	7.75e-24	-0.107219	0.342	0.41	2.35e-19	1.07715
LYRM4	9.67e-36	-0.106974	0.154	0.225	2.93e-31	1.07697
SPTAN1	2.15e-27	-0.106587	0.323	0.399	6.5e-23	1.07668
WNK1	2.17e-23	-0.106565	0.338	0.404	6.58e-19	1.07666
CARS2	1.4e-26	-0.106561	0.292	0.365	4.23e-22	1.07666
SEPTIN9	2.79e-20	-0.106536	0.403	0.462	8.46e-16	1.07664
LAD1	8.46e-16	-0.10653	0.628	0.662	2.56e-11	1.07664
RXRA	3.09e-26	-0.10648	0.296	0.367	9.36e-22	1.0766
KLHL24	4.23e-30	-0.105988	0.157	0.221	1.28e-25	1.07623
SUDS3	7.18e-27	-0.10581	0.333	0.409	2.17e-22	1.0761
TRIM2	2.06e-24	-0.105784	0.178	0.237	6.24e-20	1.07608
CHMP3	2.76e-23	-0.105768	0.545	0.609	8.35e-19	1.07607
RCN2	9.26e-25	-0.10558	0.485	0.556	2.8e-20	1.07593
UTRN	9.22e-32	-0.105556	0.169	0.238	2.79e-27	1.07591
HELLS	6.25e-24	-0.10538	0.089	0.136	1.89e-19	1.07578
DDX17	1.11e-22	-0.105307	0.733	0.771	3.37e-18	1.07572
FARP1	3.52e-38	-0.105217	0.135	0.207	1.07e-33	1.07566
HADH	3.88e-30	-0.105166	0.209	0.28	1.17e-25	1.07562
CANX	4.56e-15	-0.105156	0.793	0.813	1.38e-10	1.07561
POLR2L	6.34e-31	-0.105025	0.974	0.987	1.92e-26	1.07551
SMC2	2.26e-24	-0.104897	0.168	0.228	6.85e-20	1.07542
ITGA2	1.12e-05	-0.104694	0.592	0.607	0.340418	1.07527
CCDC6	1.88e-24	-0.104193	0.345	0.417	5.69e-20	1.07489
MMP24OS	1.26e-17	-0.104001	0.614	0.665	3.82e-13	1.07475
CHCHD10	5.46e-27	-0.103434	0.799	0.851	1.65e-22	1.07433
JUP	4.69e-18	-0.103429	0.731	0.756	1.42e-13	1.07432
FAM120A	1.46e-23	-0.103333	0.479	0.55	4.43e-19	1.07425
COX4I1	1.44e-34	-0.103256	0.999	0.999	4.36e-30	1.0742
RPL18AP3	1.3e-22	-0.10323	0.329	0.394	3.95e-18	1.07418
COPS9	2.27e-25	-0.103219	0.898	0.918	6.86e-21	1.07417
GSR	7.96e-27	-0.103093	0.261	0.333	2.41e-22	1.07407
CLCA2	4.16e-12	-0.103071	0.681	0.708	1.26e-07	1.07406
CAVIN1	5.73e-13	-0.102946	0.265	0.309	1.74e-08	1.07396
HIBCH	2.85e-30	-0.102913	0.197	0.266	8.63e-26	1.07394
CLINT1	2.29e-13	-0.102882	0.713	0.739	6.94e-09	1.07392
SORT1	1.87e-30	-0.10286	0.162	0.228	5.67e-26	1.0739
NORAD	2.71e-21	-0.102356	0.596	0.657	8.19e-17	1.07353
HOOK3	6.17e-26	-0.102353	0.245	0.312	1.87e-21	1.07352
PBRM1	3.43e-21	-0.102313	0.415	0.477	1.04e-16	1.07349
AKR1B10	6.3e-07	-0.102242	0.561	0.58	0.0190852	1.07344
KIF20B	6.6e-09	-0.101927	0.123	0.151	0.000199893	1.07321
TRAPPC2L	2.18e-25	-0.101876	0.638	0.704	6.62e-21	1.07317
SEPTIN2	2.09e-17	-0.101734	0.683	0.72	6.34e-13	1.07306
ANKH	1.83e-32	-0.101699	0.106	0.165	5.53e-28	1.07304
ALDH9A1	2.06e-27	-0.10143	0.224	0.293	6.23e-23	1.07284
CAPS	1.41e-07	-0.101057	0.155	0.185	0.00427545	1.07256
BZW2	1.02e-23	-0.100909	0.324	0.392	3.09e-19	1.07245
ISOC2	4.9e-19	-0.100791	0.344	0.404	1.48e-14	1.07236
RPS23P8	1.3e-31	-0.100741	0.182	0.252	3.95e-27	1.07232
DCTN1	2.59e-31	-0.100661	0.213	0.288	7.83e-27	1.07226
BCAT2	6.1e-44	-0.1005	0.105	0.176	1.85e-39	1.07215
MSN	3.46e-15	-0.100483	0.245	0.295	1.05e-10	1.07213
BAG3	1.2e-24	-0.100443	0.292	0.361	3.65e-20	1.0721
EHF	6.24e-10	-0.100329	0.803	0.808	1.89e-05	1.07202
G3BP1	1.56e-21	-0.100322	0.557	0.619	4.73e-17	1.07201
MSI2	1.05e-27	-0.100194	0.186	0.252	3.16e-23	1.07192
AKR7A2	1.14e-22	-0.100171	0.373	0.443	3.45e-18	1.0719
CDK4	1.48e-23	-0.100162	0.282	0.349	4.49e-19	1.07189
TMEM160	8.4e-20	-0.100156	0.57	0.626	2.54e-15	1.07189
CDC42BPA	9.31e-19	-0.100117	0.37	0.427	2.82e-14	1.07186
CAMLG	6.45e-19	-0.100058	0.423	0.483	1.95e-14	1.07182
CCDC3	1.97e-31	-0.0998469	0.097	0.153	5.97e-27	1.07166
RPL7AP66	2e-36	-0.0997344	0.13	0.198	6.04e-32	1.07158
KIF22	2.8e-28	-0.099641	0.167	0.232	8.47e-24	1.07151
ITGB1BP1	2.41e-21	-0.0996191	0.304	0.367	7.3e-17	1.07149
MZT2A	7.24e-22	-0.0996011	0.839	0.869	2.19e-17	1.07148
SNHG9	4.83e-52	-0.0994396	0.075	0.145	1.46e-47	1.07136
RRAGD	7.34e-31	-0.0992327	0.084	0.137	2.22e-26	1.0712
SMARCA1	2.2e-32	-0.0991827	0.111	0.17	6.67e-28	1.07117
PET100	2.5e-19	-0.0990387	0.565	0.626	7.56e-15	1.07106
GSPT1	4.21e-19	-0.0985847	0.619	0.666	1.27e-14	1.07072
VPS13A	2.55e-35	-0.0984689	0.14	0.209	7.71e-31	1.07064
SEPTIN10	3.6e-22	-0.0983743	0.312	0.379	1.09e-17	1.07057
TUBB	0.000142979	-0.0982256	0.76	0.76	1	1.07046
CD36	3.81e-48	-0.0982225	0.055	0.114	1.16e-43	1.07045
H2AZ2	4.84e-11	-0.0981516	0.686	0.708	1.46e-06	1.0704
EVPL	6.09e-33	-0.0980871	0.162	0.232	1.84e-28	1.07035
MBP	5.94e-24	-0.0980598	0.304	0.375	1.8e-19	1.07033
WNT4	8.79e-13	-0.0979794	0.315	0.361	2.66e-08	1.07027
FAM172A	2.88e-38	-0.0979247	0.114	0.181	8.72e-34	1.07023
SNHG14	1.74e-26	-0.0976844	0.199	0.265	5.28e-22	1.07005
EPHB6	6.36e-62	-0.0975594	0.04	0.102	1.93e-57	1.06996
USP7	8.54e-26	-0.0974733	0.278	0.35	2.59e-21	1.0699
BAALC	3.57e-38	-0.0973941	0.081	0.141	1.08e-33	1.06984
CCT3	3.04e-22	-0.0973278	0.817	0.843	9.21e-18	1.06979
CMTM4	1.16e-45	-0.0972573	0.085	0.153	3.5e-41	1.06974
TSTD1	3.9e-17	-0.0970966	0.765	0.798	1.18e-12	1.06962
SEMA3C	1.53e-13	-0.0970335	0.233	0.278	4.65e-09	1.06957
RB1CC1	5.98e-18	-0.0969568	0.357	0.417	1.81e-13	1.06952
PAPSS1	5.64e-25	-0.096913	0.243	0.309	1.71e-20	1.06948
PRRG4	2.4e-14	-0.0967945	0.525	0.566	7.27e-10	1.06939
POLR2J	6.23e-22	-0.0965776	0.684	0.735	1.89e-17	1.06923
FXR1	1.4e-18	-0.0964059	0.499	0.557	4.25e-14	1.06911
ADGRG1	1.43e-20	-0.0961821	0.283	0.346	4.32e-16	1.06894
ABCD3	1.54e-24	-0.0960648	0.201	0.263	4.66e-20	1.06885
CROT	4.98e-22	-0.0959962	0.279	0.343	1.51e-17	1.0688
FAAP20	1.12e-20	-0.095931	0.476	0.545	3.4e-16	1.06875
SAMD1	3.87e-29	-0.0958879	0.16	0.224	1.17e-24	1.06872
NDUFB6	3.34e-19	-0.0958769	0.567	0.624	1.01e-14	1.06871
STRBP	8.61e-27	-0.0958347	0.181	0.245	2.61e-22	1.06868
APMAP	2.68e-23	-0.0957384	0.234	0.296	8.1e-19	1.06861
SEMA5A	1.87e-40	-0.0957214	0.066	0.123	5.65e-36	1.0686
KLF13	1.07e-19	-0.0956641	0.371	0.435	3.25e-15	1.06856
SAMM50	1.26e-22	-0.0956125	0.305	0.372	3.82e-18	1.06852
ABCA5	7.45e-36	-0.0955867	0.125	0.192	2.26e-31	1.0685
SYTL2	8.19e-14	-0.0955256	0.198	0.242	2.48e-09	1.06845
MYO1B	1.01e-09	-0.0952597	0.486	0.52	3.04e-05	1.06826
HNRNPUL1	2.38e-25	-0.0950296	0.282	0.354	7.22e-21	1.06809
ZNF703	5.67e-40	-0.0950202	0.091	0.155	1.72e-35	1.06808
MACROH2A1	2.01e-17	-0.0947447	0.839	0.857	6.09e-13	1.06788
SPRR1B	0.11104	-0.0946568	0.688	0.678	1	1.06781
MTDH	1.49e-17	-0.0946047	0.909	0.914	4.52e-13	1.06777
ENAH	2.75e-20	-0.0944937	0.267	0.329	8.32e-16	1.06769
OGFRL1	1.15e-35	-0.0943661	0.117	0.182	3.47e-31	1.0676
TMEM45A	0.0106158	-0.094355	0.173	0.186	1	1.06759
PCBD1	7.37e-22	-0.093989	0.355	0.423	2.23e-17	1.06732
LRBA	3.58e-25	-0.0938687	0.237	0.303	1.08e-20	1.06723
DUT	4.74e-12	-0.0938455	0.532	0.57	1.43e-07	1.06721
RAD21	7.38e-11	-0.093674	0.393	0.435	2.24e-06	1.06708
SERINC5	2.28e-25	-0.0936558	0.194	0.258	6.89e-21	1.06707
METTL7A	3.46e-36	-0.0936337	0.101	0.163	1.05e-31	1.06705
HIPK2	1.46e-21	-0.0936301	0.225	0.285	4.43e-17	1.06705
C12orf75	2.15e-24	-0.0936222	0.106	0.157	6.51e-20	1.06705
CRTAP	2.68e-21	-0.0936085	0.29	0.354	8.11e-17	1.06704
EIF4G1	4.26e-19	-0.0931356	0.507	0.567	1.29e-14	1.06669
NME4	3.28e-23	-0.0930526	0.187	0.246	9.94e-19	1.06662
CMTM6	4.9e-16	-0.0930124	0.491	0.543	1.48e-11	1.06659
PFKL	3.69e-22	-0.092949	0.281	0.346	1.12e-17	1.06655
TMCO3	6.8e-28	-0.0929455	0.155	0.217	2.06e-23	1.06655
CAPNS1	6.18e-19	-0.0929196	0.825	0.849	1.87e-14	1.06653
BICD2	4.47e-27	-0.0928953	0.178	0.242	1.35e-22	1.06651
SLC16A7	2.35e-34	-0.0927486	0.115	0.179	7.11e-30	1.0664
MYO5A	2.74e-30	-0.0927301	0.116	0.174	8.31e-26	1.06639
EML3	3.02e-35	-0.0922596	0.101	0.162	9.15e-31	1.06604
HNRNPU	2.81e-16	-0.0922102	0.866	0.883	8.51e-12	1.066
SVIP	2.59e-31	-0.0921154	0.124	0.185	7.83e-27	1.06593
SLC7A8	1.3e-37	-0.0921057	0.09	0.151	3.94e-33	1.06592
NOTCH1	1.31e-31	-0.0918872	0.124	0.185	3.96e-27	1.06576
NSG1	2.67e-18	-0.0918494	0.293	0.352	8.08e-14	1.06574
HP1BP3	1.07e-14	-0.0914089	0.555	0.603	3.25e-10	1.06541
ETFB	5.27e-15	-0.0912146	0.776	0.791	1.6e-10	1.06527
USP34	1.35e-24	-0.0911377	0.346	0.42	4.1e-20	1.06521
FNBP1L	3.48e-18	-0.0910993	0.244	0.3	1.05e-13	1.06518
POLD2	3.57e-16	-0.0908288	0.356	0.413	1.08e-11	1.06498
UNC5B-AS1	8.66e-14	-0.0903923	0.181	0.224	2.62e-09	1.06466
RPS19BP1	1e-19	-0.0902994	0.696	0.738	3.04e-15	1.06459
NNT	4.5e-34	-0.0901359	0.118	0.181	1.36e-29	1.06447
SLC12A2	3.72e-21	-0.0901267	0.125	0.173	1.13e-16	1.06446
KDM5B	3.28e-15	-0.0900299	0.571	0.62	9.94e-11	1.06439
PKM	1.07e-15	-0.090003	0.984	0.992	3.24e-11	1.06437
CCNO	3.48e-07	-0.0899139	0.212	0.241	0.0105456	1.06431
UBTF	3.76e-18	-0.0898227	0.294	0.351	1.14e-13	1.06424
CYP4X1	3.12e-10	-0.0896651	0.257	0.294	9.46e-06	1.06412
NT5C	2.19e-16	-0.0896041	0.386	0.447	6.64e-12	1.06408
GNAL	1.19e-42	-0.0894753	0.077	0.14	3.62e-38	1.06398
SLC4A7	3.33e-28	-0.0893676	0.144	0.205	1.01e-23	1.0639
TUSC2	3.14e-21	-0.0892726	0.273	0.337	9.5e-17	1.06383
PDZD8	2.65e-24	-0.089238	0.192	0.254	8.03e-20	1.06381
DGKH	4.45e-17	-0.0892117	0.394	0.449	1.35e-12	1.06379
PITPNA-AS1	1.2e-33	-0.0891335	0.108	0.169	3.62e-29	1.06373
HK1	4.76e-18	-0.0890379	0.281	0.339	1.44e-13	1.06366
EPHB2	9.36e-21	-0.088975	0.139	0.189	2.83e-16	1.06361
MICOS13	3.41e-17	-0.0889155	0.859	0.882	1.03e-12	1.06357
PMEPA1	0.0103941	-0.0885513	0.314	0.297	1	1.0633
CHD3	2.75e-15	-0.0885427	0.31	0.362	8.32e-11	1.0633
MGAT4B	4.08e-16	-0.0885089	0.461	0.517	1.24e-11	1.06327
CPNE1	1.42e-16	-0.0883268	0.323	0.38	4.3e-12	1.06314
TMEM99	2.89e-24	-0.0882448	0.198	0.26	8.76e-20	1.06308
GJB6	7.9e-12	-0.0882043	0.172	0.21	2.39e-07	1.06305
RCAN3	3.79e-19	-0.0879828	0.218	0.272	1.15e-14	1.06288
PIK3R1	7.43e-17	-0.0878091	0.292	0.349	2.25e-12	1.06276
GGCT	6.78e-17	-0.0875863	0.594	0.643	2.05e-12	1.06259
SUCLG2	1.99e-19	-0.0875435	0.253	0.312	6.03e-15	1.06256
NONO	2.9e-16	-0.0875325	0.492	0.549	8.78e-12	1.06255
STAG2	9.44e-20	-0.0873659	0.324	0.389	2.86e-15	1.06243
NFIB	1.36e-22	-0.087358	0.193	0.253	4.13e-18	1.06242
ESYT1	1.1e-32	-0.0870985	0.124	0.188	3.33e-28	1.06223
CERS6	2.7e-22	-0.0870884	0.211	0.272	8.18e-18	1.06222
CCDC34	4.67e-22	-0.0870629	0.171	0.228	1.41e-17	1.06221
PEBP1	1.6e-18	-0.0870182	0.877	0.894	4.83e-14	1.06217
DTYMK	7.18e-10	-0.0869564	0.258	0.297	2.17e-05	1.06213
TM9SF3	4.8e-15	-0.0868421	0.56	0.606	1.45e-10	1.06204
FBXO25	1.94e-28	-0.0868218	0.136	0.196	5.87e-24	1.06203
ERMP1	4.56e-22	-0.0867966	0.208	0.268	1.38e-17	1.06201
PJA2	2.15e-16	-0.0867959	0.359	0.415	6.51e-12	1.06201
CERT1	1.96e-15	-0.0864607	0.322	0.376	5.95e-11	1.06176
PPA2	2.36e-15	-0.0857335	0.497	0.546	7.15e-11	1.06123
EEF1B2P6	6.16e-34	-0.0851321	0.089	0.146	1.86e-29	1.06078
HOOK1	6.17e-26	-0.0851024	0.128	0.183	1.87e-21	1.06076
ACO2	3.3e-17	-0.0849546	0.346	0.405	1e-12	1.06065
YWHAH	5.19e-12	-0.0848991	0.478	0.523	1.57e-07	1.06061
ARHGDIB	9.08e-27	-0.0847649	0.072	0.117	2.75e-22	1.06051
PFKP	2.04e-11	-0.0847626	0.359	0.403	6.19e-07	1.06051
HSBP1L1	1.98e-16	-0.0847427	0.509	0.567	5.99e-12	1.0605
USO1	1.13e-19	-0.0846995	0.303	0.365	3.41e-15	1.06047
PPP1CC	1.14e-14	-0.0846828	0.396	0.451	3.45e-10	1.06045
MT-ND1	6.38e-31	-0.0845449	0.999	0.999	1.93e-26	1.06035
KIF1C	1.8e-19	-0.0842964	0.247	0.306	5.44e-15	1.06017
PKP4	8.71e-27	-0.0842283	0.137	0.195	2.64e-22	1.06012
IMPDH1	2.72e-25	-0.0841688	0.133	0.189	8.24e-21	1.06008
GOT2	8.4e-18	-0.0840712	0.274	0.331	2.54e-13	1.06001
SNRPD2	1.11e-20	-0.0839651	0.948	0.956	3.37e-16	1.05993
PHF3	4.01e-15	-0.0839435	0.364	0.419	1.21e-10	1.05991
LRP1	6.49e-20	-0.0839298	0.234	0.292	1.97e-15	1.0599
NUDT14	1.49e-14	-0.0837603	0.576	0.624	4.51e-10	1.05978
HMGB2	0.269034	-0.0837356	0.202	0.207	1	1.05976
PXMP2	4.17e-25	-0.0837315	0.145	0.202	1.26e-20	1.05976
AL139095.2	4.25e-28	-0.0835484	0.115	0.171	1.29e-23	1.05962
NUCKS1	7.8e-12	-0.0834876	0.859	0.87	2.36e-07	1.05958
ARL4A	5.53e-16	-0.0833433	0.379	0.439	1.68e-11	1.05947
DARS1	3.41e-16	-0.0832277	0.421	0.48	1.03e-11	1.05939
EIF2AK1	3.55e-15	-0.0830508	0.324	0.378	1.08e-10	1.05926
LINC00662	8.43e-19	-0.0830301	0.212	0.267	2.55e-14	1.05924
RBBP4	1.36e-16	-0.0829102	0.353	0.412	4.13e-12	1.05915
POLR2J3.1	5.63e-18	-0.0828477	0.373	0.437	1.71e-13	1.05911
URI1	2.56e-18	-0.0828225	0.418	0.48	7.75e-14	1.05909
PPL	2.31e-17	-0.0828142	0.315	0.375	7e-13	1.05908
JAG2	5.03e-21	-0.0827739	0.137	0.187	1.52e-16	1.05905
H1-3	0.0826994	-0.082747	0.096	0.103	1	1.05903
MTCO1P12	7.54e-38	-0.0827426	0.084	0.145	2.28e-33	1.05903
ARPC2	2.68e-17	-0.0827382	0.992	0.993	8.12e-13	1.05903
CUTA	3.83e-10	-0.082706	0.75	0.768	1.16e-05	1.059
S100A4	1.89e-06	-0.0826119	0.31	0.346	0.0571617	1.05893
BPTF	1.67e-14	-0.0825697	0.623	0.667	5.07e-10	1.0589
CXXC5	1.38e-13	-0.0824805	0.255	0.301	4.18e-09	1.05884
ZSCAN16-AS1	3.36e-30	-0.0824043	0.102	0.159	1.02e-25	1.05878
TMED2	9.22e-15	-0.0823774	0.663	0.701	2.79e-10	1.05876
PPP1CA	3.98e-13	-0.082076	0.842	0.854	1.21e-08	1.05854
COX6C	5.56e-23	-0.081965	0.993	0.996	1.68e-18	1.05846
RECQL	4.77e-17	-0.08174	0.233	0.286	1.44e-12	1.05829
AC100810.1	3.08e-32	-0.0816191	0.096	0.153	9.33e-28	1.0582
LTBP4	5.58e-14	-0.0815711	0.222	0.268	1.69e-09	1.05817
GIGYF2	5.34e-17	-0.0815571	0.245	0.298	1.62e-12	1.05816
CCDC47	7.51e-13	-0.0814742	0.481	0.531	2.27e-08	1.0581
UPK1B	3.32e-06	-0.0814698	0.781	0.797	0.10049	1.0581
NRARP	1.15e-17	-0.0814623	0.096	0.136	3.48e-13	1.05809
HOTAIRM1	2.49e-27	-0.0813407	0.124	0.182	7.55e-23	1.058
LY6D	1.79e-12	-0.0813001	0.678	0.609	5.41e-08	1.05797
KIAA1109	1.5e-18	-0.0812705	0.206	0.26	4.54e-14	1.05795
ITGA6	0.0386676	-0.0811867	0.636	0.627	1	1.05789
PDS5A	1.01e-21	-0.0811709	0.217	0.279	3.07e-17	1.05788
ARID1A	9.13e-20	-0.0811668	0.245	0.304	2.76e-15	1.05787
AC116533.1	8.49e-21	-0.0811568	0.19	0.246	2.57e-16	1.05787
DGKA	7.53e-18	-0.0810753	0.293	0.353	2.28e-13	1.05781
RAPGEFL1	3.71e-19	-0.0810412	0.201	0.255	1.12e-14	1.05778
KREMEN1	9.29e-27	-0.0809883	0.123	0.179	2.81e-22	1.05774
EPCAM	5.34e-10	-0.0808879	0.165	0.199	1.62e-05	1.05767
GALNT11	9.8e-23	-0.0808725	0.192	0.252	2.97e-18	1.05766
IKBIP	1.06e-18	-0.0808506	0.209	0.265	3.22e-14	1.05764
HNRNPM	4.29e-08	-0.0807965	0.714	0.735	0.00130047	1.0576
TOMM40	2.71e-17	-0.0806911	0.251	0.307	8.2e-13	1.05752
COX20	3.69e-13	-0.0803388	0.65	0.69	1.12e-08	1.05727
NASP	1.04e-09	-0.0799394	0.406	0.446	3.15e-05	1.05697
NAP1L4	1.07e-09	-0.0798866	0.673	0.693	3.24e-05	1.05693
LARP1B	8.94e-21	-0.0798814	0.15	0.202	2.71e-16	1.05693
HOMER2	8.56e-23	-0.0798181	0.142	0.196	2.59e-18	1.05688
CHD4	1.71e-17	-0.0798164	0.254	0.309	5.19e-13	1.05688
ENDOG	8.1e-16	-0.0797914	0.299	0.356	2.45e-11	1.05687
PLCE1	4.46e-35	-0.0795703	0.067	0.119	1.35e-30	1.0567
MT-ATP8	8.12e-15	-0.0794565	0.367	0.418	2.46e-10	1.05662
MRPL3	4.31e-14	-0.0792469	0.417	0.47	1.31e-09	1.05647
BCL11B	2.86e-25	-0.078815	0.09	0.138	8.67e-21	1.05615
SUMF1	9.49e-31	-0.0787522	0.103	0.16	2.87e-26	1.0561
SPINT1-AS1	1.21e-10	-0.0787323	0.336	0.378	3.66e-06	1.05609
PNPLA4	3.96e-19	-0.0786792	0.208	0.264	1.2e-14	1.05605
MYL9	0.00644785	-0.0785893	0.14	0.153	1	1.05598
ACOX1	4.55e-19	-0.0784977	0.188	0.241	1.38e-14	1.05592
ATP5MG	1.84e-21	-0.0784669	0.989	0.991	5.56e-17	1.0559
KCNK6	6.03e-12	-0.0784581	0.333	0.378	1.83e-07	1.05589
BAG1	3.63e-27	-0.0784502	0.796	0.844	1.1e-22	1.05588
ME1	4.46e-23	-0.0784451	0.124	0.175	1.35e-18	1.05588
APEH	3.37e-17	-0.0784117	0.287	0.345	1.02e-12	1.05586
UQCRQ	9.2e-19	-0.0783634	0.992	0.992	2.79e-14	1.05582
CARD18	1.02e-36	-0.0783348	0.052	0.102	3.1e-32	1.0558
APIP	4.01e-12	-0.0783073	0.202	0.242	1.21e-07	1.05578
ATRX	6e-12	-0.0782712	0.645	0.677	1.82e-07	1.05575
PGM2L1	5.74e-16	-0.0781156	0.107	0.146	1.74e-11	1.05564
ATP5MC1	1.32e-13	-0.0779538	0.789	0.815	4.01e-09	1.05552
FKBP1A	3.28e-12	-0.0777552	0.829	0.84	9.94e-08	1.05537
SH3YL1	3.76e-21	-0.0777182	0.162	0.216	1.14e-16	1.05535
ADSS2	5.55e-15	-0.077694	0.379	0.434	1.68e-10	1.05533
UBA1	2.08e-17	-0.0775666	0.373	0.437	6.31e-13	1.05524
UBXN6	1.92e-20	-0.077564	0.237	0.298	5.8e-16	1.05523
PTPRE	8.99e-17	-0.0773949	0.163	0.21	2.72e-12	1.05511
FIS1	6.78e-15	-0.0773697	0.881	0.895	2.05e-10	1.05509
ATL3	3.12e-17	-0.0771123	0.239	0.294	9.45e-13	1.0549
ARPC1A	5.72e-14	-0.0768876	0.778	0.803	1.73e-09	1.05474
ANAPC5	1.42e-13	-0.0768064	0.34	0.39	4.3e-09	1.05468
NARS1	8.51e-13	-0.0767667	0.632	0.675	2.58e-08	1.05465
TMC5	0.287708	-0.076552	0.202	0.192	1	1.05449
P2RY1	1.22e-30	-0.0765464	0.068	0.117	3.68e-26	1.05449
SMC4	4.72e-08	-0.0765261	0.196	0.228	0.0014298	1.05448
RHOBTB3	7.74e-10	-0.0763958	0.309	0.349	2.34e-05	1.05438
CHCHD2	1.46e-18	-0.076314	0.991	0.994	4.43e-14	1.05432
SF3B5	2.4e-13	-0.0762884	0.721	0.751	7.25e-09	1.0543
ARID1B	1.84e-15	-0.0762316	0.444	0.497	5.56e-11	1.05426
CTDSPL	9.38e-13	-0.076166	0.471	0.517	2.84e-08	1.05421
AGO2	4.35e-20	-0.0760187	0.17	0.225	1.32e-15	1.05411
IRX3	6.4e-18	-0.0759737	0.171	0.221	1.94e-13	1.05407
TYMS	4.93e-15	-0.0759126	0.097	0.134	1.49e-10	1.05403
BIRC6	8.9e-14	-0.0758693	0.351	0.402	2.7e-09	1.054
CXCL6	0.62052	-0.0758539	0.122	0.119	1	1.05398
PINK1	3.21e-21	-0.075799	0.183	0.24	9.71e-17	1.05394
AKAP9	4.33e-10	-0.0757883	0.749	0.772	1.31e-05	1.05394
PURB	1.59e-18	-0.075788	0.216	0.271	4.8e-14	1.05394
MFSD6	2.81e-20	-0.0757077	0.17	0.225	8.5e-16	1.05388
ABCC5	1.58e-19	-0.0756717	0.156	0.207	4.79e-15	1.05385
RAB3D	3.28e-20	-0.0756253	0.178	0.234	9.95e-16	1.05382
CP	4.01e-15	-0.0755095	0.294	0.234	1.21e-10	1.05373
TFRC	5.2e-17	-0.0754883	0.183	0.233	1.58e-12	1.05372
EIF3I	3.38e-12	-0.0752806	0.719	0.742	1.02e-07	1.05357
BHLHE41	2.11e-14	-0.0752014	0.173	0.216	6.38e-10	1.05351
SLC40A1	2.35e-27	-0.0752002	0.065	0.11	7.1e-23	1.05351
TTL	1.51e-17	-0.0751956	0.159	0.206	4.56e-13	1.0535
IMMT	1.29e-13	-0.0751051	0.342	0.392	3.9e-09	1.05344
HERC2	6.57e-21	-0.0750787	0.154	0.207	1.99e-16	1.05342
KRAS	6.2e-15	-0.0750702	0.357	0.413	1.88e-10	1.05341
UBXN1	1.12e-12	-0.0750487	0.772	0.801	3.38e-08	1.0534
MLEC	1.32e-10	-0.0749487	0.504	0.545	3.98e-06	1.05332
AC021078.1	3.73e-21	-0.0749223	0.169	0.224	1.13e-16	1.0533
SH3BGRL3	3.71e-07	-0.0748276	0.978	0.972	0.0112357	1.05324
MYH10	3.61e-23	-0.074817	0.12	0.171	1.09e-18	1.05323
POLR2A	6.27e-16	-0.0746915	0.312	0.369	1.9e-11	1.05314
MAGED1	3.47e-16	-0.074551	0.189	0.238	1.05e-11	1.05303
TMEM205	3.7e-07	-0.0745192	0.558	0.587	0.0112143	1.05301
CSNK2A2	1.71e-16	-0.0744768	0.274	0.33	5.19e-12	1.05298
PRR34-AS1	5.36e-17	-0.074378	0.213	0.266	1.62e-12	1.05291
MAFB	3.33e-27	-0.074349	0.102	0.156	1.01e-22	1.05289
RPS6KA3	3.48e-18	-0.0741791	0.177	0.228	1.05e-13	1.05276
GMPS	6.76e-16	-0.073897	0.211	0.261	2.05e-11	1.05256
PPP1R16A	8.09e-20	-0.0738674	0.175	0.229	2.45e-15	1.05253
GTF3A	1.02e-14	-0.0737686	0.487	0.543	3.08e-10	1.05246
TMEM37	1.97e-32	-0.0737312	0.063	0.112	5.95e-28	1.05244
COX14	7.44e-09	-0.0737069	0.774	0.79	0.000225144	1.05242
CFAP36	2.33e-11	-0.073701	0.29	0.334	7.06e-07	1.05241
NECTIN1	1.69e-10	-0.0736759	0.352	0.395	5.11e-06	1.05239
LSM7	1.57e-11	-0.0736591	0.803	0.818	4.74e-07	1.05238
MTURN	9.31e-19	-0.073556	0.155	0.204	2.82e-14	1.05231
ZNHIT1	1.7e-11	-0.0735041	0.85	0.862	5.14e-07	1.05227
COX7A2L	1.3e-11	-0.0734418	0.733	0.762	3.95e-07	1.05222
CUX1	1.6e-12	-0.0733381	0.384	0.429	4.85e-08	1.05215
ARFGEF1	1.6e-14	-0.0732737	0.282	0.335	4.83e-10	1.0521
RNF152	4.37e-17	-0.0731589	0.159	0.207	1.32e-12	1.05202
CDH13	7.99e-21	-0.0730902	0.073	0.112	2.42e-16	1.05197
BCL11A	1.03e-20	-0.073077	0.114	0.161	3.11e-16	1.05196
RSU1	1.84e-13	-0.073066	0.248	0.295	5.58e-09	1.05195
ASCC3	1.31e-15	-0.0730523	0.364	0.42	3.98e-11	1.05194
SSR1	8.01e-12	-0.0730523	0.458	0.508	2.43e-07	1.05194
DHX40	4.13e-20	-0.0729627	0.154	0.205	1.25e-15	1.05187
RAB40B	2.2e-28	-0.0729007	0.092	0.145	6.65e-24	1.05183
MAP3K2	1.4e-13	-0.0727596	0.274	0.323	4.25e-09	1.05173
BECN1	8.16e-14	-0.0727234	0.336	0.388	2.47e-09	1.0517
CRYL1	4.79e-22	-0.0727125	0.11	0.157	1.45e-17	1.05169
BAIAP2	3.95e-14	-0.0725235	0.343	0.397	1.19e-09	1.05155
KIAA0232	7.04e-18	-0.0724691	0.199	0.252	2.13e-13	1.05151
HSPA4L	7e-16	-0.0723763	0.232	0.284	2.12e-11	1.05145
PHIP	3.89e-12	-0.0723115	0.327	0.377	1.18e-07	1.0514
PPP1R13L	4.14e-13	-0.0722206	0.256	0.304	1.25e-08	1.05133
EIF2D	2.65e-20	-0.0720982	0.125	0.173	8.02e-16	1.05124
IGSF3	1e-18	-0.07209	0.137	0.185	3.04e-14	1.05124
IMMP1L	1.24e-18	-0.0720112	0.148	0.197	3.75e-14	1.05118
QSER1	1.95e-20	-0.0719826	0.192	0.25	5.92e-16	1.05116
SMAD2	1.31e-14	-0.0719691	0.259	0.31	3.98e-10	1.05115
WDR36	6.99e-16	-0.071759	0.209	0.259	2.12e-11	1.051
RNF130	5.09e-17	-0.0717235	0.185	0.235	1.54e-12	1.05097
USP48	3.75e-15	-0.0716044	0.251	0.303	1.14e-10	1.05088
NUBP2	2.45e-14	-0.0715885	0.272	0.323	7.41e-10	1.05087
SHMT2	8.05e-14	-0.0715679	0.188	0.232	2.44e-09	1.05086
EIF4A2	3.77e-10	-0.0715618	0.756	0.775	1.14e-05	1.05085
LOXL4	7.13e-16	-0.0715604	0.104	0.143	2.16e-11	1.05085
DICER1	1.01e-14	-0.0714712	0.325	0.381	3.07e-10	1.05079
RPL39P3	1.06e-19	-0.0714099	0.155	0.206	3.21e-15	1.05074
MIB1	1.61e-18	-0.0713656	0.18	0.233	4.87e-14	1.05071
STT3B	5.82e-12	-0.0713258	0.275	0.32	1.76e-07	1.05068
TJP1	4.4e-12	-0.0712332	0.506	0.552	1.33e-07	1.05061
DKC1	4.6e-11	-0.0711465	0.272	0.314	1.39e-06	1.05055
NADSYN1	1.51e-21	-0.0711332	0.139	0.191	4.56e-17	1.05054
LPCAT2	4.54e-16	-0.0711238	0.142	0.186	1.37e-11	1.05053
GPSM2	7.79e-14	-0.0710034	0.147	0.188	2.36e-09	1.05045
POMK	5.06e-24	-0.0709653	0.105	0.155	1.53e-19	1.05042
C5orf24	2.78e-12	-0.0709344	0.333	0.381	8.42e-08	1.0504
TMEM131	4.52e-15	-0.0708469	0.187	0.233	1.37e-10	1.05033
MORC4	5.18e-20	-0.0705825	0.114	0.16	1.57e-15	1.05014
ITGB6	0.00124614	-0.0705374	0.295	0.27	1	1.05011
ZKSCAN1	3.58e-11	-0.070527	0.446	0.496	1.09e-06	1.0501
GLS	3.09e-18	-0.0705185	0.142	0.19	9.35e-14	1.05009
CYB5A	0.0284529	-0.0702944	0.702	0.696	1	1.04993
CAMK1D	8.2e-13	-0.0702064	0.171	0.211	2.48e-08	1.04987
BCAP31	2.87e-12	-0.0701857	0.873	0.882	8.7e-08	1.04985
SRSF8	9.31e-15	-0.0701181	0.207	0.255	2.82e-10	1.0498
IL1R1	2.21e-17	-0.0700856	0.074	0.11	6.69e-13	1.04978
SMC1A	1.11e-09	-0.0700777	0.293	0.334	3.37e-05	1.04977
SWI5	9.63e-15	-0.0700419	0.259	0.31	2.92e-10	1.04975
RPL12P4	5.32e-16	-0.0700316	0.188	0.237	1.61e-11	1.04974
KPNB1	8.45e-10	-0.0699626	0.601	0.633	2.56e-05	1.04969
IDE	1.78e-19	-0.0698682	0.145	0.195	5.4e-15	1.04962
CTBP2	1.05e-09	-0.0697208	0.456	0.493	3.18e-05	1.04951
ATM	4.03e-17	-0.0696273	0.159	0.207	1.22e-12	1.04945
UACA	4.29e-20	-0.0694669	0.13	0.179	1.3e-15	1.04933
PTOV1	3.75e-13	-0.0694144	0.273	0.321	1.14e-08	1.04929
RABGAP1	4.77e-17	-0.0694133	0.192	0.244	1.44e-12	1.04929
DBN1	9.37e-22	-0.0693355	0.082	0.125	2.84e-17	1.04923
RABL6	1.13e-13	-0.0693239	0.379	0.434	3.42e-09	1.04922
SMARCC2	5.77e-15	-0.0692907	0.251	0.303	1.75e-10	1.0492
TRIM24	3.14e-19	-0.069169	0.127	0.174	9.51e-15	1.04911
UBXN7	3.64e-19	-0.0691628	0.154	0.205	1.1e-14	1.04911
RALY	4.85e-11	-0.069043	0.456	0.502	1.47e-06	1.04902
AP2A1	1.51e-13	-0.0689447	0.247	0.294	4.58e-09	1.04895
BEX2	1.24e-13	-0.068933	0.127	0.165	3.76e-09	1.04894
PAXX	1.08e-14	-0.068923	0.254	0.305	3.28e-10	1.04893
HOOK2	3.75e-10	-0.068912	0.351	0.396	1.14e-05	1.04893
MCM3	1.7e-12	-0.0684457	0.128	0.164	5.14e-08	1.04859
HERC1	1.78e-23	-0.0684283	0.095	0.142	5.39e-19	1.04857
BLMH	2.61e-24	-0.0684251	0.086	0.133	7.89e-20	1.04857
TFDP1	6.53e-14	-0.0683213	0.185	0.229	1.98e-09	1.0485
RPL22P1	1.12e-23	-0.0683205	0.113	0.164	3.4e-19	1.0485
HIPK3	5.78e-17	-0.0683015	0.183	0.234	1.75e-12	1.04848
BMS1	4.76e-15	-0.0682761	0.225	0.275	1.44e-10	1.04846
LAMTOR4	3.93e-11	-0.0681393	0.838	0.847	1.19e-06	1.04836
IVNS1ABP	1.16e-12	-0.0681359	0.148	0.186	3.51e-08	1.04836
SNHG17	6.58e-13	-0.0680144	0.258	0.305	1.99e-08	1.04827
ZFYVE21	1.92e-10	-0.067979	0.403	0.446	5.82e-06	1.04825
AGPAT2	5.36e-14	-0.0679755	0.253	0.303	1.62e-09	1.04824
KAT6B	1.03e-14	-0.067877	0.214	0.263	3.11e-10	1.04817
YY1	1.75e-12	-0.0678509	0.72	0.756	5.3e-08	1.04815
RHCG	0.917189	-0.0678181	0.234	0.23	1	1.04813
HACD3	4.21e-11	-0.067786	0.331	0.378	1.28e-06	1.04811
POLR2B	1.08e-12	-0.0676859	0.265	0.312	3.27e-08	1.04803
MPC1	1.31e-11	-0.0676721	0.318	0.365	3.98e-07	1.04802
PARD6G	3.93e-18	-0.0676672	0.125	0.17	1.19e-13	1.04802
GPATCH2L	1.69e-14	-0.0676405	0.209	0.257	5.11e-10	1.048
MOSPD3	4.3e-16	-0.06761	0.163	0.21	1.3e-11	1.04798
MAGI3	8.09e-26	-0.0675833	0.089	0.139	2.45e-21	1.04796
TTC39C	1.88e-17	-0.0675189	0.183	0.235	5.68e-13	1.04791
UBE4B	1.18e-25	-0.0674286	0.087	0.136	3.57e-21	1.04785
NIN	2.09e-16	-0.0674275	0.176	0.225	6.34e-12	1.04785
NPC2	3.9e-08	-0.0674255	0.934	0.942	0.00118085	1.04785
KLHL5	2.92e-11	-0.0674072	0.183	0.221	8.83e-07	1.04783
TTC19	3.71e-16	-0.0673277	0.249	0.303	1.12e-11	1.04777
TPR	9.46e-10	-0.0672276	0.691	0.719	2.86e-05	1.0477
C16orf74	1.11e-06	-0.0671376	0.463	0.488	0.0335458	1.04764
DPCD	3.67e-11	-0.0670942	0.213	0.254	1.11e-06	1.0476
PRKCSH	3.98e-12	-0.0670607	0.283	0.33	1.21e-07	1.04758
ARFGEF3	5.52e-16	-0.0670606	0.093	0.13	1.67e-11	1.04758
SELENBP1	0.00425156	-0.0670303	0.249	0.262	1	1.04756
SYTL1	6.57e-11	-0.0669719	0.622	0.661	1.99e-06	1.04752
SSR2	2.52e-09	-0.0669085	0.733	0.759	7.64e-05	1.04747
NDUFB8	1.53e-12	-0.0667417	0.813	0.838	4.62e-08	1.04735
GLG1	7.32e-14	-0.0666814	0.305	0.359	2.22e-09	1.0473
FBXO9	3.32e-14	-0.0666501	0.343	0.399	1e-09	1.04728
SF3B1	1.59e-10	-0.0666225	0.622	0.659	4.81e-06	1.04726
SUPT16H	4.24e-08	-0.0665656	0.413	0.451	0.00128415	1.04722
PPP3CA	1.55e-12	-0.0665101	0.231	0.276	4.7e-08	1.04718
ZBTB7C	6.92e-23	-0.0664538	0.092	0.138	2.1e-18	1.04714
ASH1L	1.45e-14	-0.0664207	0.463	0.518	4.38e-10	1.04712
VPS13D	6.24e-13	-0.0664202	0.175	0.217	1.89e-08	1.04712
STX6	8.55e-11	-0.066284	0.218	0.257	2.59e-06	1.04702
KLRK1-AS1	1.05e-10	-0.0662428	0.346	0.393	3.17e-06	1.04699
IGF2R	2.5e-12	-0.0660952	0.237	0.283	7.58e-08	1.04688
CTNNAL1	2.37e-13	-0.0659701	0.137	0.175	7.19e-09	1.04679
CLIC3	7.74e-05	-0.0659685	0.197	0.221	1	1.04679
KIF1B	1.37e-15	-0.0658535	0.208	0.259	4.15e-11	1.0467
FAT2	2.37e-12	-0.0658118	0.277	0.323	7.18e-08	1.04667
STAU2	1.08e-18	-0.0657824	0.121	0.166	3.28e-14	1.04665
SNHG3	5.67e-12	-0.065651	0.166	0.204	1.72e-07	1.04656
APC	1.19e-14	-0.0656106	0.2	0.247	3.61e-10	1.04653
NFIA	3.59e-07	-0.0655753	0.639	0.657	0.0108805	1.0465
PDCD6IP	8.5e-11	-0.0653633	0.39	0.436	2.57e-06	1.04635
RB1	6.09e-14	-0.0653221	0.206	0.252	1.84e-09	1.04632
TRAF7	1.11e-12	-0.0652379	0.245	0.291	3.35e-08	1.04626
KIF9	1.78e-08	-0.0651368	0.112	0.14	0.000539939	1.04618
NDUFS6	4.68e-11	-0.0650851	0.96	0.964	1.42e-06	1.04615
REXO2	2.92e-08	-0.0650656	0.676	0.708	0.000882704	1.04613
VARS1	6.87e-17	-0.0649628	0.133	0.177	2.08e-12	1.04606
CIRBP	7.78e-09	-0.064926	0.659	0.696	0.00023567	1.04603
UBE3A	7.25e-13	-0.0649218	0.356	0.408	2.2e-08	1.04603
LMAN1	9.35e-07	-0.064878	0.622	0.647	0.0282992	1.046
HSPA4	1.86e-10	-0.0648715	0.49	0.536	5.62e-06	1.04599
FAM168B	1.47e-17	-0.0648632	0.127	0.171	4.44e-13	1.04599
ATP5MC2	2.06e-14	-0.0648278	0.986	0.991	6.23e-10	1.04596
BRWD1	2.1e-13	-0.0647664	0.229	0.276	6.37e-09	1.04592
SLCO3A1	7.32e-16	-0.0647078	0.16	0.206	2.22e-11	1.04587
UBR5	4.41e-13	-0.064683	0.235	0.282	1.34e-08	1.04586
EYA2	2.67e-15	-0.064637	0.158	0.202	8.08e-11	1.04582
ACAT1	5.46e-14	-0.0645756	0.169	0.211	1.65e-09	1.04578
EMB	3.65e-19	-0.0644524	0.114	0.159	1.11e-14	1.04569
SULT2B1	1.38e-10	-0.0644362	0.173	0.21	4.17e-06	1.04568
TRIM28	5.37e-10	-0.064348	0.397	0.443	1.63e-05	1.04561
SRRT	6.68e-11	-0.0642989	0.228	0.269	2.02e-06	1.04558
ZFR	1.3e-11	-0.0642696	0.362	0.412	3.92e-07	1.04556
PCNT	1.14e-23	-0.0642412	0.073	0.117	3.45e-19	1.04553
CEP350	1.58e-12	-0.0642287	0.32	0.371	4.78e-08	1.04553
PRPF19	1.05e-12	-0.0642111	0.22	0.266	3.17e-08	1.04551
BTBD7	1.22e-12	-0.0642013	0.249	0.295	3.7e-08	1.04551
VPS41	4.7e-13	-0.064187	0.181	0.223	1.42e-08	1.0455
PPM1G	7.23e-09	-0.0641609	0.705	0.725	0.000218916	1.04548
BDKRB2	5.06e-24	-0.0641428	0.07	0.113	1.53e-19	1.04546
LTB4R	4.38e-14	-0.0641236	0.128	0.166	1.33e-09	1.04545
ZNF292	2.78e-12	-0.0638079	0.386	0.438	8.43e-08	1.04522
NCAPD2	3.13e-15	-0.0637958	0.076	0.109	9.47e-11	1.04521
SEPHS2	5.31e-10	-0.063737	0.339	0.383	1.61e-05	1.04517
RIPK4	4.86e-12	-0.0636862	0.157	0.195	1.47e-07	1.04513
PPP1R14C	3.37e-10	-0.0636262	0.227	0.266	1.02e-05	1.04509
RPL26P19	2.89e-20	-0.0635573	0.1	0.144	8.74e-16	1.04504
DOCK9	9.02e-19	-0.0634561	0.111	0.155	2.73e-14	1.04497
SLC7A1	2.81e-12	-0.0633973	0.144	0.181	8.5e-08	1.04492
DDX54	8.93e-12	-0.0633326	0.232	0.276	2.7e-07	1.04488
CRYBG1	2.85e-07	-0.0632572	0.456	0.482	0.00862572	1.04482
TAX1BP3	2.2e-10	-0.0631792	0.524	0.57	6.66e-06	1.04477
FBLN1	9.94e-05	-0.0631583	0.465	0.488	1	1.04475
CACYBP	6.73e-11	-0.0631215	0.417	0.468	2.04e-06	1.04472
CYP1B1	9.3e-05	-0.063066	0.306	0.332	1	1.04468
PAFAH1B3	1.09e-08	-0.0630046	0.445	0.488	0.000330859	1.04464
ATP2B4	5.07e-12	-0.0629973	0.221	0.264	1.53e-07	1.04463
CCT4	5.17e-09	-0.0629751	0.654	0.682	0.000156636	1.04462
NPM3	1.48e-14	-0.0629119	0.187	0.233	4.47e-10	1.04457
ZMIZ1	1.5e-22	-0.0629099	0.097	0.144	4.55e-18	1.04457
SLC2A4RG	3.89e-13	-0.0628873	0.277	0.329	1.18e-08	1.04455
MRPS27	3.24e-18	-0.0628847	0.122	0.167	9.81e-14	1.04455
DEK	0.000940034	-0.0628278	0.728	0.731	1	1.04451
AKAP1	2.01e-15	-0.0628137	0.142	0.184	6.09e-11	1.0445
SMARCD2	1.85e-10	-0.0628136	0.272	0.315	5.62e-06	1.0445
DAZAP1	1.13e-08	-0.0627073	0.363	0.403	0.000341963	1.04442
GNG12	1.37e-09	-0.0626787	0.322	0.362	4.15e-05	1.0444
NT5DC1	3.97e-12	-0.0625498	0.22	0.263	1.2e-07	1.04431
NAA38	5.98e-08	-0.0625085	0.869	0.875	0.00181213	1.04428
EPN1	4.56e-11	-0.0624902	0.362	0.41	1.38e-06	1.04427
DNAJC4	4.06e-10	-0.0623657	0.274	0.315	1.23e-05	1.04418
PTDSS1	8.69e-20	-0.062326	0.101	0.145	2.63e-15	1.04415
MIR200CHG	9.46e-15	-0.0622763	0.15	0.192	2.86e-10	1.04411
SLC25A1	2.53e-09	-0.0621114	0.344	0.386	7.66e-05	1.04399
DENND11	8.5e-19	-0.0621052	0.1	0.142	2.57e-14	1.04399
MTSS1	1.21e-05	-0.0620512	0.403	0.426	0.36589	1.04395
SRSF3	4.9e-06	-0.061993	0.768	0.775	0.148388	1.04391
TMEM141	1.97e-09	-0.0617472	0.607	0.635	5.96e-05	1.04373
PAPOLA	4.09e-08	-0.0617471	0.564	0.601	0.00123937	1.04373
SMARCA2	1.06e-10	-0.0616878	0.292	0.336	3.22e-06	1.04369
ZSWIM7	1.93e-09	-0.0616483	0.281	0.321	5.86e-05	1.04366
USP46	6.41e-10	-0.0616368	0.257	0.297	1.94e-05	1.04365
HCG18	1.42e-12	-0.0616259	0.225	0.269	4.3e-08	1.04364
NPL	2.92e-10	-0.0615749	0.183	0.22	8.85e-06	1.0436
CDK2AP1	1.22e-09	-0.0615688	0.762	0.786	3.69e-05	1.0436
LAMA5	7.41e-13	-0.0615373	0.194	0.237	2.24e-08	1.04358
TMEM159	4.33e-11	-0.0615345	0.269	0.314	1.31e-06	1.04358
TREM2	3.97e-08	-0.061505	0.128	0.156	0.00120159	1.04355
YLPM1	4.43e-18	-0.0613941	0.144	0.192	1.34e-13	1.04347
NOC2L	3.93e-13	-0.0613215	0.251	0.299	1.19e-08	1.04342
SERINC2	9.11e-07	-0.0613185	0.869	0.873	0.0275881	1.04342
CYB5R3	5.08e-08	-0.0612333	0.409	0.446	0.00153696	1.04336
TSPAN6	1.68e-08	-0.0612302	0.29	0.327	0.000508498	1.04336
DEF8	7.01e-11	-0.0612235	0.221	0.262	2.12e-06	1.04335
AGAP3	1.12e-11	-0.0611949	0.224	0.267	3.41e-07	1.04333
YWHAE	2.16e-10	-0.0611588	0.948	0.946	6.55e-06	1.0433
GNL3L	4.8e-14	-0.0610531	0.18	0.225	1.45e-09	1.04323
G3BP2	4e-10	-0.0610117	0.462	0.508	1.21e-05	1.0432
EPAS1	1.07e-07	-0.0610036	0.482	0.521	0.00323819	1.04319
ZNHIT6	4.22e-13	-0.0609537	0.182	0.225	1.28e-08	1.04316
ATXN1	1.11e-19	-0.0609073	0.098	0.142	3.36e-15	1.04312
IGF1R	1.14e-10	-0.0608405	0.219	0.259	3.46e-06	1.04307
ATXN2	7.16e-14	-0.0608067	0.256	0.306	2.17e-09	1.04305
PRKAR1A	1.15e-08	-0.0607536	0.47	0.509	0.000347347	1.04301
ANKRD50	1.57e-13	-0.060689	0.13	0.168	4.74e-09	1.04296
DIAPH2	5.02e-18	-0.060607	0.09	0.129	1.52e-13	1.0429
NBAS	1.71e-16	-0.0606058	0.116	0.158	5.17e-12	1.0429
ATP8B1	2.6e-13	-0.0605953	0.206	0.252	7.86e-09	1.0429
ANP32E	8.65e-07	-0.0605496	0.249	0.28	0.0261923	1.04286
SYK	2.15e-15	-0.0604568	0.111	0.15	6.52e-11	1.0428
GMCL1	3.23e-12	-0.0603903	0.215	0.258	9.77e-08	1.04275
RPL36	4.49e-13	-0.060379	1	1	1.36e-08	1.04274
NOP14	1.24e-12	-0.0603304	0.199	0.243	3.76e-08	1.0427
SVIL	4.49e-12	-0.0603186	0.146	0.183	1.36e-07	1.0427
SERINC3	2.55e-09	-0.0602719	0.384	0.429	7.72e-05	1.04266
GFPT1	1.83e-05	-0.0601679	0.209	0.234	0.553806	1.04259
AC090204.1	1.52e-12	-0.0601435	0.154	0.193	4.61e-08	1.04257
SEC63	4.48e-08	-0.0601344	0.328	0.364	0.00135613	1.04256
SCCPDH	9.09e-15	-0.0601316	0.15	0.193	2.75e-10	1.04256
PIAS2	2.13e-16	-0.0600144	0.127	0.17	6.44e-12	1.04248
KDM1A	1.14e-11	-0.0599909	0.25	0.295	3.46e-07	1.04246
TUBGCP2	2.07e-10	-0.0598915	0.315	0.359	6.28e-06	1.04239
ZNF664	2.03e-13	-0.0597252	0.147	0.187	6.16e-09	1.04227
AC010343.1	8.41e-23	-0.0597182	0.073	0.115	2.55e-18	1.04226
DHRS4-AS1	2.03e-20	-0.0596805	0.084	0.126	6.14e-16	1.04223
AQR	7.85e-13	-0.0596276	0.167	0.208	2.38e-08	1.0422
TAF15	5.06e-06	-0.0596267	0.501	0.525	0.153309	1.0422
GRHPR	3.57e-09	-0.0595897	0.494	0.537	0.000108215	1.04217
UBR4	3.64e-16	-0.059554	0.109	0.148	1.1e-11	1.04214
GNB1	3.53e-06	-0.0595505	0.597	0.62	0.106909	1.04214
DST	0.28486	-0.0595259	0.749	0.707	1	1.04212
SRSF4	1.31e-08	-0.0594704	0.565	0.596	0.000395583	1.04208
PPARGC1B	7.56e-21	-0.0594509	0.073	0.113	2.29e-16	1.04207
METTL8	4.33e-15	-0.0594457	0.136	0.178	1.31e-10	1.04207
ACADM	1.04e-08	-0.0594335	0.306	0.343	0.000313886	1.04206
HMGN5	1.28e-20	-0.0593522	0.081	0.123	3.86e-16	1.042
PGD	3.46e-08	-0.0592008	0.644	0.678	0.00104643	1.04189
IDH1	4.01e-10	-0.0591275	0.361	0.407	1.21e-05	1.04184
WIPI1	8.09e-15	-0.0590841	0.136	0.178	2.45e-10	1.0418
MICU2	7.18e-10	-0.0590399	0.21	0.248	2.18e-05	1.04177
KLHL36	8.54e-14	-0.059026	0.152	0.193	2.59e-09	1.04176
DDX6	4.12e-09	-0.0590064	0.378	0.42	0.000124845	1.04175
SETD3	3.88e-12	-0.0589766	0.157	0.196	1.17e-07	1.04173
ACBD6	8.28e-10	-0.058967	0.28	0.321	2.51e-05	1.04172
CBLB	9.25e-15	-0.0588695	0.126	0.166	2.8e-10	1.04165
CAPRIN1	4.91e-10	-0.0587423	0.438	0.484	1.49e-05	1.04156
KLHDC2	7.25e-10	-0.0586836	0.26	0.302	2.2e-05	1.04151
AL513365.1	3.75e-18	-0.0586718	0.092	0.132	1.13e-13	1.04151
ANAPC16	4.8e-08	-0.0586693	0.816	0.826	0.00145219	1.0415
CKAP5	4.08e-10	-0.0586511	0.154	0.187	1.23e-05	1.04149
SCNN1B	2.32e-11	-0.0586476	0.151	0.188	7.04e-07	1.04149
TMEM181	9.97e-09	-0.0586295	0.241	0.277	0.000302003	1.04148
PWWP3A	7.7e-13	-0.0586029	0.183	0.226	2.33e-08	1.04146
ANO6	2.44e-14	-0.0585974	0.105	0.142	7.4e-10	1.04145
CEP78	9.14e-14	-0.0585179	0.089	0.122	2.77e-09	1.0414
[truncated: 8,049 more rows]

## Sheet: ALL4_comparison_absolutes
						fold change																								log 2 fold change
[truncated: 7,736 more rows]
[truncated: 3 more columns]
