# Supplementary material for: Modeling SARS-CoV-2 and influenza infections and antiviral treatments in human lung epithelial tissue equivalents
Source: Commun Biol. 2022 Aug 12;5:810. doi: 10.1038/s42003-022-03753-7 (PMC9373898; doi:10.1038/s42003-022-03753-7)
Supplement: Supplementary file 4 — Supplementary Data 2 [file 42003_2022_3753_MOESM4_ESM.xlsx]

## Sheet: Sheet1
Tracheobronchial, IAV-PR8-H1N1
pathway	pval	padj	ES	NES	nMoreExtreme	size	leadingEdge
GOBP_DEFENSE_RESPONSE_TO_VIRUS	1.10475e-06	0.000251863	0.886355	2.31796	0	156	IFI27 ISG15 IFI6 IFIT1 BST2 IFITM3 IFIT2 IFIT3 CXCL10 MX1 OAS1 IFITM2 IFI44L RSAD2 ISG20 MX2 IFITM1 STAT1 IFIH1 PLSCR1 IRF7 OASL OAS2 OAS3 DDX58 EIF2AK2 PARP9 NT5C3A TRIM22 GBP1 RTP4 IFI16 DDX60 BIRC3 SHFL HERC5 STAT2 ADAR PML SAMHD1 IRF9 IRF1 DTX3L APOBEC3A TRIM5 DDIT4 UNC93B1 IFIT5 GBP3 APOBEC3G DHX58 TLR3
GOBP_REGULATION_OF_VIRAL_LIFE_CYCLE	1.17858e-06	0.000251863	0.866612	2.18169	0	99	ISG15 IFIT1 BST2 IFITM3 MX1 OAS1 IFITM2 RSAD2 LY6E ISG20 IFITM1 PLSCR1 OASL OAS2 OAS3 EIF2AK2 TRIM22 IFI16 LGALS9 CD74 SHFL ADAR PML LAMP3 TRIM38 APOBEC3A HLA-DRB1 TRIM14 TRIM5 SLPI IFIT5 NECTIN2 APOBEC3G PARP10 CAV2 TRIM25
GOBP_CYTOKINE_MEDIATED_SIGNALING_PATHWAY	1.01808e-06	0.000251863	0.79575	2.1721	0	381	IFI27 ISG15 IFI6 IFIT1 BST2 IFITM3 IFIT2 IFIT3 CXCL10 HLA-B MX1 HLA-C B2M OAS1 IFITM2 HLA-A RSAD2 CXCL11 ISG20 MX2 IFITM1 IFI35 XAF1 PSMB9 SAA1 HLA-E STAT1 IRF7 HLA-F OASL OAS2 PSMB8 OAS3 TIMP1 PSME2 PARP9 TRIM22 SP100 PARP14 GBP1 MT2A DUOX2 NMI BIRC3 CD74 LCN2 STAT2 ADAR PML SAMHD1 TNFSF13B PSME1 MUC1 IRF9 UBC IRF1 IL1RN F3 USP18 RBCK1 PSMA4 TRIM38 TNFRSF12A HLA-DRB1 HSP90B1 TRIM5 CEACAM1 SOD2 C…
GOBP_INNATE_IMMUNE_RESPONSE	1.01305e-06	0.000251863	0.792512	2.16889	0	426	IFI27 ISG15 IFI6 IFIT1 BST2 IFITM3 IFIT2 IFIT3 HLA-B MX1 HLA-C B2M OAS1 IFITM2 HLA-A RSAD2 ISG20 MX2 IFITM1 IFI35 XAF1 PSMB9 SAA1 HLA-E STAT1 IFIH1 PLSCR1 IRF7 HLA-F OASL OAS2 PSMB8 OAS3 DDX58 EIF2AK2 PSME2 PARP9 APOL1 TRIM22 SP100 PARP14 GBP1 MT2A IFI16 NMI DDX60 LGALS9 BIRC3 CD74 SERPING1 SLC15A3 GBP4 LCN2 SHFL HERC5 C1R STAT2 ADAR PML DEFB1 SAMHD1 PSME1 MUC1 NUB1 IRF9 GRN IRF1 CFB CD47 CFH USP…
GOBP_RESPONSE_TO_INTERFERON_GAMMA	1.17166e-06	0.000251863	0.858255	2.16843	0	103	BST2 IFITM3 HLA-B HLA-C B2M OAS1 IFITM2 HLA-A IFITM1 HLA-E STAT1 IRF7 HLA-F OASL OAS2 OAS3 PARP9 TRIM22 SP100 PARP14 GBP1 MT2A NMI LGALS9 CD74 GBP4 SHFL PML NUB1 IRF9 IRF1 CD47 TRIM38 HLA-DRB1 TRIM5 CASP1 CXCL16 GBP3 CCL20 TLR3 HLA-DRA TLR2 TRIM25 HLA-DPA1 SUMO1 SOCS1
GOBP_ADAPTIVE_IMMUNE_RESPONSE	1.1219e-06	0.000251863	0.769226	1.99438	0	139	HLA-B HLA-C B2M HLA-A RSAD2 HLA-E IRF7 HLA-F TAP1 CTSS CD74 SERPING1 CTSL C1R TNFSF13B IRF1 TAP2 CTSC LAMP3 HLA-DRB1 CEACAM1 UNC93B1 CD81 MYD88 NECTIN2 BTN3A2 C3 CTSH CD55 HLA-DRA C1S HLA-DPA1 HLA-DMA TGFB1 CD40 CFI BTN3A3 BTN3A1 MR1 TCIRG1
GOBP_REGULATION_OF_DEFENSE_RESPONSE	1.02907e-06	0.000251863	0.713585	1.93722	0	318	IFIT1 HLA-B HLA-A MDK DUOXA2 IFI35 PSMB9 SAA1 HLA-E STAT1 PLSCR1 IRF7 HLA-F PSMB8 DDX58 PSME2 PARP9 PARP14 IDO1 IFI16 NMI LGALS9 BIRC3 CXCL17 SERPING1 HERC5 ADAR SAMHD1 PSME1 MUC1 GRN IRF1 CD47 CTSC USP18 PSMA4 DTX3L HLA-DRB1 SERPINE1 OPTN TRIM5 CEACAM1 CASP1 CD81 PSMB2 MUC13 NFKBIA MYD88 NECTIN2 APOBEC3G DHX58 MUC4 C3 TLR3 NUPR1 PSMA5 PSMB7 TLR2 AIM2 CASP4 PSMA3 PTGES MMP9 SUMO1 EREG SOCS1 PSMB3…
GOBP_REGULATION_OF_IMMUNE_RESPONSE	1.01824e-06	0.000251863	0.697318	1.90328	0	380	HLA-B HLA-C B2M HLA-A RSAD2 IFITM1 IFI35 PSMB9 HLA-E STAT1 PLSCR1 IRF7 HLA-F PSMB8 PSME2 PARP9 PARP14 GBP1 IDO1 IFI16 NMI LGALS9 BIRC3 CD74 SERPING1 C1R ADAR SAMHD1 TNFSF13B PSME1 MUC1 GRN IRF1 CFB CD47 CFH USP18 ACTB RBCK1 PSMA4 CLEC2B HLA-DRB1 TRIM5 CEACAM1 CD81 PSMB2 MUC13 NECTIN2 BTN3A2 DHX58 MUC4 C3 CTSH CD55 PSMA5 HLA-DRA PSMB7 C1S LGALS3 AIM2 FYB1 PSMA3 HLA-DPA1 SUMO1 EREG ECM1 SOCS1 COL17…
GOBP_POSITIVE_REGULATION_OF_IMMUNE_SYSTEM_PROCESS	1.01519e-06	0.000251863	0.675325	1.84613	0	405	CXCL10 HLA-B B2M HLA-A RSAD2 MDK IFI35 PSMB9 HLA-E PLSCR1 IRF7 HLA-F PSMB8 DDX58 PSME2 PARP9 GBP1 IDO1 IFI16 NMI DDX60 LGALS9 CXCL17 CD74 SERPING1 C1R TNFSF13B PSME1 MUC1 CFB CD47 CTSC CFH ACTB RBCK1 PSMA4 HLA-DRB1 SERPINE1 TRIM5 CEACAM1 CALR CD81 PSMB2 MUC13 CCL20 MYD88 NECTIN2 BTN3A2 DHX58 MUC4 C3 CD55 PSMA5 HLA-DRA PSMB7 C1S LGALS3 AIM2 FYB1 PSMA3 HLA-DPA1 EREG SOCS1 CAV1 LGMN TGFB1 PSMB3 SOX4…
GOBP_CYTOKINE_PRODUCTION	1.02452e-06	0.000251863	0.677242	1.84276	0	341	ISG15 BST2 HLA-B B2M HLA-A RSAD2 MDK SAA1 HLA-E STAT1 UBE2L6 IFIH1 IRF7 HLA-F DDX58 EIF2AK2 GBP1 APOD IDO1 IFI16 NMI LGALS9 CXCL17 CD74 HERC5 PML IRF1 CD47 F3 DDIT3 HLA-DRB1 SERPINE1 CEACAM1 CASP1 CD81 CARD16 MYD88 BTN3A2 DHX58 C3 TLR3 CD55 POLR2K TLR2 SERPINB1 AIM2 TRIM25 HLA-DPA1 UBA7 EREG SOCS1 TGFB1 TMED10 TRIM21 GSDMD POLR2F CX3CL1 IL1A TRIM56 GAPDH RAC1 HOMER3 CD14 IFNGR1 CD40 RAET1G BTN3A3…
GOBP_OXIDATIVE_PHOSPHORYLATION	8.29146e-06	0.00062103	-0.542421	-1.89663	0	126	MT-CO3 MT-CYB MT-ATP6 MT-ND4 MT-ND3 MT-CO1 MT-CO2 MT-ND5 UQCRH UQCRB MT-ND2 COX7C ATP5F1A ATP5PB ATP5ME UQCRC1 NDUFV1 NDUFS1 CCNB1 NDUFA10 NDUFA2 MT-ND6 MT-ND4L ATP5F1D CHCHD10 COX4I1 NDUFB6 MT-ND1 COX6C MT-ATP8 ATP5MG UQCRQ ATP5MC1 CHCHD2 PINK1 COX7A2L SHMT2
GOCC_POLYSOME	4.71843e-06	0.000495103	-0.79078	-2.47361	0	62	RPS6 RPL10A EEF2 RPS4X RPS3 VIM RPL7A RPS23 RPL6 RPS21 RPS4Y1 RPS29 RPL31 RPL38 RPL30 RPL8 RPL32 RPL11 RPS28 HDLBP RPL18 RPL39 RPL18A RPL41 RPL36A BTF3 EIF3H RPL24 RPL19
GOCC_RIBOSOMAL_SUBUNIT	1.21721e-05	0.000792775	-0.732205	-2.67059	0	174	RPL3 RPS6 RPS3A RPL10A RPL23 RPS2 RPL4 RPL13A RPL21 RPS16 RPSA RPL7 RPL9 RPS20 RPS4X RPL5 RPS8 RPL27A RPLP1 RACK1 RPL15 RPS3 RPS18 RPL37A RPL7A RPS11 RPS5 RPL13 RPS23 RPL6 RPS14 RPLP0 RPS15A RPS9 RPS27 RPL27 RPS21 RBM3 RPS4Y1 RPS24 RPS27A RPL34 RPL26 RPS29 RPL23A RPLP2 RPS13 RPL22 RPL12 RPL31 RPL14 RPL10 RPS7 RPS25 RPL37 RPL38 RPL30 RPL8 RPL32 RPL11 RPS12 RPL35A RPS28 RPS10 RPL18 RPL39 RPL18A RPL…
GOCC_CYTOSOLIC_RIBOSOME	6.54373e-06	0.000559682	-0.796795	-2.6873	0	98	RPL3 RPS6 RPS3A RPL10A RPL23 RPS2 RPL4 RPL13A RPL21 RPS16 RPSA RPL7 RPL9 RPS20 RPS4X RPL5 RPS8 RPL27A RPLP1 RPL15 RPS3 RPS18 RPL37A RPL7A RPS11 RPS5 RPL13 RPS23 RPL6 RPS14 RPLP0 RPS15A RPS9 RPS27 RPL27 RPS21 RPS4Y1 RPS24 RPS27A RPL34 RPL26 RPS29 RPL23A RPLP2 RPS13 RPL22 RPL12 RPL31 RPL14 RPL10 RPS7 RPS25 RPL37 RPL38 RPL30 RPL8 RPL32 RPL11 RPS12 RPL35A RPS28 RPS10 RPL18 RPL39 RPL18A RPL41 UBA52 RP…
GOBP_CYTOPLASMIC_TRANSLATION	5.83322e-06	0.000559682	-0.826492	-2.72712	0	85	RPL10A RPL13A EEF2 RPSA RPL9 RPLP1 RPL15 RPS23 RPL6 RPLP0 EIF3L RPS21 EIF3F RPL26 RPS29 RPLP2 RPL22 RPL31 EIF4B RPL38 RPL30 RPL8 RPL32 RPL11 EIF3E RPL35A RPS28 RPL18 RPL39 RPL18A EIF3K EIF3A TMA7 RPL41 RPL29 RPL22L1 RPL36A EIF3H RPL24 RPL19 YBX3 EIF2S3 DHX9 RPL17
GOMF_STRUCTURAL_CONSTITUENT_OF_RIBOSOME	1.01979e-05	0.000739186	-0.835476	-2.99689	0	152	RPL3 RPS6 RPS3A RPL10A RPL23 RPS2 RPL4 RPL13A RPL21 RPS16 RPSA RPL7 RPL9 RPS20 RPS4X RPL5 RPS8 RPL27A RPLP1 RPL15 RPS3 RPS18 RPL37A RPL7A RPS11 RPS5 RPL13 RPS23 RPL6 RPS14 RPLP0 RPS15A RPS9 RPS27 RPL27 RPS21 RPS4Y1 RPS24 RPS27A RPL34 RPL26 RPS29 RPL23A RPLP2 RPS13 RPL22 RPL12 RPL31 RPL14 RPL10 RPS7 RPS25 RPL37 RPL38 RPL30 RPL8 RPL32 RPL11 RPS12 RPL35A RPS28 RPS10 RPL18 RPL39 RPL18A RPL41 UBA52 RP…
GOBP_TRANSLATIONAL_INITIATION	1.15202e-05	0.000772714	-0.839666	-3.04719	0	167	RPL3 RPS6 RPS3A RPL10A RPL23 RPS2 RPL4 RPL13A RPL21 RPS16 RPSA RPL7 RPL9 RPS20 RPS4X RPL5 RPS8 RPL27A RPLP1 RPL15 RPS3 RPS18 RPL37A RPL7A RPS11 RPS5 RPL13 RPS23 RPL6 RPS14 RPLP0 RPS15A RPS9 RPS27 EIF3L RPL27 RPS21 HSPB1 EIF3F RPS4Y1 RPS24 RPS27A RPL34 RPL26 RPS29 RPL23A RPLP2 RPS13 RPL22 RPL12 RPL31 EIF4B RPL14 RPL10 RPS7 PABPC1 RPS25 RPL37 RPL38 RPL30 RPL8 RPL32 RPL11 EIF3E RPS12 RPL35A RPS28 RP…
GOBP_NUCLEAR_TRANSCRIBED_MRNA_CATABOLIC_PROCESS_NONSENSE_MEDIATED_DECAY	7.3661e-06	0.000580759	-0.901238	-3.09991	0	112	RPL3 RPS6 RPS3A RPL10A RPL23 RPS2 RPL4 RPL13A RPL21 RPS16 RPSA RPL7 RPL9 RPS20 RPS4X RPL5 RPS8 RPL27A RPLP1 RPL15 RPS3 RPS18 RPL37A RPL7A RPS11 RPS5 RPL13 RPS23 RPL6 RPS14 RPLP0 RPS15A RPS9 RPS27 RPL27 RPS21 RPS4Y1 RPS24 RPS27A RPL34 RPL26 RPS29 RPL23A RPLP2 RPS13 RPL22 RPL12 RPL31 RPL14 RPL10 RPS7 PABPC1 RPS25 RPL37 RPL38 RPL30 RPL8 RPL32 RPL11 EIF3E RPS12 RPL35A RPS28 RPS10 RPL18 RPL39 RPL18A R…
GOBP_ESTABLISHMENT_OF_PROTEIN_LOCALIZATION_TO_ENDOPLASMIC_RETICULUM	7.06899e-06	0.000567286	-0.909	-3.10588	0	107	RPL3 RPS6 RPS3A RPL10A RPL23 RPS2 RPL4 RPL13A RPL21 RPS16 RPSA RPL7 RPL9 RPS20 RPS4X RPL5 RPS8 RPL27A RPLP1 RPL15 RPS3 RPS18 RPL37A RPL7A RPS11 RPS5 RPL13 RPS23 RPL6 RPS14 RPLP0 RPS15A RPS9 RPS27 RPL27 RPS21 RPS4Y1 RPS24 RPS27A RPL34 RPL26 RPS29 RPL23A RPLP2 RPS13 RPL22 RPL12 RPL31 RPL14 RPL10 RPS7 RPS25 RPL37 RPL38 RPL30 RPL8 RPL32 RPL11 RPS12 RPL35A RPS28 RPS10 RPL18 RPL39 RPL18A RPL41 UBA52 RP…
GOBP_COTRANSLATIONAL_PROTEIN_TARGETING_TO_MEMBRANE	6.48151e-06	0.000559682	-0.926463	-3.12019	0	97	RPL3 RPS6 RPS3A RPL10A RPL23 RPS2 RPL4 RPL13A RPL21 RPS16 RPSA RPL7 RPL9 RPS20 RPS4X RPL5 RPS8 RPL27A RPLP1 RPL15 RPS3 RPS18 RPL37A RPL7A RPS11 RPS5 RPL13 RPS23 RPL6 RPS14 RPLP0 RPS15A RPS9 RPS27 RPL27 RPS21 RPS4Y1 RPS24 RPS27A RPL34 RPL26 RPS29 RPL23A RPLP2 RPS13 RPL22 RPL12 RPL31 RPL14 RPL10 RPS7 RPS25 RPL37 RPL38 RPL30 RPL8 RPL32 RPL11 RPS12 RPL35A RPS28 RPS10 RPL18 RPL39 RPL18A RPL41 UBA52 RP…
Tracheobronchial, WA1-SARS-COV-2
pathway	pval	padj	ES	NES	nMoreExtreme	size	leadingEdge
GOBP_DEFENSE_RESPONSE_TO_VIRUS	1.2741e-06	0.000448815	0.897427	2.65708	0	148	ISG15 IFI27 IFIT1 IFIT3 IFIT2 MX1 IFI6 MX2 IFITM3 CXCL10 DDX58 OAS1 IFI44L BST2 STAT1 RSAD2 DDX60 EIF2AK2 ISG20 OAS2 PLSCR1 OAS3 IRF7 PARP9 IFIH1 BPIFA1 TRIM22 OASL IFI16 NT5C3A GBP1 IRF9 IFITM2 SAMHD1 ZC3HAV1 RTP4 PML STAT2 HERC5 IRF1 ADAR SHFL DTX3L IFIT5 TRIM5 NLRC5 UNC93B1 TRIM56 GBP3 BNIP3 BIRC3 APOBEC3G
GOBP_INNATE_IMMUNE_RESPONSE	1.07962e-06	0.000448815	0.79124	2.54135	0	408	ISG15 IFI27 IFIT1 IFIT3 IFIT2 MX1 IFI6 MX2 IFITM3 DDX58 OAS1 BST2 STAT1 RSAD2 XAF1 DDX60 EIF2AK2 ISG20 SP100 OAS2 PLSCR1 IFI35 PARP14 OAS3 IRF7 PARP9 IFIH1 BPIFA1 TRIM22 OASL IFI16 PSMB9 HLA-B GBP1 HLA-C IRF9 IFITM2 B2M PSMB8 SAMHD1 BPIFB1 HLA-A ZC3HAV1 USP18 PML NMI APOL1 SLPI PSME2 TRIM25 STAT2 HLA-E SAA1 HERC5 TRIM14 GBP4 IRF1 ADAR SHFL DTX3L GAPDH MUC5B LCN2 C3 CD55 SERPINB4 NUB1 IFIT5 TRIM5 …
GOBP_RESPONSE_TO_TYPE_I_INTERFERON	1.47228e-06	0.000448815	0.93743	2.53608	0	69	ISG15 IFI27 IFIT1 IFIT3 IFIT2 MX1 IFI6 MX2 IFITM3 OAS1 BST2 STAT1 RSAD2 XAF1 ISG20 SP100 OAS2 IFI35 OAS3 IRF7 OASL HLA-B HLA-C IRF9 IFITM2 PSMB8 SAMHD1 HLA-A USP18 STAT2 HLA-E IRF1 ADAR SHFL NLRC5 HLA-F TRIM56 MYD88 IRF2 GBP2
GOBP_DEFENSE_RESPONSE_TO_OTHER_ORGANISM	1.05703e-06	0.000448815	0.769616	2.49443	0	491	ISG15 IFI27 IFIT1 IFIT3 IFIT2 MX1 IFI6 MX2 IFITM3 CXCL10 DDX58 OAS1 IFI44L BST2 STAT1 RSAD2 XAF1 DDX60 EIF2AK2 ISG20 SP100 OAS2 PLSCR1 IFI35 PARP14 OAS3 IRF7 PARP9 IFIH1 BPIFA1 TRIM22 OASL IFI16 PSMB9 HLA-B NT5C3A GBP1 HLA-C IRF9 IFITM2 B2M PSMB8 SAMHD1 BPIFB1 HLA-A ZC3HAV1 USP18 RTP4 PML NMI APOL1 SLPI PSME2 TRIM25 STAT2 HLA-E SAA1 HERC5 TRIM14 GBP4 IRF1 ADAR SHFL DTX3L GAPDH MUC5B LCN2 C3 CD55 …
GOBP_REGULATION_OF_VIRAL_LIFE_CYCLE	1.37994e-06	0.000448815	0.86983	2.45583	0	97	ISG15 IFIT1 MX1 IFITM3 OAS1 BST2 RSAD2 EIF2AK2 ISG20 OAS2 PLSCR1 OAS3 LY6E TRIM22 OASL IFI16 IFITM2 ZC3HAV1 PML SLPI TRIM25 TRIM14 LGALS1 ADAR LAMP3 SHFL CXCL8 IFIT5 TRIM5 TRIM38 LGALS9 APOBEC3G P4HB RESF1 CD74 TRIM21 PARP10 CAV2 SNX3 FMR1
GOBP_REGULATION_OF_BIOLOGICAL_PROCESS_INVOLVED_IN_SYMBIOTIC_INTERACTION	1.29248e-06	0.000448815	0.835792	2.45453	0	137	ISG15 IFIT1 MX1 IFITM3 OAS1 BST2 STAT1 RSAD2 EIF2AK2 ISG20 OAS2 PLSCR1 OAS3 LY6E BPIFA1 TRIM22 OASL IFI16 IFITM2 ZC3HAV1 PML SLPI TRIM25 TRIM14 LGALS1 ADAR LAMP3 SHFL CXCL8 IFIT5 TRIM5 TRIM38 KRT6A LGALS9 DYNLT1 APOBEC3G P4HB RESF1 CAV1 ZFP36 CD74 TRIM21 PARP10 CAV2 SNX3 FMR1
GOBP_VIRAL_GENOME_REPLICATION	1.38581e-06	0.000448815	0.870201	2.45033	0	95	ISG15 IFI27 IFIT1 MX1 IFITM3 OAS1 BST2 RSAD2 EIF2AK2 ISG20 OAS2 PLSCR1 OAS3 OASL IFI16 IFITM2 ZC3HAV1 SLPI ADAR SHFL CXCL8 PPIB IFIT5
GOBP_CYTOKINE_MEDIATED_SIGNALING_PATHWAY	1.09217e-06	0.000448815	0.762376	2.43623	0	373	ISG15 IFI27 IFIT1 IFIT3 IFIT2 MX1 IFI6 MX2 IFITM3 CXCL10 OAS1 BST2 STAT1 RSAD2 XAF1 ISG20 SP100 OAS2 IFI35 PARP14 OAS3 IRF7 PARP9 TRIM22 OASL PSMB9 HLA-B GBP1 HLA-C IRF9 IFITM2 B2M PSMB8 SAMHD1 HLA-A USP18 PML HSP90B1 NMI PSME2 TRIM25 TMSB4X STAT2 HLA-E SAA1 IRF1 ADAR CXCL8 LCN2 TRIM5 TRIM38 NLRC5 MIF CXCL1 HLA-F NFKBIA VIM CASP1 MT2A CARD16 SOD2 RBCK1 PSME1 BIRC3 MYD88 JAK2 PSMA3 HSPA1A PLP2 P4H…
GOBP_RESPONSE_TO_INTERFERON_GAMMA	1.36681e-06	0.000448815	0.857425	2.43522	0	102	IFITM3 OAS1 BST2 STAT1 SP100 OAS2 PARP14 OAS3 IRF7 PARP9 TRIM22 OASL HLA-B GBP1 HLA-C IRF9 IFITM2 B2M HLA-A PML NMI TRIM25 HLA-E GBP4 IRF1 SHFL GAPDH NUB1 TRIM5 TRIM38 CD47 NLRC5 HLA-F LGALS9 VIM CASP1 MT2A GBP3 JAK2 CLDN1 IRF2 TLR2 CD74 TRIM21 GBP2 CXCL16 TLR3 HLA-DRA
GOBP_VIRAL_LIFE_CYCLE	1.16982e-06	0.000448815	0.765052	2.36858	0	238	ISG15 IFI27 IFIT1 MX1 IFITM3 OAS1 BST2 RSAD2 EIF2AK2 ISG20 OAS2 PLSCR1 OAS3 LY6E TRIM22 OASL IFI16 IFITM2 ZC3HAV1 PML SLPI TRIM25 TRIM14 LGALS1 ADAR LAMP3 SHFL CHMP5 CXCL8 PPIB CD55 IFIT5 TRIM5 TRIM38 LGALS9 DYNLT1 CD81 CLDN1 APOBEC3G HSPA1A P4HB RESF1 CAV1 CD74 TRIM21 RPS27A SCARB2 PARP10 CAV2 NRP1 SNX3 FMR1 NEDD4 CTSL HSPA8
GOBP_CELL_PROJECTION_ASSEMBLY	9.54836e-06	0.0015386	-0.434353	-1.84904	0	318	TUBA1A TUBB4B CARMIL1 MTSS1 TENM2 ARHGEF4 ABLIM1 MAP4 SEPTIN9 SPAG16 ARMC9 RHOD DYNC2I1 RFX3 CCNO DYNC1I2 RFX2 PCM1 CEP126 WDPCP PAFAH1B1 IQCG SDCCAG8 PIBF1 EMP2 BCAS3 AKAP9 DYNC2H1 TRAF3IP1 SLC9A3R1 SYNE2 ATP8B1 PLCE1 FSCN1 RDX CLASP1 TOGARAM1 IFT57 ZMYND8 MYO10 CPLANE1 IFT43 IFT88 EZR VAV3 CETN2 NTN1 CTTN ITGB4 TUBA4A FGD4 CDH13 YWHAE HRAS BBS9 MIEN1 MARK4 NDE1 YAP1 PIK3R1 IFT74 ALMS1 NCK2 CROC…
GOBP_MICROTUBULE_BASED_MOVEMENT	4.92519e-06	0.000958975	-0.486579	-1.91302	0	160	HSPB1 MAP4 SPAG16 BICD1 DYNC2I1 RFX3 DYNC1I2 BICDL1 KIF1B PCM1 ASH1L TRAK1 PAFAH1B1 IQCG HIF1A KIF16B DYNC2H1 TRAF3IP1 SLC9A3R1 SYNE2 KIF9 KTN1 IFT57 ATP2B4 MAPK8IP3 IFT43 IFT88 SPA17 KATNIP DYNC1LI2 NDE1 IFT74 HNRNPU CDC42 KIF27 CELSR2 DPCD HTT IGBP1 ACTR2 IFT81 ARL8B PEX14 BORCS5 CILK1 BICD2 KIF21A KIF4A DYNLRB1 DYNC2LI1 SOD1 WDR35 CFAP251 LRPPRC KIFAP3
GOBP_CYTOSKELETON_DEPENDENT_INTRACELLULAR_TRANSPORT	8.53781e-06	0.00147767	-0.50165	-1.91638	1	130	HSPB1 TUBA1A BICD1 DYNC2I1 DYNC1I2 BICDL1 KIF1B PCM1 TRAK1 ACTN4 PAFAH1B1 TANC2 HIF1A DYNC2H1 MYO1B TRAF3IP1 SYNE2 IFT57 MAPK8IP3 MYO10 IFT43 IFT88 MYO1D NDE1 MYO5C IFT74 HNRNPU MYO1E CDC42 HTT FNBP1L IFT81 ARL8B PEX14 BORCS5 CILK1 MYO5A BICD2 KIF4A DYNLRB1 DYNC2LI1 SOD1 WDR35 LRPPRC KIFAP3
GOCC_INNER_MITOCHONDRIAL_MEMBRANE_PROTEIN_COMPLEX	1.25663e-05	0.00183507	-0.505451	-1.92252	2	126	MT-ATP8 NDUFA13 COX7C UQCRQ ATP5ME ATP5MPL NDUFA1 ATP5MF ATP5MD MT-ND4L MT-ND5 ROMO1 UQCR10 ATP5MG NDUFA10 COX6A1 NDUFA3 MICOS10 NDUFB2 NDUFA11 NDUFV3 NDUFA2 ATP5F1E NDUFS5 DMAC1 NDUFB1 NDUFB7 AFG3L2 UQCRH ATP5F1B NDUFS1 NDUFS7 CYC1 NDUFS2 CHCHD3 CHCHD10 ATP5MC1 NDUFA4 UQCRC2 NDUFB9 ATP5MC3 NDUFC1 PHB MTX1 NDUFS4 NDUFS6 NDUFS3 NDUFV1 NDUFA6 IMMP2L ATP5PF ATP5F1A
GOCC_CILIUM	6.91506e-06	0.00124285	-0.469177	-1.93807	0	239	ABHD2 MAP4 SEPTIN9 SPAG16 PTK2 CSNK1A1 ARMC9 DYNC2I1 GNAQ DHRS3 PCM1 CEP126 WDPCP PAFAH1B1 IQCG SDCCAG8 EFHC1 HIF1A ATP1A1 FANK1 DYNC2H1 TRAF3IP1 SLC9A3R1 CASK ERC1 DAAM1 SHANK2 MOK TOGARAM1 IFT57 ATP1B3 EFCAB2 ATP2B4 PRKAR2A CYRIB CPLANE1 IFT43 IFT88 EZR SPATA6L CETN2 ATG7 BSG SPA17 CLTB BBS9 MARK4 IFT74 ALMS1 CROCC ARHGAP35 SEPTIN7 AURKA TTLL5 KIF27 CEP83 TTBK2 CBL SPATA6 SCNN1A ARFGEF2 NIN AHI…
GOMF_OXIDOREDUCTASE_ACTIVITY_ACTING_ON_NAD_P_H_QUINONE_OR_SIMILAR_COMPOUND_AS_ACCEPTOR	1.70668e-05	0.00234568	-0.610758	-2.01166	5	54	AKR1C2 AKR1C1 NDUFA13 NDUFA1 MT-ND4L MT-ND5 NDUFA10 NDUFA3 NQO1 NDUFB2 NDUFV3 NDUFA2 NDUFS5 NDUFB1 NDUFB7 AKR1C3 NDUFAF2 NDUFS1 NDUFS7 NDUFS2 NDUFA4 NDUFB9 NDUFC1 NDUFS4 NDUFS6 NDUFS3 NDUFV1 NDUFA6
GOBP_OXIDATIVE_PHOSPHORYLATION	4.22942e-06	0.000859308	-0.536194	-2.04386	0	128	MT-ATP8 COX8A NDUFA13 COX7C UQCR11 UQCRQ ATP5ME NDUFA1 ATP5MF MT-ND4L MT-ND5 UQCR10 ATP5MG NDUFA10 COX6A1 NDUFA3 COX6B1 NDUFB2 NDUFA11 NDUFV3 NDUFA2 ATP5F1E NDUFS5 COX5B NDUFB1 NDUFB7 COX7A2 UQCRH COX7B COX6C ATP5F1B NDUFS1 NDUFS7 CYC1 NDUFS2 VCP CHCHD10 ATP5MC1 NDUFA4 UQCRC2 NDUFB9 ATP5MC3 NDUFC1 NDUFS4 NDUFS6 NDUFS3 NDUFV1 NDUFA6 BID ATP5PF UQCC2 ATP5F1A
GOCC_ACTOMYOSIN	1.59787e-05	0.00226267	-0.64895	-2.05228	5	44	TPM1 CDC42BPA ABLIM1 SEPTIN9 PTK2 SIPA1L3 MYH9 ACTN4 FSCN1 DAAM1 PDLIM5 MYH10 TPM3 PDLIM4 SEPTIN7 PALLD CDC42BPB MYO18A NEBL
GOBP_CILIUM_ORGANIZATION	5.97657e-06	0.00111714	-0.523267	-2.122	0	204	TUBA1A TUBB4B ABLIM1 MAP4 SEPTIN9 SPAG16 ARMC9 DYNC2I1 RFX3 CCNO DYNC1I2 RFX2 PCM1 CEP126 WDPCP PAFAH1B1 IQCG SDCCAG8 PIBF1 AKAP9 DYNC2H1 TRAF3IP1 SLC9A3R1 SYNE2 CLASP1 TOGARAM1 IFT57 CPLANE1 IFT43 IFT88 CETN2 TUBA4A YWHAE BBS9 MARK4 NDE1 YAP1 IFT74 ALMS1 CROCC ARHGAP35 SEPTIN7 NUDCD3 DCTN2 KIF27 CELSR2 CEP83 TTBK2 SPATA6 NINL VDAC3 ASAP1 HTT AHI1 ACTR2 FNBP1L GALNT11 SEPTIN2 IFT81 ATP6V1D DCTN3 …
GOMF_ALCOHOL_DEHYDROGENASE_NADPPLUS_ACTIVITY	2.06262e-06	0.000486647	-0.916449	-2.14144	0	12	AKR1C2 AKR1C1 ALDH3A1 DHRS3 AKR1B10 AKR1C3
Alveolar, IAV-PR8-H1N1
pathway	pval	padj	ES	NES	nMoreExtreme	size	leadingEdge
GOBP_INNATE_IMMUNE_RESPONSE	1.09985e-06	0.000188483	0.784832	2.56077	0	463	ISG15 IFI6 IFI27 IFIT1 BST2 IFIT2 IFIT3 MX1 OAS1 RSAD2 HLA-B ISG20 OASL MX2 IFITM3 HLA-A B2M IFI35 IFITM2 IFIH1 HLA-C IFITM1 XAF1 OAS3 SAA1 DDX58 STAT1 OAS2 HLA-F PSMB9 DEFB1 HLA-E IRF7 PLSCR1 LCN2 EIF2AK2 MUC1 APOL1 PARP14 PARP9 SERPING1 GBP4 WFDC2 PSMB8 GBP1 BIRC3 SAMHD1 PSME2 SLPI TRIM22 SERPINB4 SP100 DDX60 USP18 CCL20 TLR2 C1R SLC15A3 CFB HERC5 NMI PI3 LGALS9 PML C1S MUC5B SHFL IFI16 STAT2 C…
GOBP_CYTOKINE_MEDIATED_SIGNALING_PATHWAY	1.11325e-06	0.000188483	0.752403	2.44266	0	424	ISG15 IFI6 IFI27 CXCL10 IFIT1 CXCL13 BST2 IFIT2 CXCL11 IFIT3 MX1 OAS1 RSAD2 HLA-B ISG20 OASL MX2 IFITM3 HLA-A B2M IFI35 IFITM2 HLA-C IFITM1 XAF1 OAS3 SAA1 STAT1 OAS2 HLA-F PSMB9 HLA-E IRF7 LCN2 DUOX2 MUC1 PARP14 PARP9 PSMB8 GBP1 BIRC3 SAMHD1 PSME2 TRIM22 TNFSF13B SP100 USP18 CCL20 TIMP1 NMI PML IL1RN STAT2 CCL5 MMP1 ADAR MMP9 TRIM38 CASP1 HLA-DRB1 PSME1 TRIM5 SOD2 PSMA4 RBCK1 ANXA1 CEACAM1 TRIM25…
GOBP_REGULATION_OF_DEFENSE_RESPONSE	1.14574e-06	0.000188483	0.694561	2.22666	0	349	IFIT1 DUOXA2 HLA-B MDK HLA-A IFI35 SAA1 DDX58 STAT1 HLA-F PSMB9 HLA-E IRF7 PLSCR1 IDO1 MUC1 CXCL17 PARP14 PARP9 SERPING1 PSMB8 BIRC3 SAMHD1 PSME2 SERPINB4 USP18 TLR2 HERC5 NMI CTSC LGALS9 MUC5B IFI16 CCL5 CD47 GRN ADAR MMP9 LAG3 TGM2 CASP1 S100A8 HLA-DRB1 PSME1 TRIM5 PSMA4 DTX3L NT5E NECTIN2 SERPINE1 ANXA1 CEACAM1 C3 MUC4 S100A12 MYD88 CD81 TLR3 NFKBIA CASP4 OPTN APOBEC3G MUC15 DHX58 IRF1 STING1 …
GOBP_RESPONSE_TO_BACTERIUM	1.19517e-06	0.000188483	0.700532	2.20124	0	269	ISG15 CXCL10 CXCL13 CXCL11 HLA-B HLA-A B2M OAS2 DEFB1 HLA-E IDO1 IFI44 LCN2 CMPK2 GBP4 WFDC2 SLPI CCL20 TLR2 PI3 LGALS9 CHMP5 CCL5 GRN CASP1 S100A8 HLA-DRB1 HPGD TRIM5 CNP SOD2 DEFB4A SERPINE1 H2BC4 C3 BNIP3 S100A12 MYD88 S100A14 CD55 PLAC8 CXCL8 TLR3 XBP1 NFKBIA TNIP3 OPTN CXCL3 H2BC21 H2BC11 DHX58 LRG1 CSF3 GSDMD CD24 FOS IRAK3 CX3CL1 CD40 GBP6 KRT6A FUCA2 CXCL5 MGST2 BPIFA1 OCIAD1 CXCL1 CARD16…
GOBP_REGULATION_OF_IMMUNE_RESPONSE	1.11215e-06	0.000188483	0.648797	2.10718	0	427	CXCL13 RSAD2 HLA-B HLA-A B2M IFI35 HLA-C IFITM1 STAT1 HLA-F PSMB9 HLA-E IRF7 PLSCR1 IDO1 MUC1 PARP14 PARP9 SERPING1 PSMB8 GBP1 BIRC3 SAMHD1 PSME2 TNFSF13B SERPINB4 USP18 C1R CFB NMI LGALS9 CD38 C1S MUC5B IFI16 CCL5 CD47 GRN CFH ADAR LAG3 HLA-DRB1 PSME1 TRIM5 PSMA4 NECTIN2 RBCK1 ANXA1 CEACAM1 C3 MUC4 CD81 CD55 CD74 HLA-DPA1 XBP1 LGALS3 BTN3A2 MUC15 HLA-DRA DHX58 IRF1 STING1 CD24 TREM1 FOS IRAK3 CD…
GOBP_INFLAMMATORY_RESPONSE	1.1704e-06	0.000188483	0.65478	2.07838	0	305	CXCL10 CXCL13 CXCL11 DUOXA2 MDK IFI35 SAA1 HLA-E APOD PLSCR1 SAA2 IDO1 CXCL17 BIRC3 USP18 CCL20 TLR2 TIMP1 NMI CTSC LGALS9 APOL2 IFI16 IL1RN CCL5 CD47 GRN MMP9 B4GALT1 TGM2 CASP1 S100A8 ELF3 HLA-DRB1 NT5E KRT16 SERPINE1 ANXA1 C3 S100A12 MYD88 CD81 CXCL8 TLR3 NFKBIA CASP4 TNIP3 CXCL3 GSDMD STING1 TREM1 FOS CX3CL1 CD40 IL20RB TNIP1 NUPR1 CXCL5 METRNL GBP5 PTGS2 MGST2 SAA4 CXCL1 CYBA PTGES LIPA ASS1…
GOBP_POSITIVE_REGULATION_OF_RESPONSE_TO_EXTERNAL_STIMULUS	1.20024e-06	0.000188483	0.649762	2.0374	0	262	CXCL10 CXCL13 MDK IFI35 HLA-F PSMB9 HLA-E IRF7 PLSCR1 IDO1 MUC1 CXCL17 PARP9 PSMB8 PSME2 DDX60 TLR2 NMI CTSC LGALS9 MUC5B LGMN IFI16 CCL5 CD47 GRN LAG3 TGM2 S100A8 PSME1 TRIM5 PSMA4 NECTIN2 SERPINE1 C3 MUC4 S100A12 CD81 S100A14 CD74 CXCL8 TLR3 NFKBIA OPTN MUC15 DHX58 STING1 CX3CL1 TNIP1 NUPR1 RAET1G PSMA3 GBP5 PTGS2 MGST2 PSMA5 CYBA S100A7 HLA-G VEGFA PRKD2 NFKBIZ ADAM8 VEGFC PSMB7 TRADD ZBP1 FKB…
GOBP_POSITIVE_REGULATION_OF_IMMUNE_SYSTEM_PROCESS	1.10208e-06	0.000188483	0.617176	2.01207	0	456	CXCL10 CXCL13 RSAD2 HLA-B MDK HLA-A B2M IFI35 DDX58 HLA-F PSMB9 HLA-E IRF7 PLSCR1 IDO1 MUC1 CXCL17 PARP9 SERPING1 PSMB8 GBP1 PSME2 TNFSF13B DDX60 CCL20 C1R CFB NMI CTSC LGALS9 CD38 C1S MUC5B LGMN IFI16 CCL5 CD47 CFH LAG3 HLA-DRB1 PSME1 TRIM5 PSMA4 NECTIN2 RBCK1 SERPINE1 ANXA1 CEACAM1 C3 MUC4 MYD88 CD81 S100A14 CD55 CD74 CXCL8 HLA-DPA1 XBP1 LGALS3 BTN3A2 MUC15 HLA-DRA DHX58 STING1 SH3KBP1 CD24 FOS…
GOBP_CYTOKINE_PRODUCTION	1.12736e-06	0.000188483	0.614766	1.98523	0	389	ISG15 BST2 RSAD2 HLA-B MDK HLA-A B2M IFIH1 SAA1 DDX58 STAT1 HLA-F HLA-E UBE2L6 IRF7 APOD IDO1 EIF2AK2 CXCL17 GBP1 TLR2 SERPINB1 HERC5 NMI LGALS9 PML IFI16 CD47 LAG3 CASP1 S100A8 HLA-DRB1 SERPINE1 ANXA1 CEACAM1 C3 TRIM25 S100A12 MYD88 CD81 CD55 CD74 TLR3 HLA-DPA1 XBP1 BTN3A2 DHX58 GSDMD IRF1 STING1 SRGN CD24 FERMT1 IRAK3 UBA7 CX3CL1 CD40 IL20RB BTN3A1 SOCS1 RAET1G POLR2K TRIM21 TRIM16 GBP5 PTGS2 C…
GOBP_NEGATIVE_REGULATION_OF_MULTICELLULAR_ORGANISMAL_PROCESS	1.10312e-06	0.000188483	0.552212	1.79959	0	453	ISG15 CXCL10 CXCL13 BST2 MDK B2M IFIH1 DDX58 STAT1 HLA-F UBE2L6 APOD IDO1 SERPING1 GBP1 CST3 SP100 TACSTD2 TLR2 TIMP1 SERPINB1 HERC5 NMI CTSC LGALS9 CD38 PLAUR PML LGMN GRN DYNLT1 LAG3 HLA-DRB1 SERPINE1 ANXA1 CEACAM1 TRIM25 FSTL3 HMGB3 CD74 PLAC8 TLR3 GDF15 DHX58 ADRB2 SERPINB2 IRF1 SRGN CD24 FERMT1 LRPAP1 IRAK3 UBA7 CX3CL1 IL20RB RAB11FIP1 SOCS1 CARD16 NIBAN2 ID1 DDIT3 ADM RGS2 HLA-G FOXA1 ARRDC…
GOBP_INNER_MITOCHONDRIAL_MEMBRANE_ORGANIZATION	2.66567e-06	0.000219155	-0.6891	-2.11198	0	53	MT-ATP6 CHCHD10 ATP5PB ATP5MG MICOS10 ATP5F1A MT-ATP8 ATP5F1B ATP5F1D MICOS13 TIMM10 ATP5MC1 TIMM13 ATP5PD ATP5MC3 ATP5MC2 ATP5PF HSPA9 ATP5PO AFG3L2 ATP5F1E CHCHD3 NDUFA13 PINK1 SAMM50 OPA1 CIBAR1
GOCC_ACTIN_FILAMENT_BUNDLE	2.63514e-06	0.000219155	-0.73474	-2.23581	0	51	PALLD MYH9 FLNA MYL9 ACTN1 SEPTIN11 TPM1 MYLK SEPTIN9 TPM4 LPP ZYX LIMCH1 LIMA1 RFLNB PDLIM1 FSCN1 PDLIM4 FBLIM1 MYH10 FERMT2 PDLIM7 SYNPO CNN2 ILK
GOBP_OXIDATIVE_PHOSPHORYLATION	3.74235e-06	0.000243508	-0.645773	-2.29028	0	127	MT-CYB MT-ATP6 UQCRH MT-CO3 MT-ND4 CHCHD10 MT-CO1 COX7C UQCRB SNCA ATP5PB ATP5MG UQCRQ ATP5F1A MT-ATP8 ATP5F1B NDUFS5 NDUFA4 NDUFA2 NDUFB6 COX4I1 UQCRC1 ATP5F1D NDUFB8 COX6C COX8A MT-ND5 UQCR11 CHCHD2 MT-ND2 ATP5MC1 COX6A1 NDUFA1 ATP5PD COX7A2 COX7A2L SHMT2 MT-CO2 NDUFA11 NDUFB3 ATP5MC3 NDUFB2 ATP5MC2 ATP5PF NDUFV1 PARK7 SDHC COX5B COX6B1 ATP5PO ATP5F1E NDUFS1 NDUFS8 NDUFB7 NDUFA13 CYC1 MT-ND3 NI…
GOCC_POLYSOME	2.82374e-06	0.000219155	-0.769759	-2.4435	0	64	RPL10A RPS6 RPS23 EEF2 RPS3 RPL7A RPS4X VIM RPL6 RPL31 RPL32 RPS4Y1 HDLBP RPL8 RPL36A RPL19 BTF3 RPL30 RPS21 RPL11 RPL18A RPL38 RPS28 RPL18 EIF3H RPL41 RPS29 RPL39 RWDD1 RPL24 EIF2AK4 EIF4G1 DHX9 MYH10 FXR1
GOMF_RRNA_BINDING	2.70942e-06	0.000219155	-0.814298	-2.52136	0	56	RPL3 RPL23 RPS18 RPL5 EEF2 RPS3 RPLP0 RPL23A RPL9 RPS4X RPS13 RPS14 RPS5 RPS11 RPS4Y1 RPS9 RPL12 RPL8 RPL11 CAVIN1 RPL37 NOP53 GTF3A
GOCC_CYTOSOLIC_RIBOSOME	3.32667e-06	0.000233397	-0.79804	-2.72668	0	99	RPL3 RPL10A RPS6 RPL4 RPS3A RPS2 RPLP1 RPL23 RPL27A RPL13A RPS18 RPL5 RPS23 RPS3 RPL7A RPL26 RPLP0 RPL15 RPS20 RPL27 RPL13 RPS16 RPL23A RPL9 RPS4X RPL7 RPS10 RPSA RPL6 RPS13 RPL21 RPL31 RPS14 RPS8 RPS5 RPS11 RPL14 RPLP2 RPL32 RPS4Y1 RPL37A RPS9 RPS15A RPS7 RPL12 RPS24 RPL22 RPS27A RPL8 RPS12 RPL36A RPL19 RPL30 RPL35A RPL10 RPS21 RPL11 RPS17 RPS25 RPL18A RPS27 RPL34 RPL29 RPL38 RPL35 RPS28 UBA52 R…
GOBP_CYTOPLASMIC_TRANSLATION	3.2005e-06	0.000231248	-0.823405	-2.77003	0	90	RPL10A RPLP1 RPL13A RPS23 EEF2 RPL26 RPLP0 RPL15 RPL9 RPL22L1 RPSA RPL6 RPL31 EIF4B EIF3F RPLP2 YBX3 RPL32 RPL22 RPL8 RPL36A RPL19 EIF3L RPL30 RPL35A EIF3A EIF3K RPS21 RPL11 RPL18A RPL29 TMA7 RPL38 PKM RPS28 RPL18 EIF3H EIF3E RPL41 RPS29 RPL39 GSPT1 RWDD1 EIF3I RPL24
GOBP_NUCLEAR_TRANSCRIBED_MRNA_CATABOLIC_PROCESS_NONSENSE_MEDIATED_DECAY	3.57926e-06	0.000240656	-0.872288	-3.0536	0	116	RPL3 RPL10A RPS6 RPL4 RPS3A RPS2 RPLP1 RPL23 RPL27A RPL13A RPS18 RPL5 RPS23 RPS3 RPL7A RPL26 RPLP0 RPL15 RPS20 RPL27 RPL13 RPS16 RPL23A RPL9 RPS4X RPL7 RPS10 RPSA RPL6 RPS13 RPL21 PABPC1 RPL31 RPS14 RPS8 RPS5 RPS11 RPL14 RPLP2 RPL32 RPS4Y1 RPL37A RPS9 RPS15A RPS7 RPL12 RPS24 RPL22 RPS27A RPL8 RPS12 RPL36A RPL19 RPL30 RPL35A RPL10 RPS21 RPL11 RPS17 RPS25 RPL18A RPS27 RPL34 RPL29 RPL38 RPL35 RPS28 …
GOBP_COTRANSLATIONAL_PROTEIN_TARGETING_TO_MEMBRANE	3.31193e-06	0.000233397	-0.911577	-3.10927	0	98	RPL3 RPL10A RPS6 RPL4 RPS3A RPS2 RPLP1 RPL23 RPL27A RPL13A RPS18 RPL5 RPS23 RPS3 RPL7A RPL26 RPLP0 RPL15 RPS20 RPL27 RPL13 RPS16 RPL23A RPL9 RPS4X RPL7 RPS10 RPSA RPL6 RPS13 RPL21 RPL31 RPS14 RPS8 RPS5 RPS11 RPL14 RPLP2 RPL32 RPS4Y1 RPL37A RPS9 RPS15A RPS7 RPL12 RPS24 RPL22 RPS27A RPL8 RPS12 RPL36A RPL19 RPL30 RPL35A RPL10 RPS21 RPL11 RPS17 RPS25 RPL18A RPS27 RPL34 RPL29 RPL38 RPL35 RPS28 UBA52 R…
GOBP_ESTABLISHMENT_OF_PROTEIN_LOCALIZATION_TO_ENDOPLASMIC_RETICULUM	3.4604e-06	0.000235941	-0.902736	-3.12631	0	108	RPL3 RPL10A RPS6 RPL4 RPS3A RPS2 RPLP1 RPL23 RPL27A RPL13A RPS18 RPL5 RPS23 RPS3 RPL7A RPL26 RPLP0 RPL15 RPS20 RPL27 RPL13 RPS16 RPL23A RPL9 RPS4X RPL7 RPS10 RPSA RPL6 RPS13 RPL21 RPL31 RPS14 RPS8 RPS5 RPS11 RPL14 RPLP2 RPL32 RPS4Y1 RPL37A RPS9 RPS15A RPS7 RPL12 RPS24 RPL22 RPS27A RPL8 RPS12 RPL36A RPL19 RPL30 RPL35A RPL10 RPS21 RPL11 RPS17 RPS25 RPL18A RPS27 RPL34 RPL29 RPL38 RPL35 RPS28 UBA52 R…
Alveolar, WA1-SARS-COV-2
pathway	pval	padj	ES	NES	nMoreExtreme	size	leadingEdge
GOBP_DEFENSE_RESPONSE_TO_VIRUS	1.25203e-06	0.000296131	0.888729	2.73442	0	162	ISG15 IFIT1 IFI6 IFIT2 IFI27 IFIT3 CXCL10 MX1 BST2 IFI44L RSAD2 OAS1 MX2 DDX58 ISG20 STAT1 IFIH1 OASL IFITM3 EIF2AK2 PLSCR1 OAS3 IFITM2 GBP1 OAS2 NT5C3A PARP9 DDX60 SAMHD1 IRF7 IFI16 TRIM22 HERC5 RTP4 SHFL ADAR TRIM5 DTX3L STAT2 PML IRF1 BIRC3 IFIT5 IRF9 GBP3 IFITM1 PMAIP1 ZC3HAV1 TLR3 UNC93B1 APOBEC3G USP15 DHX58 TRIM56 BNIP3
GOBP_RESPONSE_TO_VIRUS	1.18704e-06	0.000296131	0.851356	2.69895	0	220	ISG15 IFIT1 IFI6 IFIT2 IFI27 IFIT3 CXCL10 MX1 BST2 IFI44L RSAD2 OAS1 MX2 DDX58 ISG20 STAT1 IFIH1 OASL IFITM3 EIF2AK2 PLSCR1 OAS3 IFITM2 IFI44 GBP1 OAS2 NT5C3A PARP9 DDX60 SAMHD1 IRF7 IFI16 TRIM22 HERC5 NMI RTP4 SHFL ADAR TRIM5 DTX3L STAT2 LGALS9 PML IRF1 DUOX2 BIRC3 MYD88 IFIT5 IRF9 GBP3 IFITM1 PMAIP1 ZC3HAV1 TLR3 UNC93B1 FMR1 APOBEC3G USP15 DHX58 TRIM56 BNIP3
GOBP_CYTOKINE_MEDIATED_SIGNALING_PATHWAY	1.08048e-06	0.000296131	0.751575	2.49718	0	419	ISG15 IFIT1 IFI6 IFIT2 IFI27 IFIT3 CXCL10 MX1 BST2 RSAD2 CXCL11 OAS1 MX2 ISG20 STAT1 XAF1 CXCL13 OASL IFI35 IFITM3 PARP14 HLA-B OAS3 IFITM2 B2M GBP1 OAS2 SP100 PSMB9 PARP9 SAMHD1 IRF7 HLA-C HLA-A HLA-F TRIM22 USP18 PSMB8 HLA-E TNFSF13B PSME2 NMI ADAR TRIM5 TRIM25 PSMA4 TRIM38 STAT2 PML IRF1 RBCK1 CASP1 MMP1 DUOX2 BIRC3 MYD88 IRF9 IL1RN F3 IFITM1 PSME1 PSMA3 CD24 SOCS1 CASP4 JUNB TRIM21 MT2A COL1A…
GOBP_INNATE_IMMUNE_RESPONSE	1.07051e-06	0.000296131	0.735335	2.45382	0	455	ISG15 IFIT1 IFI6 IFIT2 IFI27 IFIT3 MX1 BST2 RSAD2 OAS1 MX2 DDX58 ISG20 STAT1 IFIH1 XAF1 OASL IFI35 IFITM3 PARP14 HLA-B EIF2AK2 PLSCR1 OAS3 IFITM2 B2M GBP1 OAS2 SP100 PSMB9 PARP9 DDX60 SAMHD1 IRF7 HLA-C IFI16 HLA-A HLA-F APOL1 TRIM22 USP18 GBP4 PSMB8 HERC5 HLA-E PSME2 NMI C1R SHFL ADAR TRIM5 NUB1 TRIM25 PSMA4 DTX3L TRIM38 STAT2 LGALS9 CD47 PML OPTN CFH C1S IRF1 CASP1 TRIM14 BIRC3 SLC15A3 MYD88 IFI…
GOBP_VIRAL_LIFE_CYCLE	1.16051e-06	0.000296131	0.708276	2.27249	0	253	ISG15 IFIT1 IFI27 MX1 BST2 RSAD2 OAS1 ISG20 OASL IFITM3 EIF2AK2 PLSCR1 LY6E OAS3 IFITM2 OAS2 IFI16 TRIM22 LAMP3 SHFL ADAR CHMP5 SCARB2 TRIM5 TRIM25 TRIM38 LGALS9 PML SERPINB3 TRIM14 IFIT5 IFITM1 DYNLT1 ZC3HAV1 FMR1 APOBEC3G TRIM21 CTSL CAV2 RESF1 PARP10 PPIA UBC ITGB1 STAU1 CCL2 ITGA2 CLDN1 LDLR HLA-DRB1 ROCK2 STOM NECTIN2 XPO1 VAPA APOBEC3F HSP90AB1 TPR CD46 PKN2 AXL EEA1 DDX3X CD55 RAN PCBP1
GOBP_ADAPTIVE_IMMUNE_RESPONSE	1.2564e-06	0.000296131	0.679313	2.086	0	159	RSAD2 CXCL13 HLA-B B2M IRF7 TAP1 HLA-C HLA-A HLA-F HLA-E TNFSF13B LAMP3 C1R CTSS C1S IRF1 MYD88 TAP2 SERPING1 UNC93B1 CTSC HLA-DRA ANXA1 CTSL CEACAM1 NDFIP1 IL33 ALCAM IL1R1 BTN3A2 NBN CD274 HLA-DRB1 BTN3A1 NECTIN2 IL20RB RNF19B CD46 CFI RIF1 CD55 ERAP1 JAK2 CTSH HLA-DPA1 DCLRE1C
GOBP_REGULATION_OF_IMMUNE_RESPONSE	1.08018e-06	0.000296131	0.626749	2.08271	0	420	RSAD2 STAT1 CXCL13 IFI35 PARP14 HLA-B PLSCR1 B2M GBP1 PSMB9 PARP9 SAMHD1 IRF7 HLA-C IFI16 HLA-A IDO1 HLA-F USP18 PSMB8 HLA-E TNFSF13B PSME2 NMI C1R ADAR TRIM5 PSMA4 LGALS9 CD47 CFH C1S IRF1 RBCK1 BIRC3 IFITM1 SERPING1 PSME1 FYB1 CFB PSMA3 JUN CD24 SOCS1 TRIM21 COL1A1 THEMIS2 DHX58 SERPINB4 COL1A2 ELF1 MUC15 HLA-DRA ANXA1 PSMA5 CEACAM1 NDFIP1 PIK3R1 XIAP EREG ITGB1 IL33 PIGR IL1R1 BTN3A2 NLRC5 CD2…
GOBP_PROTEIN_POLYUBIQUITINATION	1.1621e-06	0.000296131	0.618086	1.98177	0	251	IFI27 UBE2L6 RNF213 PSMB9 TRIM22 PSMB8 HERC6 HERC5 PSME2 NMI TRIM5 PSMA4 DTX3L TRIM38 RBCK1 RNF114 TRIM14 TRIM69 PSME1 PSMA3 FBXO6 ANKIB1 TRIM21 TRIM56 PSMA5 LMO7 UBE2E1 PARP10 FBXO32 XIAP UBE2B PPIA UBE2D3 LNPEP UBC CDC27 RBBP6 PSMC2 MARCHF5 TRIM44 RNF19B UBE2V2 BIRC2 MDM2 FBXO7 UBE2K WSB1 PSMC6 UBE2D1 PSMD12 MKRN1 UBE2Q2 DDX3X PSMA1 UBE2L3 TRIP12 RNF19A ZNRF2 CTNNB1 FBXO11 PSMB2 TOPORS PSMA6 PS…
GOBP_POSITIVE_REGULATION_OF_IMMUNE_SYSTEM_PROCESS	1.07337e-06	0.000296131	0.593684	1.97867	0	444	CXCL10 RSAD2 DDX58 CXCL13 IFI35 HLA-B PLSCR1 B2M GBP1 PSMB9 PARP9 DDX60 IRF7 IFI16 HLA-A IDO1 HLA-F PSMB8 HLA-E TNFSF13B PSME2 NMI C1R TRIM5 PSMA4 LGALS9 CD47 CFH C1S RBCK1 MYD88 MDK SERPING1 LGMN PSME1 FYB1 CFB PSMA3 JUN CD24 AQP3 SOCS1 CTSC CXCL14 THEMIS2 SH3KBP1 DHX58 ELF1 MUC15 HLA-DRA ANXA1 PSMA5 SERPINE1 CEACAM1 CXCL17 PIK3R1 VEGFC EREG APP IL33 HES1 IL1R1 CCL2 BTN3A2 ITGA2 NLRC5 CD274 HLA-…
GOBP_NEGATIVE_REGULATION_OF_MULTICELLULAR_ORGANISMAL_PROCESS	1.06727e-06	0.000296131	0.55512	1.85499	0	467	ISG15 CXCL10 BST2 DDX58 STAT1 IFIH1 CXCL13 UBE2L6 B2M GBP1 SP100 IDO1 HLA-F HERC5 NMI TRIM25 DCN LGALS9 PML IRF1 TACSTD2 MDK SERPING1 DYNLT1 LGMN ADM PLAUR TLR3 PTHLH CD24 SOCS1 CTSC RAB11FIP1 DHX58 APOD PLAC8 SERPINB2 ANXA1 SERPINE1 CEACAM1 TLR2 CARD16 NDFIP1 GPNMB MAP2 PIK3R1 SFRP1 SERPINB1 UBA7 LNPEP IL33 TAX1BP1 HES1 GADD45A SRGN NLRC5 BMPR2 CD274 CD2AP LDLR HLA-DRB1 FAP ROCK2 CX3CL1 SULF1 FK…
GOBP_OXIDATIVE_PHOSPHORYLATION	4.28135e-06	0.000525536	-0.544435	-2.07288	0	129	ATP5F1D NDUFB7 NDUFS6 ATP5MC1 UQCRC1 NDUFS7 NDUFV1 NDUFB11 COX4I1 NDUFS8 NDUFB10 UQCC2 STOML2 MT-CO2 UQCRQ NDUFS5 ATP5MF NDUFA11 PINK1 ANTKMT MT-CO1 ATP5ME MT-ND5 COX7A2 NDUFA3 SHMT2 COX5B MT-CO3 COX6B1 ATP5PO CYC1 UQCR11 NDUFA8 UQCR10 MT-ATP6 CHCHD10 COX8A NDUFB2 BID UQCRH UQCC3 COX7A1 CHCHD2 NDUFS2 NDUFA2 SURF1 MT-ND1 COX7A2L
GOCC_CYTOSOLIC_RIBOSOME	3.68031e-06	0.000515436	-0.602441	-2.1997	0	98	RPL8 RPL29 RPL10 RPL13 RPL28 RPS5 RPS9 RPL18 RPL3 RPS3 RPS15 RPL6 RPL18A RPL10A RPL32 RPS4X RPS14 RPSA RPS21 RPS6 RPS18 RPLP1 RPS28 RPS15A RPS16 RPS3A RPL7A RPS2 RPS23 RPS8 RPL19 RPLP0 RPL35 RPL30 RPL36 RPL11 RPL4 RPL35A RPL14 RPS19 RPS4Y1 RPL23A RPL12 RPL5 RPS27A RPS29 RPLP2 RPL41 RPS27L UBA52 RPL27 RPL9 RPS7 RPS27 RPS13 RPS12 RPL37A
GOCC_RIBOSOMAL_SUBUNIT	5.24764e-06	0.000585588	-0.560983	-2.22739	0	175	RPL8 RPL29 RPL10 RPL13 RPL28 RPS5 RPS9 RPL18 RPL3 RPS3 RPS15 MRPL41 RPL6 RPL18A RPL10A RPL32 RPS4X RPS14 RPSA RPS21 RPS6 RPS18 RPLP1 RPS28 RPS15A RPS16 RPS3A RPL7A RPS2 RPS23 RACK1 RPS8 RPL19 MRPS12 RPLP0 MRPL37 RPL35 RPL30 RPL36 MRPS34 RPL11 MRPL12 MRPL54 RPL4 RPL35A RPL14 RPS19 MRPL28 RPS4Y1 RPL23A RPL12 MRPL23 RPL5 RPS27A MRPL52 RPS29 MRPL51 RPLP2 RPL41 RPS27L UBA52 RPL27 MRPL4 RPL9 RPS7 MRPL2…
GOBP_CYTOPLASMIC_TRANSLATION	3.53448e-06	0.000515436	-0.628499	-2.26321	0	90	RPL8 RPL29 RPL18 RPL6 RPL18A RPL10A RPL32 EIF3L EEF2 RPSA RPS21 RPLP1 RPS28 PKM RPS23 RPL19 RPLP0 RPL30 RPL36 RPL11 RPL35A EIF3G YBX3 RPS29 RPLP2 EIF3I RPL41 EIF4G1 EIF3K EIF3F EIF4B RPL9
GOBP_TRANSLATIONAL_INITIATION	5.18888e-06	0.000585588	-0.625049	-2.47556	0	172	RPL8 RPL29 RPL10 RPL13 RPL28 RPS5 RPS9 RPL18 RPL3 EIF4EBP1 RPS3 RPS15 RPL6 RPL18A RPL10A RPL32 RPS4X EIF3L RPS14 RPSA RPS21 RPS6 RPS18 PPP1CA RPLP1 RPS28 RPS15A RPS16 RPS3A RPL7A RPS2 RPS23 RPS8 RPL19 RPLP0 RPL35 RPL30 RPL36 RPL11 RPL4 RPL35A RPL14 RPS19 RPS4Y1 EIF3G RPS6KB2 RPL23A RPL12 EIF1 RPL5 RPS27A RPS29 RPLP2 EIF3I RPL41 EIF4G1 EIF3K EIF3F UBA52 EIF6 RPL27 EIF4B PABPC1 RPL9 RPS7 RPS27 EIF3…
GOBP_PROTEIN_TARGETING_TO_MEMBRANE	4.90011e-06	0.000572846	-0.641774	-2.51548	0	159	RPL8 RPL29 RPL10 RPL13 RPL28 RPS5 RPS9 RPL18 FIS1 RPL3 RPS3 RPS15 SEC61G RPL6 RPL18A RPL10A RPL32 RPS4X RPS14 RPSA RPS21 RPS6 RPS18 RPLP1 RPS28 RPS15A RPS16 RPS3A RPL7A RPS2 RPS23 RPS8 RPL19 RPLP0 RPL35 RPL30 RPL36 RPL11 RPL4 CIB1 RPL35A RPL14 RPS19 HRAS RPS4Y1 RPL23A RPL12 RPL5 GET3 RPS27A RPS29 RPLP2 RPL41 ERBB2 UBA52 RPL27 RPL9 SEC61A1 ZDHHC24 MYO1C RPS7 RPS27 SSR2 RPS13 RPS12 RPL37A
GOBP_NUCLEAR_TRANSCRIBED_MRNA_CATABOLIC_PROCESS_NONSENSE_MEDIATED_DECAY	4.02437e-06	0.000519991	-0.681123	-2.5532	0	116	RPL8 RPL29 RPL10 RPL13 RPL28 RPS5 RPS9 RPL18 RPL3 RPS3 RPS15 RPL6 RPL18A RPL10A RPL32 RPS4X RPS14 RPSA RPS21 RPS6 RPS18 RPLP1 RPS28 RPS15A RPS16 RPS3A RPL7A RPS2 RPS23 RPS8 RPL19 RPLP0 RPL35 RPL30 RPL36 PPP2R1A RPL11 RPL4 RPL35A RPL14 RPS19 RPS4Y1 RPL23A RPL12 RPL5 RPS27A RPS29 RPLP2 RPL41 EIF4G1 UBA52 RPL27 PABPC1 RPL9 RPS7 RPS27 RPS13 RPS12 RPL37A
GOBP_ESTABLISHMENT_OF_PROTEIN_LOCALIZATION_TO_ENDOPLASMIC_RETICULUM	3.88414e-06	0.000515436	-0.708576	-2.63176	0	109	RPL8 RPL29 RPL10 RPL13 RPL28 RPS5 RPS9 RPL18 RPL3 RPS3 RPS15 SEC61G RPL6 RPL18A RPL10A RPL32 RPS4X RPS14 RPSA RPS21 RPS6 RPS18 RPLP1 RPS28 RPS15A RPS16 RPS3A RPL7A RPS2 RPS23 RPS8 RPL19 RPLP0 RPL35 RPL30 RPL36 RPL11 RPL4 RPL35A RPL14 RPS19 RPS4Y1 RPL23A RPL12 RPL5 GET3 RPS27A RPS29 RPLP2 RPL41 UBA52 RPL27 RPL9 SEC61A1 RPS7 RPS27 RPS13 RPS12 RPL37A
GOBP_COTRANSLATIONAL_PROTEIN_TARGETING_TO_MEMBRANE	3.68031e-06	0.000515436	-0.732003	-2.67277	0	98	RPL8 RPL29 RPL10 RPL13 RPL28 RPS5 RPS9 RPL18 RPL3 RPS3 RPS15 RPL6 RPL18A RPL10A RPL32 RPS4X RPS14 RPSA RPS21 RPS6 RPS18 RPLP1 RPS28 RPS15A RPS16 RPS3A RPL7A RPS2 RPS23 RPS8 RPL19 RPLP0 RPL35 RPL30 RPL36 RPL11 RPL4 RPL35A RPL14 RPS19 RPS4Y1 RPL23A RPL12 RPL5 RPS27A RPS29 RPLP2 RPL41 UBA52 RPL27 RPL9 SEC61A1 RPS7 RPS27 SSR2 RPS13 RPS12 RPL37A
GOMF_STRUCTURAL_CONSTITUENT_OF_RIBOSOME	4.75688e-06	0.000569665	-0.69421	-2.70423	0	152	RPL8 RPL29 RPL10 RPL13 RPL28 RPS5 RPS9 RPL18 RPL3 RPS3 RPS15 MRPL41 RPL6 RPL18A RPL10A RPL32 RPS4X RPS14 RPSA RPS21 RPS6 RPS18 RPLP1 RPS28 RPS15A RPS16 RPS3A RPL7A RPS2 RPS23 RPS8 RPL19 MRPS12 RPLP0 MRPL37 RPL35 RPL30 RPL36 MRPS34 RPL11 MRPL12 MRPL54 RPL4 RPL35A RPL14 RPS19 MRPL28 RPS4Y1 RPL23A RPL12 MRPL23 RPL5 RPS27A MRPL52 RPS29 MRPL51 RPLP2 RPL41 RPS27L UBA52 RPL27 MRPL4 RPL9 RPS7 MRPL2 RPS27…
