# Supplementary material for: Modeling SARS-CoV-2 and influenza infections and antiviral treatments in human lung epithelial tissue equivalents
Source: Commun Biol. 2022 Aug 12;5:810. doi: 10.1038/s42003-022-03753-7 (PMC9373898; doi:10.1038/s42003-022-03753-7)
Supplement: Supplementary file 5 — Supplementary Data 3 [file 42003_2022_3753_MOESM5_ESM.xlsx]

## Sheet: 1.Zarkoob&A-G.etal.GraphdData
Zarkoob and Allue Guardia et al., 2022, Communications Biology
Graphed Data Sets
Tab #	Tab Name	Contents
1	Zarkoob&A-G.etal.GraphdData	Tab descriptions
2	Fig3	Titer data for SARS-CoV-2 or IAV in tracheobronchial airway or alveolar ALI tissues
3	Fig4	Titer data for SARS-CoV-2 variants (WA1, B1.1.7, B1.351) in tracheobronchial airway or alveolar ALI tissues
4	Fig7	Luminex Data
5	Fig8	Image Quantification Data

## Sheet: 2.Fig3
Figure 3, Zarkoob and Allue Guardia et al., 2022 Communications Biology.
Viral Titer Data
PFU/ml
SARS-CoV-2 WA1 Tracheobronchial Airway Titer Data
	MOI 0.1	MOI 0.1	MOI 0.1	MOI 0.1	MOI 1	MOI 1	MOI 1	MOI 1	MOI 3	MOI 3	MOI 3	MOI 3	MOI 10	MOI 10	MOI 10	MOI 10
24hpi	0	0	100		100	300	650	70	500	1100	3400	250	350	8800	500
48hpi	0	150	0		0	450	300	200	1050	750	950	350	650	1000	750
72hpi	0	400	350		350	2600	2600	1100	650	800	800	500	1500	2650		1650
144hpi					100	370	170	250	1400				15
SARS-CoV-2 WA1 Alveolar Titer Data
	MOI 0.1				MOI 1
24hpi	0	0	9		210	45	615	360
48hpi	240	0	705		600	210	2850
72hpi	465	0	1950		450	570	750	1500
144hpi	1200	300	1350		4500	4950	600
FFU/ml
IAV Tracheobronchial Airway Titer Data
	24hpi				48hpi				72hpi				6dpi
pr8H1N1 IAV	23200000	9220000	2800000	2480000	4360000	9830000	2300000	858000	4360000	9830000	1300000	173000	365000	468000	60800	139000
CAL2009	35500	46000	150000	20300	288000	308000	227000	188000	897000	572000	154000		365000	468000	107000	84000
IAV Alveolar Titer Data
	24hpi				48hpi				72hpi				6dpi
pr8H1N1 IAV	50600000	48900000	1032600	634900	13400000	11300000	321300	121650	5680000	5360000	134400	106100	2000000	2870000	43250	9700
CAL2009	9300000	7590000	249100	225000	15000000	13500000	262900	217550	9380000	7450000	311200	110250	790000	1420000	15200	76100

## Sheet: 3.Fig4
Figure 4, Zarkoob and Allue Guardia et al., 2022 Communications Biology.
SARS-CoV-2 Variant Airway Titer Data
WA-1				B.1.1.7				B1.351
51795	5180000	1660000	166000	31600000	100000000	166000000	166000000	31600000	10000000	166000000
SARS-CoV-2 Variant Alveolar Titer Data
WA-1				B.1.1.7				B1.351
100000000	1000000	1660000	166000	3980000000	3160000000	166000000	166000000	3980000000	316000000	166000000

## Sheet: 4.Fig7
Figure 7, Zarkoob and Allue Guardia et al., 2022 Communications Biology.
Luminex Data (pg/ml)
SARS-CoV-2 Tracheobronchial Airway
IP-10
TIMEPOINT	Uninfected								MOI 1								MOI 10
24 hpi	13.85		23.15	41.75					18.03	17.29	22.11	200.57	31.75				60.17	22.73	20.01	195.57
48 hpi	39	16.66	23.27	88.23	106.8				10.33	44.4	3.27	170.49	71.56	67.8			80.46	27.17	26.7	223.14
72 hpi	19.39	9.18	12.15	15.11					20.05	19.5	17.94	77.89	7.76				79.02	43.85	16.16	90.88
144 hpi	27.78	18.03	13.61	15.4					35.32	26.58	28.12	110.56	19.04				245.65
CCL2/MCP-1
TIMEPOINT	Uninfected								MOI 1								MOI 10
24 hpi	42.94		22.55	26.96					49.83	88.33	73.87	68.08					103.4	48.24	73.19	108.9
48 hpi	85.71	55.26	42.15	94.36	85.84				65.05	96.7	69.56	157.11	43.93	83.29			167.33	126.21	122.02	176.94
72 hpi	63.67	18.9	82.55	51.68					80.68	89.56	77.33	56.96	35				222.43	108.91	72.61	43.93
144 hpi	61.1	69.56	39.65	103.48					61.91	80.68	53.48	66.58	89.56				72.46
CCL3/MIP-1α
TIMEPOINT	Uninfected								MOI 1								MOI 10
24 hpi	85.58		74.93	87.24					150.91	157.3	150.91	167.47					134.59	127.55	134.59	167.47
48 hpi	95.22	74.93	90.51	111.93	122.66				159.37	150.91	122.66	165.48	122.66	111.93			127.55	112.37	116.32	137.41
72 hpi	104.09	62.8	99.74	111.93					137.41	132.65	127.74	93.93	93.93				123.9	112.37	85.58	93.93
144 hpi	122.66	111.93	100.24	127.74					132.65	135.04	111.93	122.66	142.03				127.74
IL-8
TIMEPOINT	Uninfected								MOI 1								MOI 10
24 hpi	3436.54		2894.17	1576.36					29236	20029.2	12018.8	78814.2					16720.9	14732.1	5628.65	85407.9
48 hpi	5357.73	1645.19	7437.24	5620	4446.84				20965.9	12411.2	6075.46	22692.8	3698.11	3567.04			5375.57	15806	6578.19	47320.4
72 hpi	4755.97	1612.76	2225.61	2798.34					9449.97	8824.93	9262.44	2321.63	2416.28				11905.1	13981.5	9845.91	2498.34
144 hpi	4300.92	4322.51	2782.29	5996.63					8377.51	6406.82	4198.5	4307.26	19372				6548.21
IFN-α
TIMEPOINT	Uninfected								MOI 1								MOI 10
24 hpi	3.42		0.26	5.13					8.13	7.53	6.32	7.53					3.42	3.42	4.21	5.73
48 hpi	2.63	1.05	2.63	5.13	5.43				8.13	6.32	6.32	7.53	5.73	5.73			3.42	3.42	1.05	6.32
72 hpi	1.05	1.84	1.84	6.92					6.92	5.73	6.32	6.32	6.32				0.26	4.61	1.84	5.13
144 hpi	7.53	6.32	5.13	7.53					7.53	6.92	6.92	6.92	7.53				6.32
IFN-γ
TIMEPOINT	Uninfected								MOI 1								MOI 10
24 hpi	2.02		0	13.38					27.34	31.89	31.89	40.89					19.22	15.04	10.8	38.65
48 hpi	19.22	6.49	10.8	13.38	18.09				31.89	27.34	18.09	36.41	13.38	15.74			15.04	17.13	10.8	27.34
72 hpi	6.49	6.49	6.49	18.09					22.74	22.74	22.74	8.57	8.57				10.8	17.13	10.8	13.38
144 hpi	18.09	13.38	8.57	27.34					31.89	18.09	18.09	22.74	22.74				15.74
IL-6
TIMEPOINT	Uninfected								MOI 1								MOI 10
24 hpi	22.18		11.27	8.52					64.34	81.88	43.35	24.41					91.62	62.06	145.21	58.76
48 hpi	34.54	20.71	21.2	19.33	26.43				63.32	47.64	22.38	42.59	6.68	21.87			135.3	47.5	72.07	77.29
72 hpi	55.38	9.25	18.99	16.78					46.13	42.34	28.46	9.04	12.67				95.92	49.17	61.1	7.99
144 hpi	14.73	19.33	13.19	32.5					26.94	18.82	18.31	21.87	43.1				30.48
IL-10
TIMEPOINT	Uninfected								MOI 1								MOI 10
24 hpi	0.54		0	3.43					4.79	6.26	4.4	13.36					0.54	2.38	0	9.01
48 hpi	1.64	0	0	4.4	7.14				6.55	5.96	4.01	10.39	5.77	5.57			2.86	1.11	1.64	8.71
72 hpi	0	0	0	4.4					2.66	4.4	4.21	6.65	2.85				0.22	1.38	0	4.4
144 hpi			4.4	4.4	3.82	5.86			5.96	3.43	4.21	6.16	9.5				8.61
IL-1RA
TIMEPOINT	Uninfected								MOI 1								MOI 10
24 hpi	390.79		1046.06	354.51					1535.33	1362.11	1071.94	1454.21					1289.59	731.45	1130.15	1111.96
48 hpi	760.33	433.84	1050.49	347.96	345.78				485.65	568.89	162.69	1116.41	201.89	269.43			1240.84	530.66	512.7	896.86
72 hpi	655.81	239.2	361.21	195.35					435.34	428.78	323.96	201.89	236.74				1090.31	977.47	440.62	149.63
144 hpi	577.66	371.98	284.69	310.87					130.05	555.74	319.59	476.9	606.17				472.52
SARS-CoV-2 Alveolar
IP-10
TIMEPOINT	Uninfected					MOI 1
24 hpi	30.64	22.13	35.32			36.71	36.6	40.7
48 hpi	18.78	18.53	40.99	29.14		92.21	74.94	264.17	30.33	325.54
72 hpi	28.16	14.88				534.75	451.44	553.31
144 hpi	72.82	62.17	129.35	134.13	109.15	1059.6	1736.57	4509.71	3675.91	3014.79
CCL2/MCP-1
TIMEPOINT	Uninfected					MOI 1
24 hpi	445.42	254.87	381.25			489.7	404.38	434.36
48 hpi	423.4	650.92	897.03	280.74		515.38	610.3	655.25	211.42	361.21
72 hpi	901.23	392.58				912.24	739.97	385.09
144 hpi	589.9	463.44	1382.84	1836.8	1537.65	749.74	512.2	1641.56	1684.54	1127.26
CCL3/MIP-1α
TIMEPOINT	Uninfected					MOI 1
24 hpi	95.22	74.93	117.4			112.37	112.37	122.66
48 hpi	95.22	74.93	139.73	111.93		55.92	62.8	132.65	111.93	127.74
72 hpi	108.3	74.93				141.33	95.22	125.22
144 hpi	85.58	112.37	150.91	163.47	155.19	112.37	112.37	171.4	173.33	171.4
IL-8
TIMEPOINT	Uninfected					MOI 1
24 hpi	7011.78	2129.79	5424.54			7685.21	6693.68	9587.9
48 hpi	3547.75	6133.21	14524	3525.14		3294.47	2936.8	9899.74	3240.38	4721.03
72 hpi	9281.86	3901.54				13577.2	5854.44	4416.68
144 hpi	5935.39	4663.47	39130.8		28566.7	8426.14	7821.26	43237.5	23602.8	19981.8
IFN-α
TIMEPOINT	Uninfected					MOI 1
24 hpi	1.45	2.24	5.73			1.05	2.63	4.54
48 hpi	3.82	0.26	5.73	4.54		0.26	0	6.32	4.54	4.54
72 hpi	2.63	0.26				1.84	1.05	4.54
144 hpi	3.03	0.26	7.53	6.92	5.73	0.66	1.05	6.32	6.32	6.92
IFN-γ
TIMEPOINT	Uninfected					MOI 1
24 hpi	10.8	2.02	18.09			6.49	19.22	22.74
48 hpi	15.04	2.02	31.89	18.09		17.13	0	27.34	13.38	18.09
72 hpi	6.49	10.8				15.04	10.8	10.99
144 hpi	6.49	2.02	40.89	31.89	27.34	15.04	6.49	45.36	40.89	40.89
IL-6
TIMEPOINT	Uninfected					MOI 1
24 hpi	34.78	19.72	41.84			49.65	32.85	51.18
48 hpi	18.74	23.88	57.25	20.86		19.23	17.26	39.57	23.9	25.93
72 hpi	20.71	15.28				21.69	17.26	35.53
144 hpi	61.58	62.06	161.58	197.29	146.83	73.97	82.08	232.48	229.21	124.88
IL-10
TIMEPOINT	Uninfected					MOI 1
24 hpi	4.9	4.46	3.43			0	2.38	4.99
48 hpi	8.7	0	3.92	3.63		0.54	2.86	9.99	3.04	9.7
72 hpi	2.62	0				8.7	4.01	15.85
144 hpi	1.64	0	9.89	8.12	6.65	7.25	11.53	28.85	25	22.47
IL-1RA
TIMEPOINT	Uninfected					MOI 1
24 hpi	168.65	135.15	123.52			322.34	173.41	180.11
48 hpi	243.85	135.15	188.82	232.38		225.2	159.13	210.6	184.47	201.89
72 hpi	390.79	294.77				602.27	566.5	193.18
144 hpi	197.05	142.37	219.31	302.14	470.33	331.51	575.45	788.7	821.78	700.63
Influenza Tracheobronchial Airway
IP-10
TIMEPOINT	Uninfected				A/CAL/07/2009/				A/PR/8/1934
24 hpi	10.23	17.81	39.98	22.31	695.88	585.25	53.48	1054.55	6547.37	8395.64	1596.28	1401.18
48 hpi	6.25	4.76	13.48	6.54	11064.7	12876.4	1163.83	4013.58	3568.78	3771.08	3874.57	2565.46
72 hpi	28.15	24.85	46.86	72.12	17323.6	19054.1	748.8	15458.5	3291.06	3513.51	361.49	4184.43
CCL2/MCP-1
TIMEPOINT	Uninfected				A/CAL/07/2009/				A/PR/8/1934
24 hpi	35.84	49.93	38.75	73.32	71.12	78.08	27.51	42.65	50.58	74.87	31.17	51.47
48 hpi	38.92	35.63	108.46	28.77	62.44	46.01	29.38	57.07	36.47	45.31	35.64	32.9
72 hpi	139.02	41.63	40.73	118.01	72.77	84.32	26.21	33.46	41.73	47.61	23.47	32.33
CCL3/MIP-1α
TIMEPOINT	Uninfected				A/CAL/07/2009/				A/PR/8/1934
24 hpi	94.66	106.76	217.96	232.92	122.45	125.8	192.52	213.09	148.12	152.24	229.26	223.67
48 hpi	88.28	70.13	231.09	214.07	154.01	135.68	217.96	245.33	120.27	157.18	229.26	229.26
72 hpi	114.52	92.71	231.09	238.31	158.23	157.24	219.88	273.38	153.67	173.93	210.12	231.09
IL-8
TIMEPOINT	Uninfected				A/CAL/07/2009/				A/PR/8/1934
24 hpi	nd	nd	6.13	9.71	nd	nd	7.92	11.5	9.89	15.63	15.08	11.5
48 hpi	nd	nd	4.35	6.13	27.54	16.46	15.08	16.88	8.59	14.26	16.88	15.08
72 hpi	nd	nd	6.13	7.92	10.11	16.04	7.92	24.06	19.05	26.72	7.92	16.88
IFN-α
TIMEPOINT	Uninfected				A/CAL/07/2009/				A/PR/8/1934
24 hpi	4.07	3.91	0.44	0.44	4.94	4.32	nd	nd	4.68	4.99	nd	nd
48 hpi	3.91	3.59	nd	nd	9.82	4.94	nd	1.44	4.5	8.31	0.96	0.44
72 hpi	4.2	4.03	nd	nd	4.74	4.81	nd	4.8	7.63	17.97	nd	0.71
IFN-γ
TIMEPOINT	Uninfected				A/CAL/07/2009/				A/PR/8/1934
24 hpi	6.95	8.07	34	33.24	9.46	12.09	19.74	27.2	16.25	27.57	30.21	27.2
48 hpi	6.12	4.86	29.46	25.7	27.16	19.71	22.71	27.2	18.19	39.54	27.2	27.2
72 hpi	6.26	7.93	28.7	33.24	25.5	27.71	19	36.28	41.71	54.71	21.22	30.21
IL-6
TIMEPOINT	Uninfected				A/CAL/07/2009/				A/PR/8/1934
24 hpi	6.55	19.84	252.75	364.28	22.62	30.22	74.25	235.67	15.7	26.32	110.28	149.16
48 hpi	6.5	5.05	262.98	66.93	20.31	17.38	88.76	256.16	12.13	27.52	145.65	103.14
72 hpi	23.26	9.49	235.67	870.31	39.43	40.96	44.66	451.03	14.66	18.21	13.66	138.62
IL-10
TIMEPOINT	Uninfected				A/CAL/07/2009/				A/PR/8/1934
24 hpi	nd	nd	nd	0.04	16.28	14.44	0.35	19.18	36.56	36.64	21.74	21.38
48 hpi	nd	nd	nd	nd	49.53	37.67	19.05	25.43	29.97	19.69	27.75	27.52
72 hpi	nd	nd	1.48	0.6	36.09	35.19	20.41	30.5	23.16	44.12	18.06	27.52
IL-1RA
TIMEPOINT	Uninfected				A/CAL/07/2009/				A/PR/8/1934
24 hpi	182.01	305.82	2127.47	4074.56	277.22	246	4273.04	6053.41	308.34	255.76	6024.41	3426.69
48 hpi	97.73	76.26	3175.12	1111.5	362.26	216.09	3035.88	4386.71	255.22	872.65	3482.74	3286.78
72 hpi	182.92	200.99	3820.23	4102.88	776.21	851.83	2373.23	5129.8	508.02	466.41	749.37	9348.53
Influenza Alveolar Airway
IP-10
TIMEPOINT	Uninfected				A/CAL/07/2009/				A/PR/8/1934
24 hpi	165.07	119.67	198.69	155.09	2325.97	3062.82	14368.3	11885	47310.7	26580.8	38695.1	37718
48 hpi	6.25	111.45	252.64	204.7	43145.8	41577.6	78032.8	96073.9	40289.8	38958.1	115842	126765
72 hpi	236.5	136.6	181.14	172.57	47042.2	49372.7	65781.6	63784.3	42727	47086.9	48759.8	125214
CCL2/MCP-1
TIMEPOINT	Uninfected				A/CAL/07/2009/				A/PR/8/1934
24 hpi	3914.36	2646.08	8589.22	6927.98	2124.22	3712.37	5986.24	18071.5	8029.48	5660.22	10630.8	13706.3
48 hpi	1101.81	1290.22	12631	12004.3	3655.86	4091.85	10369.4	13213.9	3778.05	5586.87	21340.6	16378
72 hpi	4247.73	3268.7	13536.9	10455.3	6550.01	8990.21	10831.5	10560	9028.15	8258.84	5921.69	17743.7
CCL3/MIP-1α
TIMEPOINT	Uninfected				A/CAL/07/2009/				A/PR/8/1934
24 hpi	206.09	187.32	258.87	223.67	193.88	209.04	243.59	273.38	218.81	213.19	307.68	313.31
48 hpi	160.61	161.67	251.33	252.18	206	204.04	317.47	346.64	211.71	223.43	354.22	342.79
72 hpi	198.67	192.07	262.97	263.78	224.69	226.26	314.7	326.32	223.75	230.44	286.48	372.6
IL-8
TIMEPOINT	Uninfected				A/CAL/07/2009/				A/PR/8/1934
24 hpi	11465.8	8508.24	nd	271281	7998.63	10135.5	78943.4	nd	19905.6	12540.2	265292	304874
48 hpi	5558.64	5649.29	nd	nd	8988.94	9414.5	nd	nd	10558.8	9272.04	nd	nd
72 hpi	11724.3	9304.11	nd	nd	19258.5	19179.7	nd	nd	19551.1	23500.8	nd	nd
IFN-α
TIMEPOINT	Uninfected				A/CAL/07/2009/				A/PR/8/1934
24 hpi	8.51	8.38	3.39	2.55	8.55	8.99	3.59	4.8	9.03	9.1	3.59	5.2
48 hpi	7.47	6.91	2.33	2.33	9.44	9.71	10.14	10.88	9.23	9.79	11.62	10.14
72 hpi	8.31	7.97	2.33	2.76	9.97	9.28	5.98	4.8	10.19	10.15	4.8	10.51
IFN-γ
TIMEPOINT	Uninfected				A/CAL/07/2009/				A/PR/8/1934
24 hpi	65.2	52.2	39.33	39.33	60.15	73.66	43.17	51.65	86.62	84.49	46.24	47.02
48 hpi	42.12	40.57	37.8	36.28	79.38	74.71	51.65	47.02	73.87	85.13	53.21	57.09
72 hpi	62.78	58.27	40.86	45.47	90.9	94.85	51.65	53.21	93.68	96.46	53.21	57.09
IL-6
TIMEPOINT	Uninfected				A/CAL/07/2009/				A/PR/8/1934
24 hpi	459.29	317.77	1852.52	1379.3	321.11	491.31	2056.66	2458.16	1168.87	970.1	4848.2	5317.86
48 hpi	161.27	169.19	2770.36	2827.7	751.33	808.3	7779.34	7753.15	714.36	660.66	11223.6	12169.8
72 hpi	515.63	402.93	2617.44	2139.54	1391.41	1569.56	4527.25	4283.7	1080.92	1085.98	2891.43	8663
IL-10
TIMEPOINT	Uninfected				A/CAL/07/2009/				A/PR/8/1934
24 hpi	7.28	6.68	7.45	5.31	22.35	25.32	29.36	30.72	31.22	33.03	33.42	31.74
48 hpi	3.97	3.43	8.62	6.25	34.95	32.33	31.17	30.95	31.87	30.18	32.75	32.64
72 hpi	7.26	6.16	5.94	6.86	33.58	32.03	31.29	31.51	34.17	31.68	32.52	35.41
IL-1RA
TIMEPOINT	Uninfected				A/CAL/07/2009/				A/PR/8/1934
24 hpi	397.52	259.31	11900.1	5995.42	237.3	360.5	15867.4	14700.5	519.9	572.72	32746	34462.3
48 hpi	135.09	143.41	5879.54	4443.61	965.43	966.27	33619.5	38831.2	1718.46	1379.45	30618.2	40636.4
72 hpi	296.15	283.92	4586.07	3792.04	1735.36	1998.13	29526.2	27223.4	2600.89	2772.92	27861.7	40899.6

## Sheet: 5.Fig8
Figure 8, Zarkoob and Allue Guardia et al., 2022 Communications Biology.
Image Quantification Data
SARS-CoV-2 WA1 Tracheobronchial Airway
DMSO			Remdesivir			Cyclosporine			Nelfinavir			Camostat			IFN α (10ng/ml)			Hydroxychloroquine
0.584486	1.19192	1.22359	0.002793	0.000887	0.000346	0.001511	0.077327	0.186017	0.003817	0.107131	0	0.269835	0.269886	0.311636	0.020005	0	0	2.1098	0.976217	0.235656
Influenza WA1 Tracheobronchial Airway
DMSO			Remdesivir			Zanamivir			Salinomycin			Oseltamivir
0.921121	1.14042	1	0.824393	2.25232		0.252112	0.049357	0.200819	0.006274	0.000732	0.049357	0.186718	0.63057	0.254043
